# Supplementary material for: Few-femtosecond time-resolved study of the UV-induced dissociative dynamics of iodomethane
Source: Nat Commun. 2024 Oct 25;15:9196. doi: 10.1038/s41467-024-53183-8 (PMC11511850; doi:10.1038/s41467-024-53183-8)
Supplement: Supplementary file 4 — Supplementary Data 1 [file 41467_2024_53183_MOESM4_ESM.zip]

Archive with 4 entries (3 files):
- Supplementary Data File/
- Supplementary Data File/geom0.xyz
- Supplementary Data File/geomf.xyz
- Supplementary Data File/README.txt
