# Supplementary material for: Few-femtosecond time-resolved study of the UV-induced dissociative dynamics of iodomethane
Source: Nat Commun. 2024 Oct 25;15:9196. doi: 10.1038/s41467-024-53183-8 (PMC11511850; doi:10.1038/s41467-024-53183-8)
Supplement: Supplementary file 4 — Supplementary Data 1 [file 41467_2024_53183_MOESM4_ESM.zip › Supplementary Data File/geom0.xyz]

           5
POT 007 PROB 0.17854600000009668
I    -0.1005549415E-002   -0.2571542921E-003   -0.1075244649E-002   -0.9368238606E-003    0.4065014011E-002    0.1038497984E-001
C     0.1656642274E-001    0.7473221376E-002    0.2159145603E+001    0.3345018446E+000   -0.1752739676E-001   -0.9694602132E-001
H     0.1037004458E+001   -0.2041791320E-001    0.2595441422E+001   -0.4160064824E+001   -0.2011149863E+001   -0.7202303120E+000
H    -0.5551887878E+000    0.8361547513E+000    0.2387012023E+001   -0.1506505939E+001    0.1339620236E+001   -0.3788958172E+000
           5
POT 007 PROB 0.16223400000035326
I     0.2491535753E-003   -0.1922618430E-004   -0.1054707305E-001   -0.2549634159E-002    0.5879723964E-002    0.4197670320E-002
C     0.3974553103E-002   -0.7615870827E-002    0.2232462987E+001   -0.1001170616E+000   -0.1551305780E+000   -0.6609870503E-001
H     0.1129376751E+001    0.4214165614E-001    0.2483950498E+001    0.9352754394E+000   -0.7410372805E+000    0.8468983463E+000
H    -0.5944484407E+000    0.1013539355E+001    0.2594572884E+001   -0.6721461733E+000    0.4993721192E+000   -0.9693976288E+000
           5
POT 007 PROB 0.18836100000044098
I     0.1878880943E-003   -0.1499618591E-003    0.6687887115E-002   -0.1865395948E-002    0.6481136333E-002   -0.1407759960E-001
C    -0.3307388803E-002   -0.3857452472E-002    0.2106227406E+001    0.1603241208E+000    0.4201724095E+000    0.2104190083E+000
H     0.9802132543E+000    0.7850896481E-001    0.2292250574E+001   -0.1256295977E+001   -0.3359474213E+000   -0.2849657738E+000
H    -0.4330767244E+000    0.9739625087E+000    0.2370969761E+001    0.1180469459E+001   -0.3974632465E+001   -0.2276552192E+001
           5
POT 007 PROB 0.17467200000010052
I     0.3023076541E-003    0.1563779831E-003   -0.2105008195E-002   -0.1866178053E-002   -0.3854466463E-003   -0.4860107316E-002
C    -0.1965735986E-001    0.6917704418E-002    0.2167635785E+001   -0.1802063761E+000   -0.1385250927E+000   -0.3014907983E+000
H     0.1184014435E+001   -0.4788885603E-003    0.2436437030E+001    0.6634067574E+000    0.3084075112E+000    0.2231858253E+001
H    -0.4650330098E+000    0.9378624151E+000    0.2409951845E+001    0.6353825883E+000    0.7002327005E-001    0.1356971934E+001
           5
POT 007 PROB 0.17731200000071112
I     0.1386957059E-002   -0.1136548140E-002    0.3855832736E-004   -0.1224835987E-002    0.2851042509E-002   -0.3034428406E-001
C    -0.4078711937E-001    0.1360084079E-001    0.2129934849E+001    0.4743280472E-001    0.2493109958E+000    0.6948753539E-001
H     0.1040839236E+001   -0.7450626287E-001    0.2334728599E+001    0.5718236993E+000   -0.2203104184E+001    0.1122894033E+001
H    -0.4241724548E+000    0.9998420097E+000    0.2759614561E+001   -0.1438121888E+001   -0.1621237750E+001   -0.1062082429E+000
           5
POT 007 PROB 0.17254599999978382
I     0.2528367411E-003   -0.3965514394E-003   -0.6015204364E-002    0.1543682544E-002   -0.4749233054E-002    0.1139375667E-001
C    -0.1185691800E-001    0.3028923472E-002    0.2203129976E+001    0.4483566089E-001   -0.2156091025E-001   -0.2049622115E+000
H     0.1024478181E+001    0.1401820791E-001    0.2449998606E+001   -0.5106710056E+000   -0.5418419510E+000   -0.8368388306E-001
H    -0.4495004135E+000    0.8820531283E+000    0.2542595910E+001   -0.8250143441E+000    0.1519599912E+001    0.1416701862E+001
           5
POT 007 PROB 0.1835350000001199
I    -0.3882914292E-003    0.4765104424E-003    0.2193966862E-002   -0.1908417877E-002    0.2460630318E-002   -0.4645461525E-002
C     0.7771218534E-003   -0.8546698924E-002    0.2127743911E+001   -0.6051061819E-001    0.1031555241E+000    0.1553657729E+000
H     0.9491770363E+000    0.2878162669E-001    0.2499383992E+001    0.1643198478E+000    0.3504331395E+000    0.1102930202E+000
H    -0.4419674898E+000    0.1011551262E+001    0.2324012445E+001    0.1145872372E+001   -0.9368776744E+000   -0.1344303156E+001
           5
POT 007 PROB 0.1923320000005333
I    -0.1197891233E-002   -0.2195716137E-003    0.8574776083E-002    0.2809037576E-002    0.2138853702E-002    0.7770477927E-002
C     0.2391869983E-002    0.6157367533E-003    0.2067260926E+001    0.9250449832E-001   -0.2434925994E+000   -0.2697533118E+000
H     0.9932314108E+000    0.1421190614E+000    0.2629181521E+001   -0.8869164397E+000    0.2482726198E+001   -0.5683000891E-001
H    -0.3183104061E+000    0.8348072702E+000    0.2317781541E+001    0.1106448912E+001    0.1930457612E+001    0.1308746692E+001
           5
POT 007 PROB 0.1843829999997979
I    -0.1033949157E-003   -0.3909070594E-003    0.1531883566E-002    0.4472649465E-002   -0.5670462704E-002    0.4089774525E-001
C     0.3660154635E-002   -0.8733577207E-002    0.2090030223E+001   -0.1291007730E-001   -0.4810467654E-001   -0.3247074950E+000
H     0.1098954460E+001   -0.1241533748E-001    0.2613811591E+001   -0.2604314432E+000    0.1223401325E+001   -0.1285247612E+001
H    -0.6198240304E+000    0.8241890884E+000    0.2684318294E+001    0.6129477616E+000    0.1994538599E+001    0.1087307554E+001
           5
POT 006 PROB 0.18335500000011962
I    -0.9854597643E-003   -0.2242109321E-003    0.6228656888E-002    0.1934988058E-002    0.2904313309E-002    0.2109559360E-001
C     0.3019066035E-001    0.1047551699E-001    0.2084930224E+001   -0.2320858924E-001    0.2122201382E-001   -0.6863907563E-001
H     0.1061714270E+001    0.1285971993E-001    0.2544656669E+001   -0.1640140022E+001   -0.6669648255E+000   -0.9421913547E+000
H    -0.6096060210E+000    0.8813903293E+000    0.2382086279E+001    0.4371741184E+000    0.4118994839E+000   -0.9996313565E+000
           5
POT 006 PROB 0.18323699999928067
I     0.9935161310E-003   -0.2154855201E-003    0.6043595280E-002   -0.2398080021E-002   -0.2934560027E-003    0.5231241134E-001
C    -0.1860288991E-001   -0.8774755300E-002    0.2089865102E+001   -0.1101555485E+000   -0.1107080736E+000   -0.5122623855E+000
H     0.1052505780E+001    0.5260301108E-001    0.2262860929E+001    0.1714493272E+001    0.1214867419E+001    0.5962561795E+000
H    -0.4706380625E+000    0.1048218398E+001    0.2545858233E+001    0.6102470990E+000   -0.4703821759E+000   -0.2475611444E+000
           5
POT 007 PROB 0.16654100000050676
I     0.1209122093E-002    0.4909262973E-003   -0.7234840932E-002   -0.6994951927E-003    0.8899626292E-003   -0.3461072573E-001
C    -0.3533931880E-001   -0.1039567286E-001    0.2205018183E+001   -0.1176748483E+000    0.3260941404E+000    0.4046631468E+000
H     0.1114811115E+001   -0.7644114807E-002    0.2362468230E+001    0.2908873048E+001    0.2459183866E+000    0.2859312930E+000
H    -0.4477363701E+000    0.1024678922E+001    0.2527543170E+001    0.6567466728E+000   -0.1422068238E+001   -0.1250358590E+001
           5
POT 006 PROB 0.17542099999991478
I     0.1050765735E-002    0.1208826993E-003   -0.6909800786E-003   -0.3458795848E-002   -0.3184425536E-003   -0.1043057108E-001
C    -0.2002066549E-001   -0.1203568250E-001    0.2138867694E+001    0.1095357133E+000   -0.7422146055E-001   -0.9632620472E-002
H     0.1016884177E+001    0.2983606685E-001    0.2343078127E+001    0.9231746694E+000    0.1432725909E+001    0.8854616436E+000
H    -0.4666608508E+000    0.9929354529E+000    0.2586957144E+001    0.7831618032E-001   -0.2968590679E+000    0.4903002340E+000
           5
POT 007 PROB 0.18080300000019633
I    -0.8252699782E-003    0.1107969587E-002    0.1003748843E-002   -0.4917292709E-002   -0.5023040338E-003    0.4433722512E-001
C     0.2562376670E-001   -0.1630430722E-001    0.2132347316E+001    0.2230003743E-001    0.9355504442E-001   -0.4176972903E+000
H     0.1007774706E+001    0.7295956798E-002    0.2554679548E+001   -0.1089126757E+001   -0.2400365411E+000    0.7182973877E+000
H    -0.6139375411E+000    0.8702259407E+000    0.2252027261E+001    0.8167022461E+000    0.5702690523E-001   -0.7848989560E+000
           5
POT 007 PROB 0.17893400000048132
I    -0.8285992057E-005   -0.1135954905E-002    0.2460241938E-002    0.5402851963E-003   -0.1732539422E-002   -0.7821874011E-002
C    -0.9929054351E-002    0.1029377199E-001    0.2143032610E+001   -0.1697417663E+000   -0.2116916730E+000    0.3710308658E-001
H     0.1053174554E+001   -0.1060120477E-001    0.2380276356E+001    0.6459771590E+000   -0.9680767447E-002    0.5072930777E+000
H    -0.4821508258E+000    0.1037686569E+001    0.2513727309E+001   -0.1456277765E+000    0.1354851212E+001    0.7860012057E+000
           5
POT 007 PROB 0.1754190000001472
I    -0.4170139322E-003   -0.1603043031E-002   -0.2190174654E-003    0.2957463523E-002    0.4200327018E-002   -0.3252407757E-001
C    -0.3394305544E-003    0.2335922632E-001    0.2148396946E+001    0.1490618499E+000    0.1090649042E+000    0.5504381268E+000
H     0.1096562478E+001   -0.2506990586E-001    0.2528837823E+001   -0.1766343055E+001   -0.1213629389E+001   -0.1789338340E+001
H    -0.5197812195E+000    0.9216806918E+000    0.2628448779E+001   -0.7135727840E+000   -0.1654896668E+001   -0.1300915291E+001
           5
POT 007 PROB 0.19181399999979476
I     0.4156980831E-004   -0.1182534584E-002    0.6171062367E-002    0.1184920699E-002   -0.7487165503E-002    0.4700920747E-002
C    -0.1583399486E-001    0.2677499696E-001    0.2066289534E+001    0.1178537680E+000    0.1439987928E+000   -0.2677121151E+000
H     0.9374710910E+000   -0.9137274545E-001    0.2534330895E+001   -0.5549388276E+000   -0.1338587305E+000    0.3323689707E+000
H    -0.4073126060E+000    0.8676440869E+000    0.2631603717E+001   -0.3921463453E+000    0.1159835963E+001    0.2111210116E+001
           5
POT 007 PROB 0.17715899999984686
I    -0.7808830815E-004   -0.9239000761E-003   -0.1676515344E-002   -0.2774809610E-002   -0.9116967294E-002   -0.1054188878E-001
C    -0.9990524432E-002    0.1363227251E-001    0.2161924427E+001    0.3266463551E+000   -0.2129037318E-002    0.4010927060E-001
H     0.1065479926E+001   -0.5801231794E-001    0.2492984179E+001   -0.2722337266E+001    0.6342522344E+000    0.7907633430E-002
H    -0.5053945624E+000    0.9379819846E+000    0.2561327434E+001   -0.1983188882E+000   -0.1421646458E+000    0.2007888533E+001
           5
POT 007 PROB 0.1777670000001308
I     0.6404123663E-003    0.5866166765E-004   -0.2100439400E-002    0.4920364345E-002   -0.6412111500E-003    0.2091451158E-002
C    -0.3744051034E-002   -0.2020670516E-001    0.2153779925E+001    0.7404387493E-001    0.7489006194E-001    0.8794426155E-001
H     0.9196708483E+000    0.1816299364E+000    0.2383103872E+001   -0.1487585693E+001   -0.7763339713E+000   -0.1603524086E+001
H    -0.3879986045E+000    0.9922859149E+000    0.2595617400E+001   -0.4450964565E+000   -0.1398648170E+001    0.9447933548E-001
           5
POT 007 PROB 0.18323599999985163
I    -0.5872636518E-003    0.3432031168E-003    0.6787247648E-003   -0.9820884797E-003    0.1275489602E-001   -0.1723652609E-001
C     0.1824840969E-001    0.1190445879E-002    0.2126371739E+001   -0.1895080242E-001    0.8668689114E-001    0.2017191947E+000
H     0.1038235941E+001   -0.3726509414E-001    0.2564005618E+001    0.2506229365E+001    0.7527351564E+000    0.1591470122E+000
H    -0.6065235402E+000    0.8110702046E+000    0.2397327805E+001    0.3356018570E+000   -0.1391978428E+001   -0.2599617189E+001
           5
POT 007 PROB 0.19760700000006182
I     0.4774536135E-003    0.3248802865E-003    0.7236361731E-002    0.1090104477E-003    0.1005792330E-001    0.2118909558E-001
C    -0.3956394664E-002   -0.3511739208E-003    0.2078356482E+001    0.2881479295E+000   -0.3266371102E+000   -0.1067830862E+000
H     0.8576797168E+000   -0.4120236415E-001    0.2323733170E+001   -0.4330685694E+001    0.7854231109E+000   -0.1231224339E+001
H    -0.4605426774E+000    0.8082583073E+000    0.2396777675E+001    0.3660501347E+000    0.7542938170E+000   -0.1104170991E+001
           5
POT 006 PROB 0.18322600000010425
I     0.4120244208E-003   -0.9428430609E-003    0.5077764589E-002    0.2086810452E-002   -0.3667305145E-002   -0.2543683213E-001
C    -0.1168317487E-001   -0.4703251363E-002    0.2096884413E+001   -0.1993557106E+000   -0.5962883395E-001    0.3576142730E+000
H     0.1104109439E+001    0.1161972095E+000    0.2374296602E+001    0.5976867559E+000   -0.1869092042E+000   -0.2549423544E+000
H    -0.4583831106E+000    0.8991420786E+000    0.2626368852E+001    0.2564283242E+000   -0.1101686165E+001    0.3681482841E+000
           5
POT 007 PROB 0.18566699999973935
I    -0.4449766603E-003   -0.1047967559E-002    0.5398577220E-002    0.1447118018E-001   -0.2213017692E-002    0.7012255282E-002
C     0.1037792472E-001    0.2719252549E-001    0.2092518624E+001   -0.2503141112E+000   -0.6277678761E-001    0.1224537332E+000
H     0.1041114125E+001   -0.1122091447E+000    0.2492780302E+001   -0.6876081961E+000   -0.1145782384E+000   -0.3023854289E+001
H    -0.5962162265E+000    0.9442713484E+000    0.2520902782E+001    0.5268188651E+000    0.8614013205E+000    0.8620913307E+000
           5
POT 006 PROB 0.16704500000014377
I    -0.8949979755E-003    0.3646493808E-003   -0.2373663316E-002    0.6298347822E-002   -0.4276403123E-002   -0.4308937279E-002
C     0.2220490964E-001    0.1916705662E-003    0.2180932881E+001   -0.3256279097E+000   -0.3462698104E-001    0.1554892671E+000
H     0.1096152261E+001   -0.3822213444E-001    0.2526658562E+001    0.3713555706E+000   -0.1508652218E+001   -0.8555348841E+000
H    -0.6431103439E+000    0.9680245790E+000    0.2281775915E+001   -0.2249585583E+000   -0.5976891993E-001    0.5923298700E+000
           5
POT 006 PROB 0.18744999999944412
I     0.4185120196E-003    0.3528295989E-003    0.5325340688E-002    0.2813315845E-002    0.1738452025E-002    0.1113693253E-001
C    -0.1377148657E-001   -0.1640112410E-001    0.2055735067E+001   -0.1406211207E+000    0.1460066183E+000    0.1158650865E+000
H     0.1000805117E+001    0.9446252890E-002    0.2530408790E+001   -0.1638368437E+001   -0.1014501536E+001   -0.1127253155E+001
H    -0.4802588119E+000    0.9593851117E+000    0.2578971955E+001    0.1165654123E+001   -0.4336918932E+001   -0.1449962873E+001
           5
POT 007 PROB 0.18543399999998655
I    -0.4443105703E-003    0.2212234447E-003    0.2998004937E-002    0.2172452761E-002   -0.4551295632E-003   -0.7749226132E-002
C     0.2387383117E-001    0.1072327949E-001    0.2119821272E+001   -0.3741989394E+000    0.2410653691E+000   -0.7085228829E-001
H     0.1016521504E+001   -0.1278346645E+000    0.2450027737E+001    0.2661185258E+001   -0.1536860794E+001    0.1130438865E+001
H    -0.6882621527E+000    0.8227351512E+000    0.2347528484E+001    0.2414446474E+000   -0.9146733867E+000   -0.1102907771E+000
           5
POT 007 PROB 0.17437599999993836
I     0.8711683664E-004   -0.7504358347E-003   -0.1221750171E-002    0.2809060596E-002    0.1843825660E-002    0.1135597447E-001
C    -0.2355658102E-002   -0.4791861974E-003    0.2179944794E+001   -0.7176148826E-001    0.1948558273E+000   -0.8005119741E-001
H     0.9904888934E+000    0.5906954069E-001    0.2349694144E+001    0.7410326855E+000    0.7298511419E+000   -0.5363766466E+000
H    -0.4645616520E+000    0.1018294472E+001    0.2498041891E+001    0.1248677785E+001   -0.2420459289E+001   -0.7223564259E+000
           5
POT 007 PROB 0.17900399999962247
I    -0.2325530658E-003   -0.1211459074E-003   -0.1125147835E-002   -0.1396112900E-002   -0.5754902826E-002   -0.7822918320E-002
C     0.3236019334E-001   -0.9697429002E-002    0.2156207291E+001   -0.1745943638E+000    0.3636018900E+000    0.5634394474E-001
H     0.9458357459E+000   -0.1159256889E-001    0.2414923134E+001   -0.1594273059E+001    0.8432723894E+000    0.8285397702E+000
H    -0.6987483412E+000    0.9485552952E+000    0.2512514246E+001    0.3695080268E+001   -0.2791466973E+001   -0.6889925564E-001
           5
POT 007 PROB 0.16950899999937974
I    -0.1347928143E-002    0.5882396809E-004   -0.3102847935E-003    0.6994125322E-003    0.1961696155E-002    0.1399667765E-001
C     0.9341944780E-002    0.1482745933E-001    0.2183438719E+001   -0.5658885114E-001    0.3939491435E+000   -0.1172720757E+000
H     0.1024914343E+001   -0.1170369010E+000    0.2553166991E+001    0.2834491329E+000   -0.1182988375E+001   -0.1172055729E+000
H    -0.5314699710E+000    0.1004277234E+001    0.2144146007E+001    0.5521463061E+000   -0.2033972192E+001   -0.1335874781E+001
           5
POT 007 PROB 0.16760900000008405
I     0.3300366325E-003   -0.1417316663E-004   -0.7347002396E-002    0.2474255687E-002    0.1753476080E-002    0.8337334723E-002
C    -0.4864641752E-002    0.1790229560E-002    0.2207591223E+001   -0.1423830063E+000    0.2309425006E+000   -0.1915877642E+000
H     0.1156591916E+001   -0.1122263671E-001    0.2454849993E+001    0.1093918589E+001   -0.6686706875E+000    0.2811949001E+000
H    -0.5742382706E+000    0.9485637326E+000    0.2534046534E+001    0.4233652565E+000   -0.1877629817E+001   -0.3396990470E+000
           5
POT 007 PROB 0.1821540000000823
I     0.3557478566E-003   -0.1389840338E-002    0.4585749869E-002    0.5553823747E-003   -0.3565699465E-002   -0.2609829670E-001
C    -0.2281889327E-001    0.3170593720E-001    0.2079918700E+001   -0.2510174508E+000   -0.1286390287E+000    0.1303539869E+000
H     0.1075080912E+001   -0.1776977567E-001    0.2502030839E+001    0.6291212648E+000    0.8057099636E+000    0.1108662540E+001
H    -0.3811663280E+000    0.9458971457E+000    0.2691259084E+001    0.1270636218E+001    0.1413478169E+000    0.1212781461E+001
           5
POT 006 PROB 0.17366899999979069
I    -0.7628790736E-003   -0.5944952976E-003    0.3762774017E-004    0.5344224461E-002    0.5691248720E-002    0.1137231127E-001
C     0.1052103981E-001    0.1209038849E-001    0.2134422409E+001    0.2699455886E-001   -0.3296552740E+000   -0.1547223948E+000
H     0.1151038688E+001   -0.6069113279E-001    0.2614207241E+001    0.3189362163E+000    0.1515599190E+000   -0.9986341981E+000
H    -0.6227824768E+000    0.9282383010E+000    0.2503058870E+001   -0.1451705840E+001    0.9193826958E+000    0.4490680264E+000
           5
POT 007 PROB 0.18585100000018429
I    -0.2669929963E-003   -0.1979259438E-003    0.6262233414E-002   -0.1743197857E-002    0.1981639450E-002    0.5280850775E-002
C     0.2968548118E-001    0.1005643032E-001    0.2090217592E+001    0.5139731567E-001   -0.1974556031E+000   -0.2580084707E+000
H     0.1171101895E+001   -0.1131207322E+000    0.2380856792E+001   -0.8805648344E+000   -0.4873588081E+000    0.1014863945E+001
H    -0.8161119848E+000    0.8166878216E+000    0.2427211003E+001   -0.7848159282E+000    0.3689574265E+001    0.7885703661E+000
           5
POT 007 PROB 0.18786000000000058
I    -0.1279587236E-002    0.5744644986E-003    0.5610574678E-002    0.3449955784E-002   -0.4921674436E-002   -0.1625186232E-002
C     0.4291346376E-002   -0.6925034711E-003    0.2092999872E+001   -0.3423199283E+000    0.1358727056E-001    0.5535688155E+000
H     0.1099890830E+001   -0.5161083870E-001    0.2662729696E+001    0.5135951221E+000   -0.4630343557E+000   -0.1938560330E+001
H    -0.5211599995E+000    0.8213389500E+000    0.2200044126E+001    0.1030600085E+001   -0.1427075606E+001   -0.1401536009E+001
           5
POT 007 PROB 0.1743609999994078
I    -0.3742323083E-003    0.1224805287E-002   -0.4076848543E-002    0.2574623024E-002    0.2612115379E-002   -0.4040656115E-002
C     0.1224097491E-001   -0.2285532919E-001    0.2163914885E+001   -0.1969180875E+000    0.1297310181E+000    0.1571564602E+000
H     0.9483116399E+000    0.6401166027E-002    0.2586713101E+001    0.1118514392E+001   -0.2330973863E+001   -0.4643089517E+000
H    -0.5519860145E+000    0.9409069738E+000    0.2362002367E+001   -0.1026724041E+001    0.6051650621E+000   -0.1187340043E+001
           5
POT 006 PROB 0.16404199999942648
I     0.1421763718E-002   -0.5281352482E-003   -0.4878616121E-002   -0.4698442559E-002   -0.7582701625E-002    0.3749875248E-002
C    -0.3653001607E-001    0.9717302469E-003    0.2191996452E+001    0.1702296548E+000    0.2356203348E-001   -0.1284362680E-001
H     0.1178395441E+001   -0.6051103958E-002    0.2276710465E+001   -0.2234198025E+000   -0.1040151742E+001    0.4016675481E+000
H    -0.4824469447E+000    0.9776668404E+000    0.2651239405E+001   -0.1701264993E+001    0.1064214176E+001    0.9054397785E+000
           5
POT 006 PROB 0.18955100000039238
I     0.2688147187E-003    0.1445095122E-003    0.7273201278E-002    0.6833700313E-002   -0.4556955049E-002    0.1396935198E-001
C     0.4789724146E-002   -0.7337578678E-003    0.2080133326E+001   -0.2439549791E+000    0.3365897372E+000   -0.3485629736E+000
H     0.1025131534E+001   -0.1042664896E+000    0.2334714418E+001   -0.1395394160E+000    0.5183699523E+000    0.5934518390E-001
H    -0.6456652483E+000    0.8992218140E+000    0.2410786671E+001    0.2531536272E+001   -0.2144755881E+001    0.1207451308E+001
           5
POT 006 PROB 0.16946399999960704
I     0.1024934464E-003    0.3202599760E-003   -0.1426599307E-002   -0.6092585521E-002    0.7501839896E-002    0.1030259862E-001
C    -0.6834508929E-002   -0.5292487743E-002    0.2173261670E+001   -0.4612938920E+000   -0.1945709552E+000   -0.1021153706E+000
H     0.1177724999E+001    0.1277598836E-001    0.2392694530E+001    0.1437507510E+001    0.1185945760E+001    0.2353845388E+001
H    -0.5501637713E+000    0.9762038960E+000    0.2354370905E+001    0.3041965699E+001    0.1001635242E+001   -0.2095223503E+001
           5
POT 006 PROB 0.19284299999981158
I     0.2862468219E-003   -0.5680791230E-003    0.8867308293E-002   -0.6504836148E-002   -0.6311658485E-002   -0.2701602222E-001
C    -0.2888165209E-001   -0.2081784594E-003    0.2039609482E+001    0.3000689903E+000   -0.1636369253E+000    0.1330946415E+000
H     0.1127319643E+001    0.1325807626E-001    0.2511238261E+001   -0.2919423616E+000   -0.2963992636E+000    0.1140874078E+001
H    -0.4197726189E+000    0.9120036465E+000    0.2585303623E+001   -0.2279234795E+001    0.2280873500E+001    0.1797937043E+001
           5
POT 007 PROB 0.16975000000002183
I     0.1090593892E-003    0.7203314497E-003   -0.5108981814E-002   -0.4380186016E-002   -0.1231442412E-001    0.5394379528E-001
C    -0.1014843886E-002   -0.8411155721E-002    0.2198683618E+001    0.2051357853E+000    0.3095411928E+000   -0.3624421567E+000
H     0.1071911099E+001    0.1166507751E-001    0.2429838591E+001   -0.4622946062E+000   -0.6733410104E+000   -0.4670704315E+000
H    -0.5294398169E+000    0.1011272347E+001    0.2353772958E+001   -0.6812496873E+000   -0.8836200536E+000    0.4479564225E+000
           5
POT 007 PROB 0.16189700000086304
I    -0.5241947970E-003   -0.4670315735E-004   -0.1006226830E-001    0.1689313894E-001   -0.1826227798E-002    0.1370504102E-001
C    -0.1734749816E-001    0.7552231700E-002    0.2252692957E+001    0.4430179634E-001    0.5231256557E-001   -0.9492139754E-001
H     0.1076333150E+001   -0.4661396848E-001    0.2591654529E+001   -0.9591870369E+000   -0.2644623106E+000   -0.3672823878E+001
H    -0.4180115362E+000    0.9104106764E+000    0.2360762952E+001   -0.9638417265E+000   -0.1205211484E+001    0.1742160410E+001
           5
POT 007 PROB 0.18003800000042247
I    -0.5042117128E-003    0.7293017750E-003    0.6898593922E-005    0.3337479090E-002    0.3057921556E-002   -0.4090407660E-002
C     0.1280083196E-001   -0.3469088932E-002    0.2119177601E+001    0.3426782607E-001    0.9889537539E-001   -0.4649797931E-001
H     0.1115771613E+001   -0.6540096254E-001    0.2617933269E+001   -0.1838153980E+000   -0.1900325301E+000   -0.3962823375E+000
H    -0.6444290709E+000    0.8252092841E+000    0.2398898077E+001   -0.3566298452E-001   -0.1904063464E+001   -0.1509789721E-001
           5
POT 007 PROB 0.1880619999992632
I    -0.1393626055E-002    0.1887018566E-003    0.5597396587E-002   -0.4029074919E-002    0.2085829369E-002   -0.5605104253E-002
C     0.1692897028E-001   -0.4929115703E-002    0.2093112675E+001    0.1338154175E+000    0.2450363927E+000   -0.7455069987E-001
H     0.9942138456E+000    0.1493461683E-001    0.2653422442E+001   -0.1119201549E+001   -0.1078670408E+001    0.9930254503E+000
H    -0.5073431343E+000    0.8889128276E+000    0.2281059936E+001    0.8292639093E-003   -0.2603978955E+001   -0.6009461280E+000
           5
POT 006 PROB 0.18826700000045093
I     0.4703071561E-003   -0.5114196902E-003    0.6870899321E-002   -0.3960156663E-002   -0.5670986281E-002   -0.3556453227E-001
C    -0.1762320217E-001    0.6763623777E-002    0.2063100303E+001    0.2903970940E+000   -0.2100436677E-001    0.4409350343E+000
H     0.1059143479E+001    0.1924558967E-001    0.2436325916E+001   -0.1732316201E+001    0.2290409372E+000   -0.2043018203E+000
H    -0.4330804054E+000    0.9303463574E+000    0.2583358351E+001   -0.6930642522E+000   -0.1102911783E+001    0.7489819431E+000
           5
POT 007 PROB 0.18473100000028353
I    -0.2180804394E-004    0.6979745227E-004    0.3154874062E-002   -0.1247420271E-002    0.6939923926E-002   -0.2247521166E-001
C     0.4456246903E-004    0.1812771603E-001    0.2113237478E+001    0.1332375425E+000   -0.7479805172E-002    0.2836814209E-001
H     0.1076860029E+001   -0.1728611315E+000    0.2446188053E+001   -0.1279127142E+001    0.3175590319E+000    0.7351609600E+000
H    -0.6222443533E+000    0.9021569291E+000    0.2388420894E+001    0.4267061634E+000   -0.1707273582E+001   -0.3075143642E+000
           5
POT 006 PROB 0.18287899999995716
I    -0.9169585138E-003   -0.1340426473E-003    0.3084128138E-002   -0.3523859994E-003   -0.1152821331E-002    0.9177755567E-002
C     0.2290475813E-001   -0.4492417830E-002    0.2120724630E+001   -0.3487791171E+000   -0.1607697165E-001   -0.4269314109E+000
H     0.9181965342E+000    0.8599892492E-001    0.2539307635E+001    0.1686524700E+001    0.1982890522E+001    0.2266614197E+001
H    -0.4836197584E+000    0.8373140956E+000    0.2386939266E+001    0.2874987933E+001   -0.6273849321E+000    0.1059785675E+001
           5
POT 006 PROB 0.17183899999963614
I     0.2632105902E-003   -0.3921446304E-003   -0.1658172663E-002   -0.7694596316E-003    0.6525482241E-004   -0.1929240619E-003
C     0.2534569108E-001    0.8776036276E-002    0.2156274597E+001   -0.1188923735E+000   -0.3283863578E-001    0.7765547625E-001
H     0.9538826814E+000   -0.7974145623E-001    0.2356305817E+001    0.1965157275E+001   -0.6369601036E-001    0.1557867766E+000
H    -0.6976155148E+000    0.9952713295E+000    0.2581037877E+001   -0.3919284432E+000    0.1812794549E+001   -0.4679449289E+000
           5
POT 007 PROB 0.17161699999996927
I    -0.7135365337E-003    0.5445351898E-003   -0.3056964610E-002    0.7616314885E-003    0.2113238710E-002   -0.2290836191E-001
C     0.1193687504E-001   -0.3835633294E-001    0.2170555927E+001   -0.8688836643E-001   -0.6353512969E-001    0.3546974461E+000
H     0.1156169902E+001    0.2788650537E+000    0.2586184118E+001    0.1734573823E+001    0.3252948261E+000   -0.3786044596E+000
H    -0.4747975727E+000    0.9747779024E+000    0.2410483370E+001   -0.2576462601E+000    0.1666639573E+001   -0.7074490803E+000
           5
POT 007 PROB 0.17655699999977514
I     0.8690384670E-003   -0.4604029539E-003   -0.2402612030E-002   -0.1923364984E-002   -0.5414802035E-002   -0.7234059738E-002
C    -0.2746763999E-001    0.1061067431E-001    0.2153736557E+001    0.1373543773E+000    0.3290856464E-002    0.1592978944E+000
H     0.1068710458E+001   -0.1689701406E-001    0.2411483959E+001    0.2893388128E+000    0.8303752639E+000   -0.2926952043E+000
H    -0.4205554013E+000    0.9262414327E+000    0.2622637529E+001   -0.3076253039E+000    0.3262808604E+000    0.5851786465E+000
           5
POT 007 PROB 0.17934100000002218
I    -0.9814545712E-003    0.4443656303E-003    0.6260758163E-003    0.7828578913E-003   -0.2976027594E-002   -0.1597130258E-001
C     0.1450914532E-001   -0.9420774738E-002    0.2134300382E+001    0.4292221164E-001   -0.1714166348E+000    0.1967106177E-001
H     0.1050663157E+001   -0.2252317082E-001    0.2622542341E+001    0.9499992269E+000   -0.6135570977E+000    0.3318584840E+000
H    -0.5856809245E+000    0.9985671300E+000    0.2329928602E+001   -0.2008495346E+001    0.5093034425E+000    0.1621550173E+001
           5
POT 007 PROB 0.17764199999965058
I     0.2471388853E-003    0.1113079743E-002   -0.1327175643E-002    0.5735460851E-002   -0.1492635470E-002    0.5145232584E-002
C     0.3669362424E-003   -0.1575609891E-001    0.2134655368E+001    0.3145431023E+000    0.6625309912E-001   -0.1698536385E-001
H     0.1038607305E+001    0.3203562326E-001    0.2494019736E+001   -0.1291598601E+001    0.1368300205E+000   -0.2093450037E+001
H    -0.5230578099E+000    0.9233407562E+000    0.2412983901E+001   -0.1296034464E+001    0.1898037528E+001    0.9370988731E+000
           5
POT 007 PROB 0.179283000000396
I     0.3941518140E-004    0.2653573744E-003   -0.2793318812E-002    0.2819125703E-002   -0.1244146341E-002   -0.2256293515E-001
C     0.8224715962E-002   -0.2381371547E-001    0.2153913028E+001    0.5440796683E-002    0.3691385564E+000    0.2643327197E+000
H     0.9680069333E+000    0.1047775603E+000    0.2500986189E+001    0.8298348198E+000   -0.4955003382E+000   -0.6750055999E+000
H    -0.5169831116E+000    0.9130712034E+000    0.2552006654E+001    0.1698840114E+000   -0.2353574303E+001   -0.4156871172E+000
           5
POT 007 PROB 0.18052299999999377
I    -0.2587203287E-003    0.7322851191E-004   -0.4148298200E-003    0.3684730371E-002   -0.5166321042E-003    0.2207932127E-001
C    -0.1677605094E-003   -0.5431250546E-002    0.2139518653E+001   -0.4018230410E-001   -0.2953580670E-001   -0.5012859657E-001
H     0.1113284799E+001   -0.4633350636E-001    0.2539363773E+001    0.1756099534E+001   -0.2504667909E+000   -0.1356951628E+001
H    -0.5955424187E+000    0.9373691414E+000    0.2461547855E+001   -0.1208065807E+001    0.3996794704E+000   -0.2567029363E+000
           5
POT 007 PROB 0.17955699999947683
I    -0.6079869548E-003   -0.1360069265E-002    0.8543841922E-004   -0.4055248240E-002   -0.4994643549E-003   -0.7758485400E-002
C    -0.3779484189E-002    0.2395596169E-001    0.2121222668E+001    0.1614961406E+000    0.4993555479E-001    0.5853927913E-001
H     0.1083187917E+001   -0.2786183550E-001    0.2670621104E+001   -0.5669721713E+000   -0.1005132510E+001    0.4903252152E+000
H    -0.4721246545E+000    0.7997629790E+000    0.2656734199E+001   -0.1139381643E+001    0.6033931910E+000   -0.1267278010E+000
           5
POT 007 PROB 0.18102799999996932
I    -0.6523059718E-003    0.4915085671E-003   -0.1727660849E-003    0.7918604894E-002   -0.1955970931E-002    0.2432928051E-001
C     0.1915387278E-001    0.4427366669E-002    0.2150834422E+001   -0.1162623947E+000    0.1748841082E+000   -0.9481594139E-001
H     0.9712490247E+000   -0.4701025453E-001    0.2513123740E+001    0.4068650896E+000   -0.9534658816E+000   -0.1923579074E+001
H    -0.5662378231E+000    0.8147252409E+000    0.2297797702E+001   -0.3058318332E+000    0.1314169102E+000   -0.5304842217E-001
           5
POT 007 PROB 0.1880060000003141
I     0.2568463183E-003    0.2264732816E-003    0.2799886609E-002   -0.3972352538E-002   -0.2282373444E-002    0.2455535847E-001
C    -0.8341410845E-002    0.1555866074E-001    0.2107798804E+001    0.2644434064E+000   -0.3278652487E-001   -0.3662680955E+000
H     0.1024743449E+001   -0.7835865841E-001    0.2448355263E+001    0.8057957776E+000    0.3217931689E+000    0.5436564417E+000
H    -0.4851171488E+000    0.7812475753E+000    0.2420384627E+001   -0.1643949974E+001   -0.4621005614E+000    0.8345812621E+000
           5
POT 007 PROB 0.17815099999916129
I    -0.2679450599E-003    0.1544245085E-003   -0.2221880540E-002    0.2010359404E-002    0.9572189378E-003   -0.3161552550E-002
C     0.1972971538E-001   -0.1026881030E-001    0.2148850056E+001   -0.2875418552E+000    0.1208796859E+000   -0.2060987014E+000
H     0.9714674233E+000    0.5384838278E-001    0.2529058063E+001   -0.1945503257E+001   -0.4331423623E+000    0.1279516308E+001
H    -0.5694217363E+000    0.9452159562E+000    0.2521490977E+001    0.2632760748E+001   -0.7524468256E-001    0.3481874521E+000
           5
POT 007 PROB 0.1796779999995124
I    -0.1373548611E-002   -0.7193621599E-003    0.6090949443E-003   -0.1311091401E-002   -0.7042090713E-002   -0.2862098014E-001
C     0.1709468447E-001    0.2326821471E-001    0.2141808135E+001    0.5897499951E-001    0.9002715310E-001    0.3286717715E+000
H     0.1008768882E+001    0.3798908254E-001    0.2665676539E+001    0.1717803076E+000   -0.2278824290E+000    0.1144248902E-001
H    -0.4329853054E+000    0.7462668284E+000    0.2394090798E+001   -0.4982678273E+000    0.1283818744E+001    0.8613766965E+000
           5
POT 007 PROB 0.17575600000054692
I     0.3059165694E-004    0.8601932408E-003   -0.4124350336E-002    0.3853151384E-002    0.2355100194E-002   -0.3766363018E-002
C     0.1363964372E-002   -0.2525456396E-001    0.2154833056E+001   -0.1477408617E+000   -0.2716011407E+000   -0.2621253203E+000
H     0.9375539489E+000    0.1607808448E+000    0.2571872585E+001    0.1215080254E+001    0.6586825561E+000    0.8065636525E+000
H    -0.3951828680E+000    0.9119417085E+000    0.2494670147E+001   -0.2483226738E+000    0.7719133580E+000    0.1586392927E+001
           5
POT 006 PROB 0.1664570000002641
I    -0.8622085693E-004    0.4500757359E-003   -0.5540795903E-002   -0.7941295499E-002    0.7104466794E-002    0.2005500456E-001
C    -0.8805237333E-002   -0.6438420183E-002    0.2192377400E+001    0.1849288868E+000    0.6756830906E-001   -0.2802109648E+000
H     0.1206914028E+001   -0.2457827665E-001    0.2532188341E+001    0.7786519270E-001    0.6618438180E+000    0.1375055125E+001
H    -0.5726899042E+000    0.8774990631E+000    0.2410009036E+001    0.4241379281E+000   -0.7005865809E+000   -0.1663782719E+001
           5
POT 007 PROB 0.18659699999989243
I    -0.2733197907E-003   -0.1064799349E-002    0.2660374279E-002   -0.3188582758E-002    0.8115421958E-002   -0.1498084297E-001
C    -0.1179455743E-001    0.3026228773E-001    0.2100923211E+001    0.1975610281E-001   -0.2190060487E+000    0.1679392528E+000
H     0.1014645296E+001   -0.1804454656E+000    0.2596802846E+001    0.8159324912E+000   -0.1113776796E-001    0.5417257961E+000
H    -0.5109527578E+000    0.8065440094E+000    0.2587346482E+001   -0.7919007154E+000    0.1463437849E+001   -0.1249776389E+001
           5
POT 007 PROB 0.1841500000000451
I     0.2796547534E-003   -0.4555601597E-003    0.1542056333E-002   -0.4712000029E-003   -0.3570451169E-002    0.1809185914E-001
C     0.1586945360E-002    0.7342254818E-003    0.2113277588E+001   -0.1619459780E-001   -0.6771960608E-001    0.1379312192E+000
H     0.1037210537E+001    0.4474339779E-001    0.2449899399E+001    0.1233106447E+001   -0.6110673494E+000   -0.1167545125E+001
H    -0.5210465497E+000    0.8859430276E+000    0.2617216964E+001   -0.1382174681E+001    0.9758585614E+000   -0.6055300980E+000
           5
POT 006 PROB 0.1690889999999854
I     0.9704028623E-003   -0.6038785462E-003   -0.1523564058E-002    0.1203220195E-001    0.8548984943E-002   -0.4408507045E-001
C    -0.8093717697E-002    0.8790250387E-002    0.2158814204E+001    0.1268847963E+000   -0.1628365667E+000    0.4399556140E+000
H     0.1196897517E+001    0.1288125340E-001    0.2285166857E+001   -0.3854351142E+001   -0.1440990181E+000   -0.2622306540E+001
H    -0.5920358411E+000    0.9043178037E+000    0.2629438234E+001    0.4037318434E-001   -0.1987997292E+000    0.3461611051E+000
           5
POT 007 PROB 0.19045399999959045
I    -0.2755457643E-003    0.7685949993E-003    0.6267378725E-002   -0.2958917705E-002    0.8089669283E-002   -0.2274198170E-001
C     0.3275591907E-001   -0.7637743795E-002    0.2083059911E+001   -0.8339179678E-001    0.3252925451E-001    0.1297277491E+000
H     0.9394085695E+000   -0.8960952444E-001    0.2402048609E+001   -0.1527861405E+000   -0.1270270634E+001    0.1237791107E+001
H    -0.7233327167E+000    0.8870108121E+000    0.2330282077E+001    0.6528347418E-001   -0.9981722819E+000   -0.1432991014E+001
           5
POT 007 PROB 0.17569000000003143
I     0.8404524155E-003    0.8004137911E-003   -0.3218232276E-002    0.7657619573E-003   -0.1111608741E-003   -0.1370400431E-001
C    -0.1799554895E-001   -0.1752678205E-001    0.2167220038E+001    0.1296097485E+000    0.2034626504E+000    0.4346277673E+000
H     0.1051598661E+001    0.4539269860E-001    0.2372977194E+001   -0.1916709425E+001    0.3038469412E+000   -0.1635810320E+001
H    -0.4634960142E+000    0.9114674733E+000    0.2456694891E+001    0.1097055020E+001    0.2211487930E+000   -0.1339975784E+001
           5
POT 007 PROB 0.17411799999990762
I     0.6960313235E-004   -0.9037451595E-003   -0.3231282033E-002   -0.8339663021E-003   -0.1004810051E-001    0.6566835878E-001
C     0.6272313679E-002    0.1535209216E-001    0.2166382230E+001    0.3254780389E+000    0.1053328981E+000   -0.4775137100E+000
H     0.1010096825E+001   -0.1192497102E-001    0.2469588782E+001   -0.9223178950E+000   -0.7931273612E+000   -0.1515969867E+001
H    -0.5372588010E+000    0.9589085046E+000    0.2637106190E+001   -0.2114283856E+001   -0.2945318784E-001    0.9805385046E+000
           5
POT 007 PROB 0.18673999999919033
I     0.3533702488E-003   -0.5338919057E-003    0.6150147184E-002   -0.2315853189E-002   -0.3773849230E-002    0.3577392948E-001
C    -0.2084812656E-001    0.1505108810E-001    0.2102968766E+001    0.1061902175E+000    0.4419918565E-001   -0.1767175820E+000
H     0.1160028487E+001   -0.4408833930E-001    0.2339988647E+001   -0.1935628795E+001   -0.2300190511E+000   -0.6083964259E+000
H    -0.4841140663E+000    0.9263227841E+000    0.2425201480E+001    0.2967880793E+000    0.3038592919E+000   -0.3395098314E+000
           5
POT 006 PROB 0.19125900000017282
I    -0.1027567312E-002   -0.1152523142E-004    0.7975797104E-002   -0.3861205463E-002    0.8719926410E-002   -0.1389752869E-001
C     0.2496592062E-001    0.9568687700E-003    0.2064873707E+001    0.3762423455E+000   -0.2536143284E+000   -0.6160093041E-001
H     0.9779861764E+000    0.3384158335E-001    0.2572484413E+001   -0.2984585380E+001   -0.3565811129E+000    0.6304508352E+000
H    -0.5408153942E+000    0.8098889906E+000    0.2361714289E+001   -0.1367809998E+001    0.2153165049E+001   -0.2221376567E-001
           5
POT 007 PROB 0.18070100000022649
I     0.2111280881E-003   -0.2795640136E-003   -0.1493296831E-002   -0.7082101330E-002    0.1450409967E-001    0.7102262002E-002
C    -0.1095057610E-001   -0.5011875999E-003    0.2144188966E+001    0.1835012356E+000   -0.5863190167E+000   -0.1035859671E+000
H     0.9296257636E+000   -0.8220081339E-002    0.2499925000E+001   -0.1077431938E+001    0.1924942480E+001    0.1043348141E+001
H    -0.4320144303E+000    0.9864912540E+000    0.2571284029E+001    0.7139403145E-001    0.2309147512E+001   -0.1571514823E+001
           5
POT 006 PROB 0.18275500000072498
I     0.3864918984E-003    0.1019516715E-002    0.5132868519E-002    0.4126572780E-002   -0.1864734104E-002    0.2493156164E-001
C    -0.1329639082E-001   -0.1362460194E-001    0.2104567602E+001   -0.2385474770E-001   -0.2082945401E+000   -0.2884146827E+000
H     0.1045370354E+001   -0.3641111206E-001    0.2349441591E+001    0.2221275037E+001    0.4092533298E-001   -0.6603796403E+000
H    -0.5092510350E+000    0.9773904265E+000    0.2269135343E+001   -0.1976928620E+001    0.2447731920E+001    0.1263141253E+001
           5
POT 007 PROB 0.18757199999981822
I     0.3591747184E-003    0.7465291041E-003    0.4071030430E-002    0.2386508322E-002   -0.3066292806E-002    0.2671530375E-001
C     0.2525560518E-002   -0.1460462347E-001    0.2101319432E+001    0.2473863629E+000   -0.7957881033E-001   -0.4397378517E+000
H     0.9830368820E+000   -0.1072159873E-001    0.2372208613E+001    0.1456244077E+001    0.8064254594E+000   -0.4802696024E+000
H    -0.5616012777E+000    0.9561544965E+000    0.2393582426E+001   -0.2037891018E+001    0.2384453716E+001    0.1885245107E+001
           5
POT 007 PROB 0.1809800000000905
I    -0.6737298336E-003   -0.4332436139E-004   -0.2170743758E-003   -0.1678150812E-002   -0.3487527099E-002   -0.2500647052E-001
C     0.7700830395E-002    0.1676209621E-001    0.2136609561E+001    0.1466032671E+000   -0.4170206911E-001    0.1289165056E+000
H     0.9322873657E+000   -0.6739794463E-001    0.2605053989E+001    0.6800247457E-002    0.4437814128E+000    0.4990306806E+000
H    -0.4719524945E+000    0.9027605824E+000    0.2404509971E+001   -0.6562521085E+000    0.2002687114E+001    0.1253984900E+001
           5
POT 007 PROB 0.1907550000005358
I    -0.2853831474E-003    0.1252670945E-002    0.7457175868E-002   -0.2128830205E-002    0.2978394328E-002   -0.2473930006E-001
C     0.2608570801E-001   -0.3140359776E-001    0.2075810722E+001   -0.2139314226E+000    0.8962675740E-001    0.2004071972E+000
H     0.9014403773E+000    0.6058729513E-001    0.2399210812E+001    0.3251584402E+001   -0.3430635169E+000    0.1210703752E+001
H    -0.5980532706E+000    0.1024286283E+001    0.2268214002E+001   -0.9861743392E-001    0.1027397329E+001   -0.9572485149E+000
           5
POT 007 PROB 0.19421499999953085
I    -0.3513877359E-003   -0.3712715306E-003    0.9617542972E-002   -0.2749427158E-002   -0.1826248447E-002   -0.2822785134E-001
C     0.2583068499E-001    0.1604635846E-001    0.2078096580E+001    0.1645945499E+000    0.2930546544E+000    0.1861330291E+000
H     0.1049452928E+001   -0.8263467209E-001    0.2314810375E+001   -0.9882260707E+000   -0.2199966580E+001    0.5773221248E+000
H    -0.6863550396E+000    0.6860342945E+000    0.2337832604E+001   -0.1276642947E+001   -0.7058825121E+000    0.5258210636E-001
           5
POT 006 PROB 0.1749259999996866
I     0.4419858857E-003   -0.4918976041E-004    0.1844896773E-002   -0.5819224186E-002   -0.8217857041E-002   -0.9888295328E-002
C    -0.2884923644E-001   -0.2197333036E-001    0.2099368580E+001   -0.1772443127E-002    0.2621319874E+000   -0.1884115636E+000
H     0.1058404469E+001    0.1930082663E+000    0.2536897545E+001    0.9541263039E+000    0.5637952887E+000    0.2331946510E+001
H    -0.2955846208E+000    0.1136685762E+001    0.2616538263E+001    0.9904434654E+000   -0.2011062595E+001    0.1422552020E+001
           5
POT 007 PROB 0.18377899999995861
I     0.4539798633E-003    0.4929473283E-003    0.2450969243E-002    0.7304541489E-002   -0.1196754546E-002   -0.1765523142E-001
C    -0.1336512869E-001   -0.1146623562E-001    0.2066473315E+001   -0.6364020543E-001   -0.1694478700E-001    0.7958916368E-001
H     0.1040311357E+001    0.8605735243E-001    0.2600237574E+001    0.3522224545E+000   -0.8414925430E+000   -0.8659543669E+000
H    -0.4162497544E+000    0.8289257846E+000    0.2625812739E+001   -0.1087803027E+001    0.1321966697E+001    0.1316690420E+001
           5
POT 006 PROB 0.16978699999981473
I     0.1119847009E-002   -0.4138288626E-003   -0.3332952858E-002    0.7645979911E-005   -0.8725450069E-002   -0.2071579764E-001
C    -0.1615631866E-001    0.4954218592E-002    0.2167239027E+001   -0.8228532669E-001    0.1467032653E+000   -0.2078807282E-001
H     0.1129528588E+001   -0.6083291049E-001    0.2318404987E+001   -0.3547337089E+000   -0.2916880740E+000    0.1165675233E+001
H    -0.5898774555E+000    0.8804983642E+000    0.2652170507E+001    0.6010071872E+000   -0.4481134694E+000    0.2032924731E+001
           5
POT 007 PROB 0.1752859999996872
I    -0.8712670709E-003   -0.6514492917E-003   -0.1023939890E-002   -0.1043565471E-001    0.6958366502E-002    0.3433722823E-001
C     0.1829918503E-002   -0.5603708779E-003    0.2131389178E+001    0.3610637107E+000   -0.8467349059E-001   -0.5225364894E-001
H     0.1156233886E+001    0.2690318868E-001    0.2714408146E+001   -0.5241500376E+000    0.2706902120E+000   -0.8043498173E-001
H    -0.5365226781E+000    0.1001952554E+001    0.2575475920E+001   -0.1033560826E+001    0.3960830864E+000   -0.2827603264E+001
           5
POT 006 PROB 0.17748200000005454
I    -0.4028266238E-003   -0.1136064335E-002    0.2058859132E-002    0.2222982401E-002   -0.1501203373E-002    0.5222232585E-002
C     0.6035432171E-002    0.1336407600E-001    0.2126358528E+001   -0.7724225836E-001   -0.2669929148E+000   -0.2490019036E-001
H     0.1049000044E+001    0.5508569283E-002    0.2501292636E+001    0.3016577197E+001   -0.3072128864E+000   -0.3619644952E+000
H    -0.5257460590E+000    0.9268420637E+000    0.2571169351E+001   -0.2426707252E+001    0.1671615576E+001    0.8544223202E+000
           5
POT 006 PROB 0.1865830000006099
I     0.3516634460E-003    0.3975195539E-003    0.3952824283E-002    0.1077749227E-002    0.4912745683E-002   -0.2866567741E-002
C    -0.7160336627E-002   -0.9787337814E-002    0.2083045767E+001   -0.1856638364E+000    0.2189536141E+000    0.2193619211E+000
H     0.9898504708E+000    0.1295031539E-001    0.2476082696E+001    0.1489667361E+001    0.7493642590E+000   -0.4968616655E+000
H    -0.4825192201E+000    0.8940641145E+000    0.2507624937E+001    0.1872897000E+001   -0.6122561996E+000   -0.2217690925E+001
           5
POT 007 PROB 0.18893800000023475
I    -0.9163842174E-003   -0.4232834135E-003    0.5534996908E-002   -0.6241630725E-002    0.9910482454E-003   -0.1373799885E-001
C     0.9790573032E-002    0.1022946748E-001    0.2071642863E+001   -0.3210856154E+000    0.2362085517E+000    0.3419350251E+000
H     0.9183695425E+000    0.1395571692E-001    0.2664627110E+001    0.2226744501E+001   -0.1913192196E+001    0.1283513373E+001
H    -0.4280046234E+000    0.9262928962E+000    0.2479589506E+001    0.3826152253E+000   -0.1586529512E+001   -0.2506439095E+001
           5
POT 007 PROB 0.1749279999994542
I    -0.6054511609E-003   -0.7716077491E-003   -0.4173242358E-002   -0.2552124649E-004    0.3875292373E-002   -0.7207576711E-002
C     0.2063836536E-001    0.2873976096E-001    0.2152594556E+001    0.2104992353E+000   -0.1855251211E+000    0.1069615020E+000
H     0.9428699131E+000   -0.1813860843E+000    0.2661878090E+001   -0.2636797740E+001   -0.8596735836E+000   -0.6557395148E+000
H    -0.6425707719E+000    0.8055031379E+000    0.2630240194E+001   -0.1174397231E+001    0.7921812397E+000   -0.1137261396E+000
           5
POT 007 PROB 0.1812339999996766
I     0.2835480628E-003    0.1351251087E-002    0.2148091620E-002   -0.8025399964E-002    0.1763304749E-002    0.6406572241E-001
C    -0.6551321691E-002   -0.2065164142E-002    0.2112103184E+001    0.1407308269E+000   -0.3769802256E+000   -0.5306698083E+000
H     0.9520993896E+000   -0.7083690173E-001    0.2447799001E+001   -0.1797995517E+001    0.1403538985E+001    0.6527034824E+000
H    -0.4742963336E+000    0.9694938030E+000    0.2279870833E+001    0.5500744446E+000    0.1823716503E+001   -0.6739858578E+000
           5
POT 007 PROB 0.1782100000000355
I    -0.1983689352E-004    0.1375650775E-002   -0.5042273063E-003    0.9344565383E-002   -0.3354618581E-002    0.1889032826E-001
C    -0.9691211439E-002   -0.3050811980E-001    0.2159374226E+001    0.8883116191E-001   -0.7508693138E-001    0.2201287820E+000
H     0.1049139743E+001    0.6508113643E-001    0.2440018364E+001    0.3771111433E+000   -0.4818166762E+000   -0.3752095960E+001
H    -0.4641677459E+000    0.8971771989E+000    0.2228039095E+001   -0.2103249507E+001    0.3149747860E+001    0.1253763326E+000
           5
POT 007 PROB 0.17439999999987776
I    -0.2032774291E-004   -0.5532461244E-003   -0.3240934298E-002    0.1021913119E-001   -0.4563984282E-002   -0.8930071640E-002
C     0.4524459162E-002    0.7590433592E-002    0.2181289432E+001   -0.8087175866E-001   -0.1858964577E+000   -0.1058669410E+000
H     0.1088607709E+001    0.3662112546E-001    0.2433065319E+001   -0.5180553666E+000    0.7534522833E+000   -0.1030604371E+001
H    -0.5323233442E+000    0.8688245634E+000    0.2523657372E+001   -0.5580349772E-001   -0.3659477354E+000    0.2910738920E+001
           5
POT 007 PROB 0.18403800000032788
I     0.3566992372E-003    0.6546092829E-003    0.2474324554E-002   -0.5179908750E-002   -0.4626527630E-002   -0.2858305756E-002
C     0.1827964845E-002   -0.1398595575E-001    0.2101983383E+001    0.2695695923E+000    0.2517743463E+000   -0.2297459862E+000
H     0.1069721874E+001    0.2088947896E-001    0.2438966147E+001    0.1206509786E+001   -0.8477187396E+000    0.1380880878E+001
H    -0.5744686858E+000    0.9320400106E+000    0.2471357366E+001   -0.1918576724E+001    0.3584966379E+000    0.1105828391E+001
           5
POT 007 PROB 0.18704800000068644
I    -0.7690062316E-003   -0.1874339815E-003    0.5599526596E-002    0.8117785323E-002    0.7550215714E-002    0.3223569976E-001
C     0.2204564804E-001    0.1322947505E-002    0.2106553916E+001   -0.2518150336E+000   -0.5248935779E+000   -0.1574281516E+000
H     0.9914363886E+000    0.4767646735E-001    0.2462743525E+001    0.1969436029E+001   -0.8482638285E+000   -0.1705428133E+001
H    -0.5395874483E+000    0.9245844417E+000    0.2347627205E+001   -0.2261252080E+001    0.3099404951E+001   -0.3855354696E+000
           5
POT 007 PROB 0.16573799999969197
I     0.3940079922E-003    0.6471384158E-003   -0.7802073079E-002   -0.3825238507E-002    0.3189258775E-002    0.8753150499E-002
C     0.7612051595E-003   -0.1665853966E-001    0.2226983786E+001    0.1057307176E+000    0.2307998439E+000   -0.2664081131E+000
H     0.1031353897E+001    0.4523124439E-001    0.2369299190E+001   -0.1128364963E+001    0.5806720871E+000    0.1179324317E+001
H    -0.5396157329E+000    0.1029049967E+001    0.2416057940E+001    0.1587796915E+001   -0.2629451451E+001   -0.6194123905E+000
           5
POT 007 PROB 0.18418500000007043
I    -0.8902462163E-003    0.8197723873E-003    0.3642722875E-002    0.4467087854E-003   -0.4996297077E-003    0.1949856912E-001
C     0.3186520530E-001   -0.1943708083E-001    0.2118445000E+001   -0.9832810677E-001   -0.2070794792E+000    0.1609224376E-001
H     0.1015421289E+001    0.5965994521E-001    0.2496287118E+001   -0.4246902726E+000    0.1470712223E+001   -0.7224601471E+000
H    -0.6267337052E+000    0.8885340528E+000    0.2254749525E+001    0.1313072332E+001    0.5047141181E+000   -0.4205009877E+000
           5
POT 007 PROB 0.17841800000041985
I    -0.1097522643E-002   -0.1233409195E-002    0.1271213908E-002   -0.1151944978E-002   -0.1081217387E-002    0.1566490064E-001
C     0.1780738695E-001    0.6584593652E-002    0.2137765190E+001   -0.1527469784E+000    0.2716649665E+000   -0.8088768200E-001
H     0.1072607544E+001    0.1146362304E-002    0.2597620656E+001    0.3268225285E+001    0.1165437354E+001    0.2838028636E+000
H    -0.5944817289E+000    0.8931294665E+000    0.2536762956E+001    0.1251659826E+001   -0.2339786848E+001   -0.1062346897E+001
           5
POT 007 PROB 0.1813560000000507
I    -0.9285874166E-003   -0.1773748250E-002    0.4963096626E-002    0.4132449072E-003   -0.3269848334E-003   -0.5551092458E-001
C     0.2128634378E-001    0.3616021660E-001    0.2108301917E+001    0.4434744024E+000    0.7877019076E-001    0.6398835342E+000
H     0.1063291678E+001   -0.1886605108E+000    0.2517670134E+001   -0.1756560365E+001   -0.6531690854E+000   -0.1421744141E+001
H    -0.7035446355E+000    0.8311435833E+000    0.2548267638E+001   -0.2094205231E+001    0.5087003414E+000    0.2829617768E+000
           5
POT 007 PROB 0.17824099999961618
I    -0.4368369114E-003    0.4112628881E-003   -0.2338660006E-002   -0.8889423279E-003   -0.9076958398E-002    0.6170285604E-002
C     0.2683159514E-001   -0.1528957718E-001    0.2163983082E+001   -0.4236165887E-001    0.6718149278E-001   -0.3287161841E-001
H     0.9750682418E+000    0.1328942137E+000    0.2489312236E+001    0.8861192634E+000   -0.1115857148E+001    0.1627986597E+000
H    -0.5423149886E+000    0.8141173491E+000    0.2425231894E+001   -0.1200432583E+001    0.2139551276E+001    0.1151949968E+001
           5
POT 007 PROB 0.17369200000030105
I    -0.3575234405E-003   -0.5392021483E-003   -0.3742008732E-002   -0.1099540365E-001   -0.2694496026E-002    0.3271330933E-001
C     0.1529852295E-001   -0.9527877480E-003    0.2185061833E+001    0.1338580539E+000    0.5398791198E-001   -0.1411443833E+000
H     0.1019140681E+001    0.4217646277E-001    0.2478751939E+001   -0.2538235882E+001    0.1288894499E+001    0.1033951416E+001
H    -0.5645350689E+000    0.9403622488E+000    0.2526415492E+001    0.2368310840E+001   -0.9443098391E+000   -0.1391685511E+001
           5
POT 007 PROB 0.18470200000047043
I    -0.5491366105E-003   -0.1085242207E-002    0.4882309098E-002    0.1715009212E-002    0.4441800482E-002    0.2976247867E-002
C     0.2785420901E-002    0.2083205698E-001    0.2110680816E+001    0.7735536117E-001   -0.1470682357E+000    0.1923783574E+000
H     0.1031574454E+001   -0.2309860290E-001    0.2482347094E+001    0.6391610695E+000    0.2405949158E+000   -0.1429327496E+001
H    -0.4857364728E+000    0.9360577171E+000    0.2470805454E+001   -0.1023584279E+001    0.6157861700E+000   -0.1061563270E+001
           5
POT 006 PROB 0.16631200000028912
I     0.3835713667E-003    0.8068221148E-004   -0.7821195441E-002    0.2061897411E-002    0.8397779361E-002    0.1065465862E-001
C     0.1917549374E-001    0.4551424283E-002    0.2179216893E+001   -0.9931853501E-001   -0.2733113147E-001   -0.2433012964E+000
H     0.8844407995E+000   -0.2652986283E-001    0.2515346398E+001   -0.1117539427E+001   -0.9568040741E+000    0.3555966920E+000
H    -0.5849778443E+000    0.8382900975E+000    0.2680210098E+001    0.4028683547E+000   -0.2708197701E+000   -0.7959119808E+000
           5
POT 007 PROB 0.17840499999965687
I    -0.8108287441E-003    0.4333834284E-003   -0.1549091478E-002    0.3331552795E-002   -0.3636830651E-002   -0.3552008008E-002
C     0.2264344380E-001   -0.1958279070E-001    0.2145719417E+001    0.1768854680E+000   -0.2058794625E-001   -0.1069202761E+000
H     0.1073388532E+001    0.3057123083E-001    0.2613967377E+001    0.1155336525E+001    0.1078405179E+001   -0.5377291247E+000
H    -0.6455510644E+000    0.8913679159E+000    0.2427757511E+001   -0.1109556782E+001   -0.1816916236E+000    0.1806781924E+001
           5
POT 007 PROB 0.19459100000040053
I    -0.9512928122E-003   -0.1716808855E-003    0.8996044032E-002   -0.5406082528E-002   -0.4758678542E-002    0.2802479778E-003
C     0.1511832525E-001   -0.9362866037E-002    0.2076455016E+001   -0.1126958067E+000    0.1999420056E+000   -0.2279250583E+000
H     0.9649410334E+000    0.1974986919E-001    0.2493677810E+001    0.2038911911E+001   -0.1994967722E+000    0.2259038533E+001
H    -0.5339789251E+000    0.9012712065E+000    0.2318473096E+001    0.3333510167E+000    0.1017797578E+001    0.5905393826E+000
           5
POT 006 PROB 0.18759199999931297
I     0.4984921634E-003    0.2060090603E-003    0.8183960313E-002    0.5093499738E-002    0.1377702562E-003    0.8508857570E-002
C    -0.9871237491E-002   -0.1060443327E-001    0.2066323253E+001   -0.1614371666E+000   -0.2852193591E+000   -0.2459692480E+000
H     0.1156046809E+001    0.3502447172E-002    0.2342749444E+001    0.2998489514E+001    0.3453109395E+000    0.1837138857E-001
H    -0.5766838759E+000    0.9860699890E+000    0.2442539774E+001   -0.1535331699E+001    0.1341601170E+001    0.1527756509E+001
           5
POT 006 PROB 0.18139900000005582
I     0.2677207529E-003    0.7434870453E-003    0.3069205199E-002    0.4065258624E-002   -0.2701979573E-002    0.3709525938E-001
C    -0.1411558840E-001   -0.1031687983E-001    0.2100304148E+001   -0.1805351046E+000   -0.1365598308E+000   -0.3175366902E+000
H     0.1153297554E+001   -0.2200410618E-002    0.2478999942E+001    0.3405060179E+001    0.4521064375E+000   -0.6422482972E+000
H    -0.5198909627E+000    0.8997867124E+000    0.2400256934E+001   -0.1059993920E+001    0.7518325582E+000    0.6471624314E+000
           5
POT 007 PROB 0.1934479999999894
I    -0.7690492559E-003   -0.4074679850E-003    0.1091567389E-001   -0.2984964561E-002   -0.1681039944E-002    0.3384545416E-001
C     0.2157874426E-001    0.3010629102E-001    0.2073813420E+001    0.6563922351E-001   -0.8364969829E-001   -0.2166009900E+000
H     0.9876537293E+000   -0.2032815353E+000    0.2371252867E+001    0.4833386331E+000    0.1582913969E+000   -0.1325160089E+000
H    -0.6613142234E+000    0.8029137698E+000    0.2228461831E+001   -0.6560807547E+000    0.9297456652E+000   -0.2979310829E+000
           5
POT 007 PROB 0.18796800000018266
I     0.7502701031E-003    0.3515622900E-003    0.4227372407E-002    0.7923355252E-003    0.1119159216E-002   -0.2619030183E-001
C    -0.8808246179E-003    0.3275561878E-002    0.2085191975E+001   -0.1096567114E+000   -0.3449462498E+000    0.1771019492E+000
H     0.9774978894E+000   -0.7663261023E-001    0.2360776719E+001    0.1166198251E+001    0.2354369000E+001    0.5150114938E+000
H    -0.5731752302E+000    0.8976997151E+000    0.2514459533E+001    0.9137002411E+000    0.1319857724E+001    0.9025160902E+000
           5
POT 007 PROB 0.20638700000017707
I    -0.5333979429E-003    0.2759440629E-003    0.1666675862E-001    0.5069859192E-003   -0.6860505946E-002   -0.1026815230E-001
C     0.3170702220E-002   -0.1652087514E-001    0.1997489801E+001   -0.2505928954E-001   -0.1177434699E+000    0.9819195816E-001
H     0.1023444362E+001    0.1187718217E+000    0.2431950243E+001   -0.8583017805E+000    0.1488199853E+001    0.6095027996E-002
H    -0.4410367444E+000    0.9011778808E+000    0.2274483234E+001    0.1180826618E+001    0.5451614330E+000    0.1506160656E+001
           5
POT 007 PROB 0.17397299999993265
I    -0.7844414409E-003    0.8115533384E-003   -0.3374094763E-002    0.7736027165E-002   -0.4264068997E-003   -0.7087585414E-002
C     0.1600472335E-001   -0.6078498018E-002    0.2178150624E+001   -0.6849874362E-001   -0.7129613989E-001   -0.1660480009E+000
H     0.1006425260E+001   -0.1422912826E-001    0.2573119860E+001    0.3473929213E+001    0.1759520937E+001   -0.4074372380E+000
H    -0.5528288180E+000    0.9035531193E+000    0.2274365195E+001   -0.5531140354E+000   -0.1013003726E+001    0.1870286299E+001
           5
POT 007 PROB 0.16908500000045024
I     0.6473271638E-003    0.1010312927E-002   -0.5531670733E-002   -0.1095095144E-003   -0.5610787397E-002   -0.3140248827E-001
C    -0.2034801090E-001   -0.2866806052E-001    0.2188497513E+001   -0.4435542867E+000   -0.6974170910E-002   -0.3219667940E-001
H     0.1126875066E+001    0.7740433119E-001    0.2429864093E+001    0.9279931466E+000   -0.5675970844E-001    0.2600684407E+001
H    -0.4778958993E+000    0.1047607613E+001    0.2435381939E+001    0.1906084285E+001    0.4227668583E+000    0.1852518013E+001
           5
POT 006 PROB 0.18324000000029628
I    -0.9086610169E-003   -0.6967064462E-003    0.4199321967E-002   -0.2600108172E-002    0.1135419444E-001   -0.1050570085E-001
C     0.2506994519E-001    0.2178744340E-001    0.2095612056E+001   -0.2622749531E+000   -0.7454316268E-001    0.3471446269E-001
H     0.9907598730E+000   -0.1444392706E+000    0.2585658786E+001    0.3866395102E+001   -0.9389843090E+000    0.1482977753E+001
H    -0.6630016434E+000    0.8521310609E+000    0.2482855875E+001   -0.8643380750E+000    0.2407763619E+001   -0.2091716528E+001
           5
POT 006 PROB 0.17306100000041624
I     0.1500044205E-002    0.6971081832E-003    0.1972713475E-003    0.6414140963E-004   -0.4971852972E-002   -0.2732063623E-001
C    -0.2159947236E-001   -0.3009695313E-001    0.2138583251E+001   -0.3158875440E-001    0.3248779970E-001    0.4161732620E+000
H     0.1035795470E+001    0.8775111029E-001    0.2221082556E+001    0.8518007269E-001    0.7108225009E-001   -0.4322570616E+000
H    -0.4859883299E+000    0.1035641499E+001    0.2533741736E+001    0.1340287547E+000   -0.1850974009E+001    0.2500685797E+000
           5
POT 007 PROB 0.17981299999974
I     0.3047614659E-003    0.2821517333E-003   -0.3041386090E-002   -0.1119200997E-003   -0.4158399636E-002    0.1877310437E-001
C    -0.1731284621E-001   -0.1204263347E-001    0.2159899714E+001    0.5170271078E-001   -0.2172634398E+000    0.2162425390E+000
H     0.9927632148E+000    0.9396469366E-001    0.2499796935E+001    0.3542418206E+000    0.3865990863E+000   -0.1752819547E+001
H    -0.3623449557E+000    0.8458769078E+000    0.2503343710E+001   -0.1041066741E+001    0.1618700625E+001   -0.3902996790E+000
           5
POT 007 PROB 0.19052799999917625
I    -0.1512019630E-003   -0.7414985238E-004    0.6241155715E-002    0.4694701496E-002    0.9252303206E-003   -0.2585142100E-001
C     0.6310052851E-002   -0.3397776583E-002    0.2087936487E+001   -0.4278695846E+000    0.4122695790E+000    0.1619250816E+000
H     0.1018093845E+001    0.4835184662E-001    0.2426695688E+001    0.1909144046E+000   -0.1445168300E+001    0.5985798719E+000
H    -0.5096876489E+000    0.9388706229E+000    0.2426795789E+001    0.2355259122E+001   -0.3283224241E+001   -0.7105073859E+000
           5
POT 007 PROB 0.18869700000050216
I    -0.4963310185E-003   -0.9028239462E-003    0.3934633395E-002   -0.1180084988E-002    0.5449550399E-002   -0.3209084612E-001
C     0.2363526361E-002    0.3646068869E-001    0.2083995656E+001    0.4354585291E-001   -0.6746954374E-001   -0.1119990746E+000
H     0.8515002197E+000   -0.1195059147E+000    0.2618471966E+001    0.2678718208E+001    0.5365850260E+000    0.1912374701E+001
H    -0.4196629024E+000    0.8114759165E+000    0.2555099781E+001   -0.1093112308E+001    0.1134683587E+001    0.9355785001E+000
           5
POT 006 PROB 0.1725960000003397
I     0.8838587426E-003    0.5833031210E-003   -0.2877698312E-003    0.4920885172E-003   -0.4419737516E-002   -0.1362353331E-001
C    -0.3030213240E-001   -0.1204996572E-001    0.2151337716E+001    0.3426875759E+000   -0.9559021362E-001    0.6996507622E-001
H     0.1091083460E+001    0.5286214321E-001    0.2335705358E+001   -0.4308132602E+001    0.1462396595E+000   -0.6748507035E+000
H    -0.3953282065E+000    0.1035530476E+001    0.2410658412E+001   -0.2797646490E+000   -0.1114416079E+001    0.1759360552E+001
           5
POT 007 PROB 0.18417800000042917
I     0.2487778507E-003   -0.4671725174E-003    0.1100189029E-002    0.1480232820E-003   -0.1722896147E-002    0.5295627510E-001
C     0.6616293039E-002    0.1958075177E-001    0.2132571521E+001    0.1571181505E+000   -0.7475222118E-001   -0.1987201885E+000
H     0.1007411711E+001   -0.6218918588E-001    0.2385358739E+001    0.2168932139E+000   -0.6030318383E+000   -0.1861938703E+001
H    -0.5623729860E+000    0.7759297197E+000    0.2522952195E+001   -0.1895002120E+001    0.1753756069E+001   -0.7533338641E+000
           5
POT 007 PROB 0.19534100000055332
I     0.1065031064E-004    0.1376107328E-002    0.1424077655E-001   -0.4519821394E-002    0.8270870475E-002   -0.1060141377E-001
C     0.2825384175E-002   -0.8841710142E-002    0.2032742640E+001    0.1181230361E+000   -0.1229475874E+000   -0.5411837894E-001
H     0.1081840174E+001   -0.3305815018E-001    0.2285847399E+001   -0.2003346494E+001    0.1959973054E+001    0.1249140760E+001
H    -0.5674960802E+000    0.9209937351E+000    0.2082853683E+001    0.2158538905E+001   -0.1864395163E+000   -0.8011076051E+000
           5
POT 007 PROB 0.18848700000035024
I     0.1512624530E-003    0.5553461493E-003    0.2748097652E-002   -0.3762452221E-003   -0.2995120134E-002   -0.8721841346E-002
C    -0.8333708393E-002   -0.4207278935E-002    0.2105987884E+001    0.1850727667E+000    0.1477568026E+000    0.2563947774E+000
H     0.9920761786E+000    0.6713677654E-002    0.2478391024E+001   -0.9143999256E-001   -0.1061903287E+001   -0.1044853296E+001
H    -0.4444941970E+000    0.8397855601E+000    0.2405990493E+001   -0.1552782854E+001    0.1345080274E+000   -0.2592463089E+000
           5
POT 007 PROB 0.17694699999992736
I     0.7335865681E-003    0.7647660508E-003    0.1446828095E-002    0.7680240486E-002    0.5007790648E-002    0.7940373241E-002
C    -0.2398544840E-001   -0.1345827245E-001    0.2155314604E+001    0.1140294875E+000    0.7110518370E-001   -0.1223581282E+000
H     0.1125910519E+001   -0.3428638151E-001    0.2261008690E+001   -0.1921142394E+001    0.2599837651E+000   -0.1670787189E+001
H    -0.5145836249E+000    0.1048016978E+001    0.2287023743E+001    0.4496146372E+000   -0.2319263437E+001    0.3927811887E-001
           5
POT 007 PROB 0.19558099999994738
I     0.1283900511E-003    0.9707609404E-003    0.1187211143E-001    0.5476778847E-002    0.2893232779E-002    0.2331219644E-001
C     0.4100021573E-002   -0.2541643155E-001    0.2045335359E+001   -0.6862591236E+000   -0.3785687948E-001   -0.1626035610E+000
H     0.1118805272E+001   -0.1244643431E-001    0.2308955525E+001    0.1773707817E+001    0.1159836307E+001    0.3213490015E+000
H    -0.6548400326E+000    0.9700828960E+000    0.2252556034E+001    0.3832785453E+001   -0.8924361219E+000   -0.1086173667E+001
           5
POT 007 PROB 0.18254399999932502
I    -0.1278149697E-002   -0.5584715895E-003    0.4352376551E-002    0.9596805165E-003   -0.5585817148E-002    0.3042317677E-001
C     0.7369823027E-002    0.1499116921E-001    0.2101896853E+001   -0.2626466720E-001   -0.1534077149E+000   -0.8915621620E-001
H     0.1036863259E+001   -0.1408838441E+000    0.2672717405E+001   -0.7099881349E+000   -0.4763625797E+000   -0.1041627609E+001
H    -0.5726723659E+000    0.1006740745E+001    0.2383041119E+001   -0.6922019057E+000   -0.3434738047E+000    0.4465284062E+000
           5
POT 007 PROB 0.17821200000071258
I    -0.3126086580E-003   -0.1225998271E-003   -0.2960491012E-002    0.3151282518E-002   -0.5104773362E-002   -0.4569082322E-002
C     0.1268524085E-001    0.8877132975E-002    0.2165030877E+001    0.2890060828E-001    0.2296793452E+000   -0.8854311123E-002
H     0.9337088379E+000   -0.1054268279E+000    0.2522989056E+001   -0.6135387037E+000    0.6867062047E+000   -0.4721151998E+000
H    -0.5879839233E+000    0.9054428953E+000    0.2480489544E+001    0.1134718887E+001   -0.1502036142E+001    0.9520192977E+000
           5
POT 007 PROB 0.1711650000006557
I    -0.1687735418E-003   -0.4663556329E-003   -0.6114528870E-002    0.3831365979E-002   -0.4163492799E-002    0.1159861197E-001
C     0.1390736730E-001   -0.7069891214E-002    0.2194570360E+001   -0.3856340893E+000   -0.8380364056E-001   -0.5226627765E-001
H     0.1062959621E+001    0.7522704838E-001    0.2506564349E+001    0.1073437110E+000   -0.4261121717E+000   -0.5614965399E-001
H    -0.5797977598E+000    0.8998995986E+000    0.2606213579E+001    0.1192037200E+001   -0.4330764677E+000    0.5145839541E+000
           5
POT 006 PROB 0.1667909999996482
I     0.1153456420E-002    0.1305715287E-004   -0.3489313027E-002    0.1700982467E-002   -0.7719348771E-002    0.2579630401E-001
C    -0.2287022309E-001   -0.1668793454E-001    0.2185173858E+001   -0.1457988177E+000   -0.9548981930E-001   -0.2661550449E+000
H     0.1146150388E+001    0.7293574783E-001    0.2263699708E+001    0.6768506184E+000    0.7659452810E-001    0.1116986614E-001
H    -0.5033608543E+000    0.9959859208E+000    0.2556155946E+001   -0.1204537472E+000    0.1487049110E+001    0.1503645006E+001
           5
POT 007 PROB 0.17930499999965832
I     0.3186177335E-003   -0.6350204447E-003    0.3169951976E-003   -0.4079338968E-003   -0.9020985766E-002    0.2414688816E-002
C    -0.2520812405E-002   -0.7758948229E-002    0.2132370036E+001   -0.4021292179E+000   -0.3199974755E-001    0.1080074905E+000
H     0.1084987401E+001    0.1481992946E+000    0.2428231985E+001    0.5916676790E+001    0.1443052076E+001    0.5839202333E+000
H    -0.4690592555E+000    0.9496502300E+000    0.2641229210E+001    0.2730965636E+000    0.7900788063E-001    0.5454493478E+000
           5
POT 007 PROB 0.1819470000000365
I     0.5403216878E-003   -0.1431197563E-003    0.1514164598E-002   -0.6764530896E-003    0.7518899034E-004   -0.1738098248E-001
C    -0.7858554791E-002    0.7044753958E-002    0.2121709228E+001    0.5220380142E-001    0.4555593404E+000    0.7045173393E-001
H     0.1173011418E+001   -0.1102526262E+000    0.2389848353E+001    0.1261193118E+001    0.8440356277E-001    0.4533675385E+000
H    -0.6502918655E+000    0.8832626666E+000    0.2530911120E+001    0.7432340216E+000   -0.3860581386E+001   -0.5720483926E+000
           5
POT 007 PROB 0.17096499999934167
I     0.1108251997E-002   -0.3057562047E-003   -0.4711656599E-002    0.3077442951E-002   -0.6594363087E-002    0.4912292554E-001
C    -0.3299912830E-001    0.2644319650E-001    0.2159669176E+001    0.1564202526E+000    0.3675957656E-001   -0.3666569972E+000
H     0.1113197703E+001   -0.1930840166E+000    0.2451428248E+001   -0.1388497556E+001   -0.8804212752E+000   -0.1616976722E+001
H    -0.5174561893E+000    0.8994505190E+000    0.2651104089E+001   -0.1307015565E+001    0.4435226888E+001    0.9602655092E+000
           5
POT 006 PROB 0.16652299999987008
I     0.4530838738E-003    0.1428859017E-003   -0.5218330475E-002    0.7174035232E-002    0.1357413811E-002    0.9964896962E-002
C    -0.3923619057E-001   -0.1337458148E-002    0.2170556446E+001    0.1458738618E+000    0.8508501590E-001   -0.2235362497E+000
H     0.1048592891E+001    0.6910243132E-001    0.2575044033E+001   -0.1464012276E+001    0.4104305386E+000   -0.1331999994E+001
H    -0.2588944952E+000    0.1032007714E+001    0.2539410005E+001    0.1089309059E+000   -0.2062712462E+001    0.9471604872E+000
           5
POT 007 PROB 0.18649999999979627
I    -0.2780486255E-003   -0.8503082177E-003    0.4297353714E-002   -0.9028250090E-004    0.2018304111E-002   -0.1054705051E-001
C    -0.7078816114E-002   -0.2543767388E-003    0.2104021459E+001    0.5989123623E-001   -0.7745448033E-001    0.1461473627E+000
H     0.9945507865E+000    0.1573603827E+000    0.2504126224E+001   -0.4618416871E+000    0.3882126213E+000   -0.2739433811E+000
H    -0.3332496043E+000    0.9115005744E+000    0.2541987709E+001    0.2347142879E-001    0.1960726330E+000   -0.2478294000E+000
           5
POT 007 PROB 0.18318700000054378
I    -0.3896783959E-003    0.1750480468E-003    0.3066062399E-002    0.2998952645E-002    0.5414629933E-002    0.4025150287E-001
C     0.5536141445E-002   -0.1635255142E-001    0.2079270863E+001   -0.1006789705E+000    0.2885945723E+000   -0.4501188794E+000
H     0.1019760792E+001    0.6311563891E-001    0.2643564787E+001   -0.2163743319E+001   -0.3366095065E+000   -0.2485574196E+000
H    -0.5135777693E+000    0.1054917164E+001    0.2555230408E+001    0.2389425181E+001   -0.2549108346E+001   -0.1310008346E+001
           5
POT 006 PROB 0.1639260000001741
I     0.1152656831E-002   -0.4709032286E-003   -0.4446282510E-002   -0.1377830426E-002   -0.6977384420E-002   -0.8278254622E-002
C    -0.5405002578E-002   -0.7291495156E-002    0.2199147387E+001    0.8915924301E-001   -0.1769996361E+000   -0.1606483041E+000
H     0.9572136318E+000    0.1411757000E+000    0.2204224384E+001    0.1649702165E+001    0.2225374128E+001    0.1036858367E+001
H    -0.4390227024E+000    0.9041515090E+000    0.2626056177E+001   -0.2037944680E+000   -0.2649699388E+000    0.2560441027E+001
           5
POT 006 PROB 0.17237500000010186
I    -0.1054723219E-002    0.1567877971E-003   -0.4114137783E-002   -0.8711147233E-002   -0.3920004365E-002    0.1458377983E-001
C     0.3375810393E-001   -0.5048251724E-002    0.2164527865E+001   -0.1994699013E-001    0.2468977575E+000   -0.1365755892E+000
H     0.9103998519E+000   -0.4121682310E-001    0.2667403822E+001    0.8397079437E+000   -0.1729310669E+000    0.1716074997E+001
H    -0.6371241608E+000    0.8138669280E+000    0.2466474996E+001    0.8038558515E+000    0.1120267521E+001   -0.8323029106E+000
           5
POT 007 PROB 0.19054099999993923
I     0.4482331415E-003    0.3523191583E-003    0.4520178479E-002    0.4156728580E-002    0.5694688902E-003    0.2196029451E-001
C     0.2445235032E-002   -0.2282361701E-001    0.2101409678E+001   -0.1667349371E+000    0.2041089674E+000    0.3161219798E-001
H     0.9416468410E+000    0.8715378170E-001    0.2335658212E+001    0.1472181420E+001   -0.2617997923E+000   -0.1446762762E+001
H    -0.5038726581E+000    0.9169590622E+000    0.2469494821E+001    0.4904067098E+000   -0.3776384499E+001   -0.1396322488E+001
           5
POT 007 PROB 0.1725269999997181
I    -0.4527759531E-003   -0.1871027523E-003   -0.3837706696E-002   -0.1347918318E-001   -0.3622687943E-002   -0.9003376055E-002
C     0.6280689956E-002    0.2185981685E-001    0.2183562515E+001    0.8144985339E+000   -0.6220840308E-001    0.5894667143E-001
H     0.1098985144E+001   -0.3412591355E-001    0.2530485731E+001   -0.3667580639E+001   -0.1144606974E+000    0.7522255508E+000
H    -0.5196251408E+000    0.8647541775E+000    0.2403916614E+001   -0.2610663992E+001    0.2951149809E+001    0.6100155928E+000
           5
POT 007 PROB 0.16826099999980215
I     0.6586669232E-003    0.5667722439E-003   -0.7162664034E-002    0.4586509596E-002   -0.7317659442E-002   -0.4128770916E-002
C    -0.1206333202E-001   -0.3283850647E-001    0.2207473219E+001    0.1497369174E-001    0.1264526504E+000    0.3380139891E+000
H     0.1168195375E+001    0.1631518056E+000    0.2400051527E+001    0.2255253558E-001   -0.4866024962E-001   -0.2113950099E+001
H    -0.5047834102E+000    0.9132533382E+000    0.2526276578E+001   -0.2627748003E+000   -0.1020386958E+001    0.2948295807E+000
           5
POT 007 PROB 0.16572599999926751
I    -0.1186764844E-002    0.2497386430E-003   -0.7624908077E-002   -0.2219151011E-002    0.4292897934E-002    0.2507095626E-001
C     0.6437487484E-002   -0.1350075761E-001    0.2214977256E+001    0.2176597079E-001   -0.1500116767E+000   -0.2804798365E+000
H     0.1054772625E+001    0.1359601086E+000    0.2710015843E+001    0.4539001665E+000   -0.1932952109E+000    0.4460557739E+000
H    -0.4105810877E+000    0.9533242363E+000    0.2367784566E+001   -0.7437096854E+000    0.1467898563E-001   -0.5425005020E+000
           5
POT 007 PROB 0.1747910000003685
I     0.6124515734E-003   -0.7535414846E-003   -0.2021019476E-002    0.9014740250E-003    0.6673027791E-002   -0.1942403332E-001
C    -0.4554151139E-003    0.1303864129E-001    0.2171489519E+001    0.2024399531E-001   -0.7010860362E-001    0.1373539976E+000
H     0.1088954749E+001   -0.9759666952E-002    0.2307616243E+001   -0.2845081154E+000    0.1338636382E+001    0.3245349033E-001
H    -0.5714362672E+000    0.8803731440E+000    0.2590652537E+001    0.1125955421E+001   -0.1356053692E+000   -0.6156052309E+000
           5
POT 006 PROB 0.1698999999998705
I     0.1590832252E-003   -0.1699183236E-003   -0.6740126744E-004    0.7240720883E-002   -0.3844995549E-002    0.7359107141E-002
C    -0.2673945244E-001   -0.2883424481E-002    0.2176570554E+001   -0.1163806896E+000   -0.4816988077E-001   -0.3821885208E+000
H     0.1096506616E+001    0.6705159993E-001    0.2362087167E+001   -0.3104798709E+000    0.5914847770E+000    0.6534812123E-001
H    -0.3571861352E+000    0.9608412939E+000    0.2343709677E+001    0.5985963367E+000   -0.9908874208E+000    0.2552032302E+001
           5
POT 007 PROB 0.19119299999965733
I    -0.1122102844E-002    0.5217365534E-003    0.1009198507E-001    0.1078940191E-002   -0.4047188787E-002    0.1445233865E-001
C     0.2086191926E-001   -0.2533400840E-001    0.2058051355E+001    0.1217938266E+000    0.9702045766E-001   -0.3240739088E+000
H     0.1012174672E+001    0.1253567836E+000    0.2539439197E+001   -0.1231575592E+001   -0.1242900681E+001    0.1568725594E+000
H    -0.5192599170E+000    0.1054958077E+001    0.2251062336E+001   -0.1067441384E+001    0.1221143011E+001    0.1429907765E+001
           5
POT 007 PROB 0.1767760000002454
I    -0.1400704829E-002    0.5929093863E-003   -0.1137043669E-003    0.4314632974E-002    0.5612649190E-002   -0.7594791535E-002
C     0.1708651704E-001   -0.1679382718E-001    0.2115889383E+001   -0.1012536056E+000   -0.1200085818E+000    0.2357650920E+000
H     0.1034592017E+001    0.9423112658E-001    0.2803360849E+001   -0.7314915652E+000   -0.7351914283E+000   -0.1220633476E+001
H    -0.4854220879E+000    0.9514194191E+000    0.2386088368E+001   -0.1482579788E+000   -0.3790583982E+000   -0.1021856290E+001
           5
POT 007 PROB 0.18760800000018207
I    -0.1024627793E-002   -0.2049419619E-003    0.6484581689E-002    0.6802443102E-003    0.3387095670E-002   -0.6683129936E-002
C     0.1726009333E-001    0.6350403694E-002    0.2087822208E+001   -0.2577213824E+000   -0.3129840880E+000    0.8242776000E-001
H     0.1107661778E+001   -0.6107889151E-001    0.2563280203E+001    0.3624388303E+000    0.2307710197E+001    0.4699560961E+000
H    -0.6306454392E+000    0.9140367915E+000    0.2345265910E+001    0.2355880975E+001   -0.2425868997E-001   -0.2049728790E+000
           5
POT 006 PROB 0.16867700000057084
I     0.6099126099E-003   -0.1038000038E-002   -0.3604193970E-002    0.4942392762E-002   -0.5065195290E-002    0.1029132795E-001
C    -0.2883581602E-001    0.7321184688E-002    0.2166855287E+001   -0.3053801789E+000    0.1430042998E+000   -0.8313950370E-001
H     0.1111528397E+001    0.4881707629E-001    0.2465267521E+001    0.1672579439E+001    0.1196546013E+001   -0.3053945368E+000
H    -0.3928998445E+000    0.9501960051E+000    0.2700642529E+001    0.2013836684E+001   -0.1395986122E+001    0.5576319128E+000
           5
POT 006 PROB 0.17306199999984528
I     0.1725759974E-002    0.3014661246E-003   -0.9939487989E-003    0.9115278381E-002   -0.1289502032E-003    0.3701665099E-001
C    -0.2842275019E-001    0.8501702802E-002    0.2133393134E+001   -0.1114564469E+000   -0.2435749635E-001    0.6962944244E-001
H     0.1029289023E+001   -0.4699294711E-001    0.2264538864E+001   -0.3054641549E+001   -0.9513861712E+000   -0.3362136875E+001
H    -0.4547291972E+000    0.8276028080E+000    0.2601221437E+001    0.7041156560E+000    0.7905358500E-001   -0.9882790696E+000
           5
POT 007 PROB 0.19069600000057108
I     0.1418970304E-003   -0.4973364673E-003    0.5156829494E-002   -0.9619372318E-002   -0.3969989350E-002   -0.3503349162E-001
C    -0.4097682841E-003    0.2717058542E-001    0.2100247698E+001    0.4537224405E+000    0.3126861589E+000    0.2228057828E+000
H     0.9514515694E+000   -0.1563999297E+000    0.2382563825E+001   -0.6800820755E+000   -0.8477537110E+000    0.1349622175E+001
H    -0.5424507379E+000    0.8307613440E+000    0.2449784234E+001   -0.1558538026E+001   -0.1294643283E+001    0.2056098164E+000
           5
POT 006 PROB 0.1716259999993781
I    -0.1118786520E-002   -0.7298306190E-004   -0.3237509004E-002   -0.4859591319E-002    0.3128815476E-002   -0.6247159062E-002
C     0.1914137537E-001    0.4865487538E-002    0.2172122986E+001   -0.1147722030E+000   -0.6587795410E-001    0.1648326627E-001
H     0.9614503938E+000    0.4062854846E-001    0.2650429517E+001    0.4435111378E-001    0.1205661795E+001    0.1454965179E+001
H    -0.4750064220E+000    0.8050300522E+000    0.2392097916E+001    0.1898600641E+001   -0.2334490729E+001   -0.8310622746E+000
           5
POT 007 PROB 0.20233700000062527
I     0.3875364178E-003   -0.3202490225E-003    0.1267799749E-001   -0.1731289877E-002    0.6564463242E-002    0.2146700833E-001
C    -0.1360994164E-001    0.1258693868E-001    0.2008825176E+001   -0.7079460193E-001    0.9178000081E-001    0.4415656929E-001
H     0.1059497146E+001   -0.3887711592E-001    0.2414290476E+001    0.1980394533E+001   -0.7231114663E+000   -0.5523172082E+000
H    -0.4753177065E+000    0.8375269171E+000    0.2506034070E+001   -0.5314988877E+000   -0.1492057205E+001   -0.2677783118E+001
           5
POT 007 PROB 0.17139899999983754
I     0.2399569769E-004    0.6474660902E-003   -0.6039158587E-002   -0.5979823580E-002    0.4086571085E-002    0.1903463601E-001
C     0.9202471669E-002   -0.8810735560E-002    0.2201633748E+001   -0.1324693282E+000   -0.3464611217E+000   -0.1310992901E-001
H     0.1041231315E+001   -0.6439088069E-001    0.2448401936E+001    0.8906173001E+000   -0.8950864399E+000    0.7796449551E+000
H    -0.6394435989E+000    0.8741059911E+000    0.2399383863E+001   -0.1097536018E+001    0.2825827477E+001   -0.1451698743E+001
           5
POT 007 PROB 0.1879479999997784
I     0.5071352783E-004   -0.1058196643E-002    0.6762372618E-002   -0.3969679436E-002    0.2604613969E-002    0.1572695347E-001
C     0.1284798826E-001    0.6995842489E-002    0.2094471537E+001    0.1290147438E+000    0.1238623409E+000    0.8220615634E-002
H     0.1056343569E+001    0.5167817951E-001    0.2322797776E+001   -0.9330977912E+000   -0.2444441664E+000   -0.2335380222E+000
H    -0.5776257694E+000    0.8578277150E+000    0.2554846120E+001    0.2573323928E+000   -0.2231051823E+000   -0.1648044135E+001
           5
POT 007 PROB 0.1863969999994879
I    -0.4261798777E-003   -0.6494738357E-003    0.1569554848E-002   -0.4522163310E-002   -0.8154187175E-002   -0.1984579623E-002
C    -0.4342636763E-003    0.6991130977E-002    0.2110448669E+001    0.1559366949E+000    0.2034415226E+000    0.1385196333E+000
H     0.9936725584E+000   -0.1473585625E-001    0.2605853397E+001   -0.8903755217E+000   -0.9452414315E+000    0.4346283807E-001
H    -0.4798450830E+000    0.8345685778E+000    0.2574151353E+001   -0.6140384164E+000   -0.1082124767E+001    0.2451208871E+000
           5
POT 007 PROB 0.17464000000018132
I    -0.2736536349E-003    0.6055457592E-003   -0.4245478326E-002    0.9516948257E-002   -0.4042760590E-002   -0.6639375747E-002
C    -0.1251276342E-002   -0.5360282629E-002    0.2179120567E+001   -0.1268614194E+000    0.2563265882E+000    0.2843911293E+000
H     0.1039315365E+001    0.4969930084E-001    0.2548139856E+001   -0.1761946687E+001    0.4449411260E+000   -0.2421092834E+001
H    -0.4483877823E+000    0.8823479853E+000    0.2369836627E+001    0.2156064566E+001   -0.2114253744E+001    0.6653645759E-001
           5
POT 007 PROB 0.18715900000006513
I    -0.5812921611E-003   -0.1821140687E-003    0.5116269717E-002    0.6026338984E-002   -0.5876094159E-002   -0.2472792214E-001
C     0.1167342022E-001    0.1491140188E-001    0.2096862436E+001   -0.1452978371E+000    0.4418592135E+000    0.1475764865E+000
H     0.1002204353E+001   -0.3226430570E-001    0.2510541318E+001    0.2791193079E+001   -0.1294790637E+001   -0.3716576569E+000
H    -0.5173798717E+000    0.9305727891E+000    0.2380814013E+001   -0.7261161605E+000   -0.6157321488E+000    0.9062080432E+000
           5
POT 007 PROB 0.17732799999976123
I    -0.8960888157E-003   -0.1346357465E-003   -0.1049144458E-002   -0.5021234846E-002    0.1732705626E-002   -0.1257504353E-002
C     0.3264375329E-002    0.9520602972E-002    0.2157759754E+001    0.3699533870E+000   -0.2450477893E-001   -0.5237766995E-002
H     0.1093498449E+001   -0.8471017310E-001    0.2611871576E+001   -0.2082687590E+001    0.1443091341E+001    0.1276220972E+000
H    -0.5553278447E+000    0.9136493594E+000    0.2359562546E+001    0.3837404530E+000   -0.9108384566E+000   -0.1994164091E+000
           5
POT 007 PROB 0.19095500000003085
I    -0.8672570082E-003   -0.9151930343E-004    0.1128761029E-001    0.5741614913E-002    0.7205792139E-002    0.1572589008E-001
C     0.8015902218E-002    0.2192880106E-003    0.2047504541E+001    0.4404501428E+000   -0.1531629702E+000    0.1246714742E+000
H     0.1201654088E+001   -0.1805134994E-001    0.2513803367E+001   -0.9433895563E+000    0.1924161097E+001   -0.3427949914E+001
H    -0.6122289127E+000    0.9828927970E+000    0.2301402748E+001   -0.1109970949E+001    0.1188625463E+001   -0.9283530968E+000
           5
POT 006 PROB 0.19207400000050256
I     0.1230114710E-002    0.7881174806E-003    0.1186262423E-001    0.1164165940E-001   -0.7876676395E-003    0.1504033146E-001
C    -0.1981039215E-001   -0.2439811344E-001    0.2040943839E+001   -0.1345672783E+000   -0.1075114306E-002   -0.3968174137E+000
H     0.1121707549E+001    0.5205867254E-001    0.2168306815E+001   -0.8368857735E-001   -0.5733994421E+000   -0.1029338049E+001
H    -0.5306386375E+000    0.9526038925E+000    0.2378743788E+001   -0.4193980081E+000   -0.9975346414E+000    0.2070598412E+001
           5
POT 006 PROB 0.1812369999997827
I     0.2889719312E-003   -0.2672350672E-003    0.2743427444E-002   -0.7205759723E-002    0.6651230579E-002    0.2020563485E-001
C    -0.7107378522E-002   -0.5174777908E-002    0.2120517777E+001   -0.1425052299E+000    0.4883797163E-001    0.2441096582E-001
H     0.9969237064E+000    0.9137519419E-001    0.2390727464E+001   -0.2006683969E+001    0.3689431134E-001    0.8490602981E+000
H    -0.4228200202E+000    0.9599447436E+000    0.2508224099E+001    0.2747147931E+001   -0.3658336699E+001   -0.3105006209E+001
           5
POT 007 PROB 0.17495899999994435
I    -0.5874803115E-003   -0.6677340701E-003   -0.3037943416E-002    0.3508639510E-003   -0.3134458113E-002    0.2709420727E-001
C     0.1153372855E-001    0.5640191339E-002    0.2171572066E+001    0.1327769335E+000    0.1023524291E+000    0.3807305552E-001
H     0.1051045362E+001    0.3371557311E-001    0.2558226635E+001   -0.1403697128E+001   -0.6548621973E+000   -0.1694711369E+001
H    -0.5329349085E+000    0.9067184750E+000    0.2530324356E+001   -0.4400243470E+000    0.1593918316E+000   -0.7668002047E+000
           5
POT 006 PROB 0.18317000000024564
I     0.6797447091E-003   -0.4458210535E-003    0.4620496813E-002   -0.2317051789E-002   -0.7113029426E-002    0.1407365932E-001
C    -0.1552690004E-001    0.3617443971E-002    0.2101975583E+001   -0.6470165552E-001   -0.1298930752E+000    0.2855138825E+000
H     0.1134430485E+001    0.4246853079E-001    0.2329516078E+001    0.1225499589E+001    0.3455147689E+000   -0.1092992077E+001
H    -0.4846885478E+000    0.8727693193E+000    0.2542704802E+001   -0.4875259424E+000    0.1673028047E+001   -0.5190736372E+000
           5
POT 007 PROB 0.17694099999971513
I     0.4847239228E-003    0.7709595870E-004   -0.9810687548E-003   -0.3093077175E-002   -0.2794112616E-002   -0.1188501175E-001
C     0.1389788313E-002    0.1444263664E-001    0.2165878870E+001    0.2557662616E+000    0.2534167095E+000    0.2726041000E+000
H     0.1090027206E+001   -0.4761954586E-001    0.2306474993E+001   -0.1345633691E+001   -0.5509389014E+000   -0.6148680176E+000
H    -0.5726604149E+000    0.8317415809E+000    0.2412057583E+001   -0.3623971192E+000   -0.3160038410E+001   -0.6396576460E+000
           5
POT 007 PROB 0.18060699999932694
I    -0.6399624078E-003   -0.8087594555E-003    0.2458564994E-002    0.2340932007E-003   -0.4219258894E-002    0.1443044364E-003
C     0.1743246849E-001    0.2813091732E-001    0.2108454112E+001    0.1178459357E+000    0.1427366061E+000   -0.1232368035E+000
H     0.1020691766E+001   -0.1393676644E+000    0.2573617173E+001   -0.8458671236E+000   -0.8901825283E+000    0.1395169501E+000
H    -0.6273030368E+000    0.9724636430E+000    0.2527212273E+001   -0.7271048476E+000   -0.1592694139E+000    0.1072642481E+001
           5
POT 006 PROB 0.16546699999980774
I    -0.3782945614E-003   -0.3462146495E-003   -0.5724376515E-002    0.4555010381E-002   -0.2305987784E-002    0.7893608615E-002
C     0.2879430830E-001    0.4095861099E-002    0.2179287970E+001   -0.7667205113E-001   -0.3114321851E+000    0.8124501901E-001
H     0.1082073987E+001    0.2972174820E-001    0.2554621266E+001   -0.8062979087E+000   -0.2122297902E+000   -0.1362395422E+001
H    -0.6614342510E+000    0.8853288331E+000    0.2603240910E+001   -0.7655437899E+000    0.3338115607E+000    0.7913089483E+000
           5
POT 007 PROB 0.18147400000088965
I    -0.1304662235E-003   -0.1141016873E-002    0.4326489419E-003    0.2884907143E-002    0.3193147992E-002   -0.3970290919E-002
C    -0.3195202320E-002    0.8981052252E-002    0.2128124720E+001   -0.1737764869E+000   -0.1824833286E+000   -0.1273842094E-002
H     0.1003577773E+001    0.4953495557E-001    0.2531753004E+001    0.1573443402E+001    0.5363208607E+000    0.3777788670E-001
H    -0.4423641396E+000    0.8901535884E+000    0.2658224154E+001    0.1941319520E-001    0.1147533134E+001    0.8715651514E-001
           5
POT 007 PROB 0.17603799999960756
I    -0.1369583025E-002    0.1093233351E-002   -0.1351670159E-002   -0.8570667985E-002   -0.4400939694E-002    0.2229116649E-001
C     0.1909383510E-001   -0.3905000015E-001    0.2139938377E+001    0.1022868365E+000   -0.1587904816E+000   -0.1377884933E+000
H     0.9971542592E+000    0.1705632307E+000    0.2748222643E+001   -0.1019743263E+001   -0.1796724541E+000    0.1060333726E+001
H    -0.4728075631E+000    0.9341008932E+000    0.2310904533E+001   -0.4208213696E+000    0.7989563320E+000    0.2352822259E-002
           5
POT 007 PROB 0.1799430000000939
I     0.9817252474E-003    0.4858286758E-003   -0.9737700762E-003    0.8252529261E-003   -0.1069960200E-001    0.3133558975E-001
C    -0.1624325704E-001   -0.4797067989E-002    0.2128871790E+001   -0.1868547459E+000    0.1384236453E+000   -0.4838281747E+000
H     0.1004242032E+001   -0.2637270886E-001    0.2398619835E+001    0.2535926922E+000   -0.5696901060E+000    0.9248572683E+000
H    -0.4889977289E+000    0.8943385626E+000    0.2557339880E+001    0.5266470959E+000   -0.7316134840E+000    0.1993907039E+001
           5
POT 007 PROB 0.18444999999974243
I     0.2519665319E-003   -0.2477539631E-003    0.3459382760E-003    0.4517267676E-003   -0.1492555722E-002   -0.3675859003E-001
C     0.9940353669E-003    0.9601997456E-002    0.2129557237E+001    0.3757469816E+000   -0.1578625160E+000    0.4913644327E+000
H     0.9469760524E+000   -0.5592409035E-001    0.2442402633E+001   -0.5322464967E+001   -0.2016540505E+000   -0.1455216413E+001
H    -0.5197906312E+000    0.8668833983E+000    0.2543758249E+001   -0.3756236412E+000   -0.3265539719E+000    0.7275011801E+000
           5
POT 007 PROB 0.1941870000000563
I     0.3303297946E-003    0.4612578462E-004    0.6467823717E-002    0.5029943643E-002    0.2669181540E-002    0.3574886796E-001
C    -0.1320188166E-001    0.3299456160E-002    0.2068301715E+001   -0.3403444633E+000   -0.7067490554E-001   -0.3584324735E+000
H     0.1019769322E+001   -0.1886398043E-001    0.2448945624E+001   -0.1313173822E+001   -0.1691072733E+000   -0.2143811672E+000
H    -0.4555238241E+000    0.8543832082E+000    0.2482579300E+001    0.2073194323E+001   -0.1237736520E+001   -0.3187948578E+000
           5
POT 006 PROB 0.1689910000004602
I    -0.4690075548E-003    0.2005697276E-003   -0.4410562938E-002   -0.3870656156E-003   -0.1460404213E-002   -0.2242907431E-001
C     0.2314548619E-001    0.5750054348E-003    0.2191157901E+001    0.6114258937E-001    0.2974271632E+000    0.1711276882E+000
H     0.9355079934E+000   -0.1902917552E-001    0.2484373226E+001    0.1843724094E+001   -0.1799286820E+001    0.1897267461E+000
H    -0.5832528064E+000    0.8962928216E+000    0.2397855403E+001   -0.1850029698E+001   -0.2462826963E+001   -0.1009327865E+000
           5
POT 006 PROB 0.17780199999924662
I    -0.3757175394E-003   -0.4293705188E-003    0.8796309242E-003    0.2123047314E-002   -0.5176386904E-002    0.6396178205E-002
C     0.8590496518E-002   -0.3147750869E-002    0.2138536108E+001    0.1380132735E+000   -0.1445455033E-001   -0.5509863202E-001
H     0.1050576077E+001    0.7887674470E-001    0.2490077752E+001    0.7802655646E+000   -0.6691772906E+000   -0.8201577325E+000
H    -0.5109624076E+000    0.8915882236E+000    0.2492496059E+001   -0.2162859877E+001    0.2138278034E+001    0.1267476366E+001
           5
POT 007 PROB 0.19388600000002043
I    -0.9881396468E-003   -0.4769783696E-004    0.8663456409E-002    0.8726099235E-002    0.4792135912E-002   -0.7411299219E-002
C     0.2059939151E-001    0.1012399489E-001    0.2076390073E+001   -0.2217561370E+000   -0.3922432108E-001    0.7112523204E-001
H     0.9677366559E+000   -0.1218771483E+000    0.2501342910E+001    0.2578399106E+001    0.9837156895E+000   -0.1145830925E+001
H    -0.6168328140E+000    0.8520362897E+000    0.2271578740E+001    0.3728128326E+000   -0.1027482711E+001   -0.1294362708E+000
           5
POT 007 PROB 0.16276699999980337
I     0.1258023857E-003   -0.7167891760E-003   -0.9665644974E-002    0.6300412958E-002    0.5546282423E-002   -0.2708496571E-001
C    -0.1733129843E-001    0.2825185586E-001    0.2226540291E+001   -0.3799131883E+000   -0.6957172461E+000   -0.1494091754E-002
H     0.1077498530E+001   -0.1107838567E+000    0.2549691785E+001    0.3084908319E+001    0.4227036643E+000    0.8538884820E+000
H    -0.4684333183E+000    0.1010445321E+001    0.2582860047E+001   -0.1501272103E+001    0.3881042635E+001    0.1864062641E+001
           5
POT 007 PROB 0.17729200000030687
I     0.7063945336E-003   -0.1419339776E-002    0.1780233074E-002    0.9064553249E-003    0.4116484493E-002    0.3209628559E-002
C    -0.1725872624E-001    0.2791307269E-001    0.2127221921E+001   -0.3464212739E+000   -0.2450058395E+000    0.1361037410E+000
H     0.1208412334E+001   -0.9248497494E-001    0.2348418178E+001    0.5987094004E+000   -0.1918612310E+000    0.2389583320E-001
H    -0.5817945701E+000    0.8981859678E+000    0.2677002992E+001    0.8471205560E+000    0.1735190498E+001   -0.1198999714E+001
           5
POT 006 PROB 0.17500699999982317
I     0.1064002343E-002   -0.4733133675E-004    0.3027332049E-003    0.8490045916E-002    0.8889242740E-002   -0.5564866012E-002
C    -0.3012646643E-001   -0.2803533445E-001    0.2103588273E+001    0.5900720841E-001   -0.5352558064E+000    0.1068497074E+000
H     0.1020332256E+001    0.2547819527E+000    0.2464340838E+001   -0.2879621767E-001    0.8086206869E+000   -0.2037135978E+001
H    -0.2753944447E+000    0.9864321805E+000    0.2737936913E+001   -0.1687893829E+001    0.2089491775E+001    0.3772176822E+000
           5
POT 007 PROB 0.17895399999997608
I    -0.8704985068E-003   -0.1652931517E-003   -0.1154785390E-002   -0.3322251354E-002   -0.2214372267E-002    0.6729377786E-002
C     0.1240402212E-001   -0.9409249158E-002    0.2142075268E+001    0.5145103552E+000    0.7569591537E-002   -0.5872097300E-001
H     0.1002792756E+001    0.8620341703E-001    0.2649968001E+001   -0.2676855640E+001    0.1359113278E+001   -0.7002402449E+000
H    -0.4841824392E+000    0.9437235232E+000    0.2487565715E+001   -0.3928155072E+000    0.1611209099E+000    0.6443157517E+000
           5
POT 007 PROB 0.18991099999948347
I    -0.1376921163E-002    0.7468124279E-003    0.7948854782E-002    0.3193570463E-002    0.3078232940E-002    0.3230961104E-002
C     0.2613419540E-001   -0.2619974266E-001    0.2058361166E+001   -0.1789085548E+000    0.4297400116E-002    0.9702308982E-001
H     0.8650614096E+000    0.1020999442E+000    0.2665241096E+001    0.1274905167E+001    0.6595832790E+000   -0.7024197908E+000
H    -0.4759751590E+000    0.1040515699E+001    0.2284117669E+001    0.9244409805E+000   -0.1066411507E+001   -0.9748157764E+000
           5
POT 006 PROB 0.18679799999972602
I     0.6239762091E-003   -0.7495152370E-003    0.5930718895E-002   -0.5817028898E-002    0.2644224202E-002    0.9114262531E-003
C    -0.1012994891E-001    0.1071853023E-001    0.2080918337E+001    0.3095211952E+000   -0.1451225881E+000    0.1168438547E+000
H     0.1114938144E+001   -0.4157048386E-001    0.2355811339E+001    0.1283844163E+000    0.4063465025E+000   -0.1351337433E+000
H    -0.5629764845E+000    0.8229077987E+000    0.2609609959E+001   -0.1591053387E+001    0.2299070951E+001   -0.8214718838E+000
           5
POT 007 PROB 0.1715039999999135
I    -0.4120344749E-004   -0.1334100636E-003   -0.7101376287E-002    0.4018357511E-002   -0.3436888297E-002    0.1020358697E-001
C     0.7762226625E-003    0.8039770267E-002    0.2210144395E+001   -0.3002991512E+000    0.2513947812E+000   -0.1747898902E-001
H     0.8988637224E+000   -0.1687369983E+000    0.2494040108E+001    0.3310851545E+000   -0.1194022511E+001   -0.3908180387E+000
H    -0.5748461427E+000    0.9498313786E+000    0.2490775515E+001    0.1074095009E+001   -0.1047182132E+001   -0.3045367797E+000
           5
POT 007 PROB 0.18673900000067079
I    -0.1844601250E-003   -0.5829315482E-003    0.4444618639E-002    0.1901924685E-002   -0.5911294105E-003    0.8259407093E-002
C     0.1371651933E-001    0.1228190336E-001    0.2085613213E+001   -0.1047075678E+000   -0.5890252086E+000   -0.1809755683E+000
H     0.1073943055E+001   -0.4462098645E-002    0.2499565344E+001   -0.4264445498E+000    0.1326924520E+001    0.2577423195E+000
H    -0.5899421028E+000    0.8620918457E+000    0.2571044695E+001   -0.1805842311E+000    0.3565575934E+001    0.1832075158E+001
           5
POT 006 PROB 0.19131099999958678
I     0.2301683071E-003   -0.6476382663E-003    0.6404524394E-002    0.6933965220E-002    0.1043258060E-002    0.1098545793E-001
C     0.5693287956E-002    0.1552256326E-001    0.2069685609E+001   -0.2348182222E+000    0.5035928283E+000   -0.1097602042E+000
H     0.8872290639E+000   -0.1056492017E-001    0.2418289573E+001    0.2129809464E+001   -0.7256110577E+000   -0.8080210020E+000
H    -0.4714617072E+000    0.8256940875E+000    0.2586997442E+001    0.1036896591E+001   -0.1691642606E+001   -0.9312723421E+000
           5
POT 007 PROB 0.18606300000010378
I     0.1013649378E-003    0.1266137012E-003    0.4167692418E-002    0.9850230945E-002   -0.7214010077E-002   -0.2801074403E-002
C    -0.4810240170E-002    0.1115209624E-001    0.2100678742E+001   -0.2805845627E+000    0.4517623430E-001   -0.9096712171E-001
H     0.1142546739E+001   -0.1001089282E+000    0.2441310886E+001    0.5859937573E+000    0.3451502909E+000   -0.7640967165E+000
H    -0.5928569410E+000    0.8905537949E+000    0.2407354159E+001    0.9485889522E+000    0.2728475623E+000    0.2248212451E+001
           5
POT 007 PROB 0.1865780000007362
I    -0.8215083804E-003    0.1235194180E-003    0.3118326844E-002    0.1066465924E-001    0.3000346249E-002    0.1284237611E-001
C     0.8966270961E-002   -0.1587740617E-001    0.2094468823E+001   -0.1131207617E+000   -0.1859216637E-001   -0.6955335002E-001
H     0.8797626966E+000    0.9635245608E-001    0.2658226478E+001    0.1273636882E+001   -0.1134141208E+001   -0.2097180511E+001
H    -0.4082609823E+000    0.9875469887E+000    0.2461907965E+001   -0.1572001175E+001   -0.3027131691E+000    0.1779567190E+000
           5
POT 007 PROB 0.18713500000012573
I    -0.3848853040E-003   -0.4488465240E-003    0.3603749865E-002   -0.5051648839E-002    0.5099913488E-002   -0.3203931564E-001
C    -0.8205246941E-003    0.1599319347E-001    0.2109723570E+001    0.3205466721E+000   -0.1333085108E+000    0.1963620379E+000
H     0.1033697586E+001   -0.6969904938E-001    0.2515991596E+001   -0.1996412521E+001    0.1358876734E+001    0.7499919208E+000
H    -0.5095158925E+000    0.8773362019E+000    0.2440635151E+001    0.3122862557E+000   -0.1173257942E+001   -0.1155087648E+000
           5
POT 007 PROB 0.17340299999978015
I    -0.5585852696E-003   -0.6346574060E-004   -0.2528408389E-002    0.6226536761E-002    0.3116569559E-002    0.7956990592E-002
C     0.1835983085E-001    0.6460516922E-002    0.2186854994E+001   -0.4419345497E+000   -0.2527823502E-001    0.3219072407E+000
H     0.1039706142E+001    0.1922163948E-001    0.2452639511E+001    0.1617027542E+001   -0.2716118332E+000   -0.1727211630E+001
H    -0.5574675316E+000    0.9041047410E+000    0.2353502158E+001    0.1221452499E+001    0.2177799212E+000   -0.2041505668E+001
           5
POT 007 PROB 0.1838579999994181
I    -0.3809003639E-003   -0.2749886333E-004    0.1621417128E-002    0.8377821430E-002   -0.5254747576E-003    0.1329710112E-002
C     0.7599797549E-003   -0.1350038036E-001    0.2126537851E+001   -0.6049073254E+000    0.2074270523E+000   -0.1179615342E-001
H     0.1021170440E+001    0.1437745113E+000    0.2527130695E+001    0.2777310789E+001   -0.1635953662E+001   -0.1319699231E+000
H    -0.4140987334E+000    0.9290823068E+000    0.2451690036E+001    0.9619049948E+000   -0.1833575350E+001   -0.3164749569E+000
           5
POT 007 PROB 0.19671099999959551
I    -0.3477041592E-003    0.5213615591E-003    0.9892369044E-002   -0.1533529574E-002   -0.2043762998E-002    0.4693261480E-002
C    -0.4849605307E-002   -0.3502734010E-001    0.2044432935E+001   -0.2724210217E+000    0.3714370933E+000   -0.1326804865E+000
H     0.1021289311E+001    0.2606548360E+000    0.2513097395E+001    0.1047536330E+001   -0.1451099246E+001    0.1331383805E+001
H    -0.3357113717E+000    0.9176271575E+000    0.2379075590E+001    0.1140303737E+001   -0.1125431571E+001   -0.6401914245E+000
           5
POT 006 PROB 0.16927400000076886
I     0.6655076320E-003   -0.2711178483E-003   -0.6322445307E-004   -0.5648792710E-002   -0.1298387421E-002    0.4313096720E-001
C    -0.1667792404E-001    0.5188351935E-002    0.2175258366E+001    0.1606932763E+000    0.2220671332E+000   -0.2873000513E+000
H     0.1156644466E+001    0.2439002831E-001    0.2240863368E+001    0.5348682187E+000   -0.1735809001E+001    0.5106803405E-001
H    -0.4919183201E+000    0.9292818118E+000    0.2411819095E+001   -0.1655277888E+001   -0.2471105715E+001   -0.1291009995E+001
           5
POT 007 PROB 0.17502200000035373
I    -0.5149395624E-003   -0.2039226099E-003   -0.4068861332E-003    0.6383831421E-002    0.7189592712E-002   -0.3564293620E-001
C    -0.6204475748E-002   -0.2667206536E-002    0.2162430214E+001   -0.1534310085E+000    0.5975072614E-001    0.3453310490E+000
H     0.1193686875E+001    0.3803664583E-001    0.2514506304E+001   -0.2331499079E+001   -0.2803965062E+000   -0.7602576432E+000
H    -0.5111774758E+000    0.1014683250E+001    0.2378742296E+001    0.1901080481E+001   -0.2188303468E+001   -0.8122200603E+000
           5
POT 007 PROB 0.18673799999942275
I     0.7141679262E-003    0.1325268842E-003    0.2374716535E-002   -0.2696119511E-002    0.2025401336E-002   -0.1365747243E-001
C    -0.2415113933E-001    0.6822651047E-002    0.2129480423E+001   -0.3420738765E+000   -0.2400872888E+000    0.1542159243E+000
H     0.1070611735E+001   -0.6023896808E-001    0.2329486532E+001    0.3396705005E+001    0.3432848773E+000    0.1369402016E+001
H    -0.4604886959E+000    0.7585809199E+000    0.2413073462E+001    0.5366860777E-001    0.1542160904E+001   -0.5650420012E+000
           5
POT 007 PROB 0.1943520000004355
I     0.5745705719E-003    0.6875989262E-003    0.1012499345E-001    0.7559220939E-003    0.3573089846E-002   -0.1197037666E-001
C    -0.8589011793E-002   -0.1331839528E-001    0.2068143702E+001    0.1076586821E+000   -0.3096824765E+000    0.7299056096E-001
H     0.9585011328E+000   -0.2518521241E-001    0.2235168888E+001    0.4305404690E+000    0.1272507952E+000   -0.2116582872E+000
H    -0.5070078517E+000    0.1009865566E+001    0.2285686354E+001   -0.1727967774E+001   -0.2806058092E+000    0.4943533603E+000
           5
POT 007 PROB 0.18260899999950198
I    -0.7673260230E-003    0.1096784079E-002    0.4896814700E-002   -0.4431185481E-002    0.5331024088E-002   -0.4179272312E-001
C     0.5363720192E-002   -0.1219247391E-001    0.2113705523E+001   -0.2980099581E+000   -0.1763271373E+000    0.3712892859E+000
H     0.9929565864E+000   -0.6663110372E-001    0.2505157857E+001    0.2471149422E+000    0.8916868268E+000    0.1918237237E+001
H    -0.5398873538E+000    0.1082382221E+001    0.2135209880E+001    0.2289677128E+001   -0.1139947907E+001   -0.1076220893E+001
           5
POT 007 PROB 0.19012300000031246
I     0.6070103254E-005   -0.9167198589E-003    0.8656976711E-002    0.1349203694E-002    0.1849219262E-002   -0.2690671112E-001
C     0.5861540906E-002    0.1075517467E-001    0.2071480934E+001   -0.3783670576E-001    0.2063690737E-001    0.4238558315E+000
H     0.1117128259E+001    0.3389153120E-001    0.2361099077E+001   -0.3029972471E+000    0.4103594087E-001   -0.7290112851E+000
H    -0.5609601045E+000    0.9035834773E+000    0.2520348817E+001    0.4655716003E+000    0.1870707005E+001   -0.8337484596E+000
           5
POT 007 PROB 0.17757200000050943
I     0.8923881947E-003   -0.1325074936E-003    0.1351323879E-002    0.4073897699E-002   -0.6124343815E-002   -0.2245813924E-003
C    -0.3278844300E-002    0.1203865033E-001    0.2155304545E+001    0.3678291545E+000    0.8011357651E-001   -0.2175093583E+000
H     0.1141596610E+001   -0.8106141961E-001    0.2181506456E+001   -0.3181384335E+001   -0.1313317810E+001   -0.8716694110E+000
H    -0.6411804408E+000    0.8600417506E+000    0.2432415187E+001   -0.1940447878E+001    0.5445053300E+000    0.2634188323E+001
           5
POT 007 PROB 0.16404400000010355
I    -0.3364685125E-003    0.1732907321E-002   -0.8034574376E-002   -0.1017462602E-001    0.8898748227E-003   -0.7817647300E-002
C    -0.1210939440E-001   -0.3833665707E-001    0.2220763270E+001    0.4358240334E+000    0.1237582774E+000    0.1955261831E+000
H     0.9465830377E+000    0.4985833782E-001    0.2581162184E+001   -0.5351583829E+001   -0.1736966014E+001    0.4660989865E+000
H    -0.4056337520E+000    0.1079647032E+001    0.2221246608E+001   -0.3243638059E+000   -0.5357704619E+000   -0.1329573310E+001
           5
POT 007 PROB 0.18287800000052812
I    -0.8917239114E-003   -0.8751734027E-004    0.2504950451E-002   -0.6548524247E-003    0.1379555151E-002   -0.9288833428E-002
C    -0.3304188247E-002    0.4739043760E-002    0.2101615996E+001    0.8044433349E-001   -0.1108831844E+000    0.1350287607E+000
H     0.1061928400E+001   -0.6511825024E-001    0.2701241810E+001   -0.3785176873E+001    0.2413471506E+001   -0.2266068254E+000
H    -0.4985013633E+000    0.9842285165E+000    0.2427610920E+001    0.3213794680E+001   -0.1263329495E+001   -0.1045496408E+000
           5
POT 007 PROB 0.18986100000074657
I    -0.5590635716E-003    0.9448742651E-003    0.6168118752E-002    0.2194049582E-002   -0.1706387101E-002   -0.2378299567E-001
C     0.1401232504E-001   -0.2375338624E-001    0.2073126591E+001   -0.2178782521E+000    0.9474207667E-002    0.4416186645E+000
H     0.9484926119E+000    0.1177950370E+000    0.2549350843E+001    0.3165390780E+000    0.3504292001E+000   -0.6347156352E+000
H    -0.4678270217E+000    0.9639631849E+000    0.2326492753E+001    0.1274684229E+001   -0.1391722201E+001   -0.5411383615E+000
           5
POT 007 PROB 0.18551399999978457
I     0.1095984910E-003    0.3493853153E-003    0.2431453383E-002   -0.2041189919E-002    0.3032517943E-002    0.4988801928E-003
C     0.1543557548E-002   -0.2660376748E-001    0.2116813269E+001    0.1346251761E+000   -0.7217140224E-001   -0.6031185295E-001
H     0.1025200648E+001    0.1502517353E+000    0.2431866045E+001   -0.1766263221E+001   -0.1681363044E+001    0.2807536276E+000
H    -0.4774000444E+000    0.9527933918E+000    0.2469951701E+001   -0.1383640532E+001    0.1030918932E+001   -0.1757744045E+000
           5
POT 007 PROB 0.19246399999974528
I    -0.7602071893E-004    0.6611368764E-003    0.7323807501E-002    0.1487615176E-002   -0.5587416256E-002    0.2230393971E-001
C    -0.4439003787E-002    0.4789563383E-002    0.2086907646E+001   -0.3115190586E+000   -0.1219925750E+000   -0.4922632040E+000
H     0.1115812210E+001   -0.7353355787E-001    0.2397632455E+001    0.3044957157E+001    0.1410906270E+001    0.1520594856E+001
H    -0.5499472362E+000    0.7290938470E+000    0.2233921787E+001    0.8374995832E+000   -0.1253043244E+001    0.2003163944E+001
           5
POT 007 PROB 0.19455699999980425
I    -0.9839288230E-004   -0.6745527146E-004    0.1020101908E-001   -0.8371117659E-002   -0.7225365381E-002   -0.2135706579E-003
C    -0.8139656903E-002    0.6083312469E-002    0.2054814440E+001   -0.8086101421E-001    0.1789961659E+000   -0.2529780323E-001
H     0.1042889146E+001   -0.8539190890E-001    0.2418300558E+001    0.1278243153E+001   -0.9941395109E-001    0.1987761624E+001
H    -0.5223983576E+000    0.1014222156E+001    0.2356725885E+001    0.6359537771E+000   -0.7078460572E+000    0.2624769293E-001
           5
POT 006 PROB 0.1879189999999653
I     0.2562706483E-004   -0.1152364012E-002    0.8457994376E-002    0.1723575011E-002    0.5367133587E-002   -0.2068177670E-001
C    -0.1425036048E-002    0.7388437923E-002    0.2070649983E+001    0.2043207796E+000   -0.1794599203E+000    0.2277959859E+000
H     0.1087194520E+001    0.2434775857E-001    0.2387578469E+001   -0.1894545681E+001   -0.7048759770E+000   -0.9014116851E+000
H    -0.5322611844E+000    0.9023768034E+000    0.2572859079E+001   -0.1409593227E+001   -0.8058511927E+000   -0.1326225164E+000
           5
POT 007 PROB 0.17415799999980663
I    -0.4555623585E-003    0.1298657303E-004   -0.3406008832E-002    0.5303269605E-004   -0.3185492227E-002   -0.9880138713E-002
C     0.3833717114E-002   -0.1351294269E-001    0.2169524042E+001    0.1457059880E+000   -0.1839554414E+000   -0.2673843682E+000
H     0.1093107672E+001    0.7184205072E-001    0.2574641213E+001   -0.2024118728E+001    0.2968503061E-001    0.1094887076E+001
H    -0.5244997747E+000    0.1010210861E+001    0.2481702710E+001   -0.5813595037E+000    0.1417126460E+001    0.2626665992E+001
           5
POT 007 PROB 0.1752069999993182
I    -0.9325544945E-003    0.9797067187E-003   -0.1839836186E-002   -0.2505651113E-002    0.3612880409E-002   -0.2950347783E-001
C     0.2417775532E-001   -0.2346536622E-001    0.2153334449E+001   -0.3969328764E-001    0.2157203712E+000    0.2805522815E+000
H     0.9963460106E+000   -0.1921413118E-001    0.2615781055E+001    0.9491390043E+000    0.7647141030E+000    0.7230775923E+000
H    -0.6450904726E+000    0.1032313609E+001    0.2313598297E+001    0.1454931086E+001   -0.2912510695E+001   -0.1279294179E+001
           5
POT 007 PROB 0.19043499999952473
I     0.1380132849E-003   -0.7778613687E-003    0.5848812526E-002   -0.4469265110E-004   -0.1205690386E-002    0.1831650728E-001
C    -0.8412214525E-002   -0.5094180740E-002    0.2088165631E+001    0.3237488695E-001    0.1248921230E+000    0.1353822656E+000
H     0.1003494680E+001    0.4220912405E-001    0.2422608713E+001    0.2648850341E+001   -0.2263244450E+001   -0.1374974772E+001
H    -0.4697159338E+000    0.9765150314E+000    0.2577854031E+001   -0.3088581328E+001    0.1493604151E+001   -0.1334218958E+001
           5
POT 007 PROB 0.17005299999982526
I     0.6143298859E-004   -0.3981182771E-003   -0.2870176427E-002    0.4695562785E-002   -0.8588631116E-002    0.2590693936E-002
C    -0.1610951704E-001   -0.1120157165E-002    0.2199813871E+001    0.1235254325E-001    0.3774150330E+000    0.1654734696E-001
H     0.1208458074E+001    0.5206787969E-001    0.2380133704E+001    0.1290958649E+001   -0.1356327739E+001   -0.1130884787E+001
H    -0.4854821931E+000    0.9700041215E+000    0.2408659300E+001   -0.1204197043E+001   -0.2848180340E+001    0.9623727033E+000
           5
POT 007 PROB 0.18044300000019575
I     0.4228483491E-004    0.6831229117E-003    0.3427806769E-003   -0.8818563153E-003   -0.4607868103E-002    0.1900746206E-001
C     0.9367153202E-002   -0.5502357598E-002    0.2143425853E+001   -0.7698744873E-001    0.1321193855E+000    0.2400647081E-002
H     0.1053688582E+001    0.1616855863E-001    0.2407337695E+001   -0.1789628156E+000    0.9462073790E+000   -0.4333078580E+000
H    -0.5653998520E+000    0.8751335069E+000    0.2350966646E+001    0.1709239225E+001   -0.1777646601E+001   -0.4898613331E+000
           5
POT 007 PROB 0.19715099999939412
I    -0.2699386076E-003    0.3622407598E-003    0.9596010275E-002    0.3813805335E-002   -0.3950620823E-002   -0.9097561083E-002
C    -0.3810772195E-002   -0.1748733468E-001    0.2055178624E+001   -0.4925908688E+000    0.2646537354E+000    0.6785849706E-001
H     0.1066876239E+001    0.5539864804E-001    0.2465128741E+001    0.1473650114E+001   -0.8224105768E+000    0.6127048096E+000
H    -0.4928208140E+000    0.9199645165E+000    0.2346871840E+001    0.2009205687E+001   -0.2504547632E+001   -0.4049928414E-001
           5
POT 007 PROB 0.1769719999992958
I    -0.1038336093E-003   -0.9213642826E-003   -0.7984496186E-003   -0.2189473720E-002   -0.2839288347E-002   -0.4379259595E-001
C     0.5569409009E-002    0.1241792783E-001    0.2139858188E+001    0.5823444610E-001    0.2179049619E+000    0.6624332009E+000
H     0.1081847390E+001    0.2910276956E-001    0.2509123069E+001    0.1284706716E-001    0.1146333067E+000   -0.5010077601E+000
H    -0.5332293699E+000    0.9375163422E+000    0.2631613975E+001    0.5301700616E+000   -0.1966740615E+001   -0.9255314715E+000
           5
POT 006 PROB 0.1714219999994384
I    -0.1149271788E-002   -0.2671545199E-003   -0.3396789683E-002   -0.4315964783E-004    0.3823094914E-002    0.3636914634E-001
C     0.1768799234E-001   -0.6208029006E-002    0.2163407185E+001   -0.2013938767E-001   -0.5855894350E-001   -0.9014197404E-001
H     0.1091682368E+001    0.5981042897E-001    0.2701774614E+001   -0.8835589829E-001    0.6184616996E+000   -0.1111923798E+001
H    -0.5580580600E+000    0.8061371889E+000    0.2486651650E+001    0.6400465066E+000   -0.3274979031E+000   -0.1731662230E+001
           5
POT 006 PROB 0.18324800000027608
I     0.7227400958E-003   -0.1088757813E-003    0.3902131717E-002   -0.1139725518E-002   -0.3464876700E-002    0.3835520452E-001
C    -0.3097537085E-001    0.9116539020E-002    0.2114874448E+001   -0.2678489245E+000    0.5215057908E+000   -0.2617673738E+000
H     0.1070329884E+001   -0.1009322552E+000    0.2339074878E+001   -0.1308124874E+001   -0.9392207278E+000    0.3420795363E+000
H    -0.4564113103E+000    0.9120440557E+000    0.2435733464E+001    0.3173381665E+001   -0.5207522020E+001   -0.1582215385E+001
           5
POT 007 PROB 0.1761480000004667
I    -0.2825451326E-003   -0.3124500943E-003   -0.1529806175E-002   -0.1144385613E-002   -0.3991332606E-002    0.2732899725E-001
C    -0.1182407111E-001   -0.1656483544E-002    0.2155564456E+001    0.4577951792E-001    0.1779414978E+000   -0.1771743810E+000
H     0.1152533031E+001    0.5558977310E-001    0.2556944052E+001   -0.1489621429E+001   -0.3734821999E+000   -0.3302138124E+000
H    -0.4570632782E+000    0.9895613087E+000    0.2485589679E+001    0.6872584564E+000   -0.1291320420E+001   -0.2021307332E+000
           5
POT 007 PROB 0.18039799999951356
I    -0.4106322995E-004   -0.1088215720E-003   -0.2250800047E-003   -0.3414800772E-002    0.2351798095E-003    0.2664625997E-001
C    -0.1950314646E-002   -0.1712523980E-001    0.2146408710E+001    0.1190083820E+000    0.9676590889E-001   -0.1396937022E+000
H     0.1082592497E+001    0.2177762773E-001    0.2465258100E+001   -0.2627084087E+001   -0.1362696599E+000   -0.1896665834E+000
H    -0.5711322579E+000    0.1007971876E+001    0.2502963504E+001    0.1043098203E+001   -0.1264306339E+000   -0.1007150799E+001
           5
POT 006 PROB 0.15690799999993033
I    -0.1486159682E-003    0.4516343692E-003   -0.1010108087E-001   -0.5632888417E-003   -0.5555986120E-002   -0.1319988973E-001
C     0.5409150693E-002    0.2102820483E-002    0.2242768032E+001   -0.8876110823E-001   -0.3864218591E-001    0.3871639670E-002
H     0.1096835164E+001   -0.3551778304E-003    0.2499617610E+001    0.3761629364E+001    0.1351283040E+001    0.8803139230E+000
H    -0.5479287318E+000    0.9086348170E+000    0.2394174603E+001   -0.4814594046E+000    0.1681617397E+001    0.1414877858E+001
           5
POT 006 PROB 0.17875700000058714
I     0.9468308493E-003    0.3934100621E-004    0.9719751096E-003    0.8938190223E-002    0.1894983129E-002   -0.5300583307E-001
C    -0.9802926130E-002   -0.7396398455E-002    0.2130893269E+001   -0.9383604640E-001   -0.9440269148E-001    0.4671543882E+000
H     0.1051714363E+001    0.7221778110E-001    0.2299766156E+001   -0.7857531578E+000    0.1525249706E+000   -0.1171631540E+001
H    -0.4886672888E+000    0.8461813882E+000    0.2555406272E+001    0.2651497482E+000   -0.2495466600E+000    0.1021694330E+001
           5
POT 007 PROB 0.17715899999984686
I    -0.1053610066E-003    0.2259667187E-003   -0.4095973854E-002   -0.8966412853E-003    0.1999230017E-002    0.8754211082E-002
C     0.2193749557E-002    0.2627142339E-002    0.2173886074E+001   -0.2337704092E+000    0.1972590447E+000    0.3967562950E+000
H     0.9439835222E+000   -0.6032739583E-003    0.2520599641E+001    0.1862627890E+001    0.1626004747E+000   -0.1166147988E+001
H    -0.4617486472E+000    0.8669970704E+000    0.2453577709E+001    0.1408654946E+001   -0.3973510542E+001   -0.3113543203E+001
           5
POT 007 PROB 0.18803399999978865
I     0.8803924750E-003   -0.9396636019E-003    0.6004222169E-002   -0.4340052298E-002    0.3701428345E-002   -0.3169322089E-003
C    -0.1894964950E-001    0.1500727287E-001    0.2075154021E+001    0.5740851827E-002   -0.4389963711E+000    0.3931257241E+000
H     0.1067159643E+001   -0.2961517638E-001    0.2346933822E+001    0.1120503386E+001    0.1639129103E+001   -0.7006331383E+000
H    -0.4845677799E+000    0.9245917091E+000    0.2666977541E+001   -0.2758033970E+000    0.1873120601E+001   -0.1641931273E+001
           5
POT 007 PROB 0.17102499999964493
I     0.1427826640E-002   -0.3709049358E-003   -0.6011427224E-002   -0.5031068204E-002    0.5543536839E-002   -0.1316676155E-001
C    -0.2327757636E-001    0.8574577743E-002    0.2173451953E+001    0.1555435371E+000    0.4789358442E-001    0.4252960122E+000
H     0.1028425721E+001   -0.6380742746E-001    0.2362874893E+001    0.3535280981E+000    0.3487892279E-001   -0.5347263124E+000
H    -0.5049060127E+000    0.8276055986E+000    0.2746016368E+001   -0.3891613477E+000    0.1225509989E+001   -0.2503231784E+001
           5
POT 006 PROB 0.17932199999995646
I    -0.1239119709E-002   -0.2866444335E-003    0.7115733322E-002    0.1005702529E-001   -0.5519099361E-002   -0.1963605366E-001
C     0.3084783286E-001    0.1213023141E-001    0.2099982998E+001    0.1775038803E+000    0.5559403870E-001   -0.1417331966E+000
H     0.1081351660E+001   -0.1157807296E+000    0.2496652351E+001   -0.1751240252E+001   -0.6196910635E-001   -0.1065650767E+001
H    -0.7153386258E+000    0.1005311448E+001    0.2267942354E+001   -0.8779203889E+000    0.4501675557E+000    0.3448375708E+001
           5
POT 007 PROB 0.18507000000045082
I     0.4574463571E-003   -0.1055178058E-003    0.5981714507E-003    0.1321251987E-001    0.2899464873E-002   -0.7837608779E-002
C    -0.1193105052E-001    0.7697707536E-002    0.2122999260E+001    0.2860402578E-001   -0.2876190519E-001    0.2921182080E+000
H     0.1042559527E+001   -0.8166675548E-001    0.2449918894E+001   -0.2063286410E+001    0.2151261982E+001   -0.3540408109E+001
H    -0.5272443179E+000    0.8057599338E+000    0.2542752677E+001    0.1898660989E+001   -0.6266745183E+000    0.8145597427E-001
           5
POT 006 PROB 0.19636500000069645
I    -0.6636832810E-003   -0.8544321420E-003    0.1099543399E-001   -0.7556491721E-002   -0.3017328858E-002    0.5746265343E-002
C     0.1862571065E-001    0.2002095775E-001    0.2023059228E+001    0.2730559784E+000    0.3301170649E-001    0.2790360329E-001
H     0.9563630014E+000   -0.1495364338E+000    0.2556113795E+001   -0.8624250786E+000    0.5020727342E+000    0.4580515763E+000
H    -0.6391302689E+000    0.8404284241E+000    0.2532922711E+001   -0.2798002920E+000    0.1290226789E+000   -0.3059518697E+000
           5
POT 007 PROB 0.1796700000004421
I    -0.8757327150E-003    0.2075044180E-003   -0.2166310815E-002   -0.2511408626E-002   -0.2376143961E-002    0.4426615936E-001
C     0.1105930984E-001   -0.7052259462E-002    0.2135525986E+001   -0.1090402030E+000    0.1311679815E+000   -0.2448647454E+000
H     0.1004977580E+001    0.7308506667E-001    0.2722767810E+001    0.8853247081E+000   -0.2971385480E+000   -0.1059426862E+000
H    -0.4666363594E+000    0.7935733414E+000    0.2484069212E+001    0.4716747241E+000   -0.5426661019E+000   -0.1155021885E+001
           5
POT 007 PROB 0.1874709999992774
I     0.2933876061E-003   -0.1240352203E-002    0.6810397347E-002    0.1431205775E-002   -0.1248540412E-001    0.4582934635E-001
C    -0.1534681816E-001    0.2580796543E-001    0.2104111268E+001   -0.4598659730E-003    0.3166254991E+000   -0.4161390370E+000
H     0.1083339976E+001   -0.4305584641E-001    0.2306157159E+001   -0.1505955882E+001    0.1094588705E+001   -0.5480823808E+000
H    -0.4625687207E+000    0.8254023563E+000    0.2492511672E+001    0.2247468624E+001   -0.3835823482E+001    0.1329139832E+001
           5
POT 007 PROB 0.18358100000023114
I    -0.9141994858E-003    0.6776554376E-003    0.3740521414E-002    0.9277370305E-003   -0.5393655393E-002   -0.3995087979E-001
C     0.3085562339E-001   -0.1993737418E-001    0.2101298308E+001   -0.1014846809E+000    0.2247919806E+000    0.1662738365E+000
H     0.1105100289E+001    0.8134958285E-001    0.2567731731E+001    0.2174098512E+001   -0.7605526497E+000    0.1094579601E+001
H    -0.6521598810E+000    0.8792933599E+000    0.2340730337E+001   -0.6232629881E+000    0.1212343377E+001    0.1415551445E+001
           5
POT 007 PROB 0.17307499999969878
I    -0.3274830293E-003    0.6123039276E-003   -0.3096103130E-002    0.2169501348E-002   -0.3297095762E-002   -0.4309198068E-003
C    -0.1754049195E-002   -0.8075336384E-002    0.2173934836E+001   -0.7528482943E-001   -0.1484069292E-001    0.1033064129E+000
H     0.1096424750E+001    0.4005396501E-001    0.2532433709E+001    0.2243854523E+000    0.1863365988E-001   -0.6313742687E+000
H    -0.4880004861E+000    0.1005854605E+001    0.2341001573E+001    0.4450905390E-001    0.1690969037E+001    0.3307499792E+000
           5
POT 007 PROB 0.19201199999952223
I     0.7491951650E-003    0.1261100646E-003    0.6373719235E-002    0.1227079778E-001   -0.3463747157E-002    0.2940546350E-001
C    -0.3427670087E-002   -0.1175700729E-001    0.2078839853E+001    0.1843818219E+000   -0.3251193936E+000   -0.2077717152E+000
H     0.9967242834E+000    0.7893698752E-001    0.2302633402E+001    0.4650275788E+000    0.4516972136E+000   -0.3318863047E+001
H    -0.4927169832E+000    0.8944299922E+000    0.2518378870E+001   -0.2955412173E+001    0.1543186487E+001    0.2369268336E+001
           5
POT 007 PROB 0.1905399999996007
I     0.1049873442E-003    0.7612821947E-003    0.3699753899E-002    0.6704466486E-002   -0.2799857605E-003    0.9478272486E-002
C    -0.1638358792E-001   -0.1689009102E-001    0.2099527162E+001    0.1652923628E+000    0.2619521305E+000    0.5582942710E-001
H     0.1021050653E+001    0.8600318681E-001    0.2493656441E+001   -0.9974191467E+000   -0.1380986399E+000   -0.2375964433E+001
H    -0.3755915269E+000    0.8064251193E+000    0.2369130280E+001   -0.1368910429E+000   -0.1101636834E+001   -0.2712803721E+000
           5
POT 007 PROB 0.16981600000053731
I     0.1115273920E-002    0.4829349502E-003   -0.5697823158E-002   -0.1534756755E-003    0.1048679388E-001   -0.2331668439E-001
C    -0.1436711577E-001   -0.7793439039E-002    0.2174387379E+001    0.7603496308E-001   -0.3013460535E+000    0.2985059432E+000
H     0.1019436165E+001   -0.7918862429E-001    0.2384877533E+001   -0.4157727634E+000   -0.4309097555E+000   -0.3766461794E+000
H    -0.5722975138E+000    0.1019686258E+001    0.2597859515E+001   -0.1262575475E+001    0.2461293372E+001   -0.1271572129E+001
           5
POT 007 PROB 0.18746399999963614
I    -0.4125142701E-003   -0.1815784784E-003    0.6576853873E-002    0.3231202755E-002    0.3441771874E-002   -0.1502523116E-001
C    -0.2645930709E-002    0.1535359530E-001    0.2105652329E+001   -0.2078466917E+000   -0.6115047649E-001    0.3066674393E+000
H     0.1173287123E+001   -0.9012686442E-001    0.2417527140E+001    0.1550348713E+001    0.1812567279E+001   -0.7028744688E+000
H    -0.5768639306E+000    0.8344365815E+000    0.2282127059E+001    0.1743440176E+001   -0.1745231907E+001   -0.9929949591E+000
           5
POT 007 PROB 0.18281200000001263
I     0.1327336031E-002   -0.3149534504E-003    0.3130095262E-002   -0.8364401264E-003    0.5077306351E-003   -0.3714429854E-001
C    -0.2529233934E-001    0.2169698292E-001    0.2122134024E+001   -0.2125771739E-001    0.2775182604E+000    0.2744091088E+000
H     0.1048840077E+001   -0.6573199179E-001    0.2207868184E+001   -0.4773905213E+000   -0.8705077113E+000    0.6899826867E+000
H    -0.4513430533E+000    0.8598245627E+000    0.2514611021E+001    0.6365875281E+000   -0.8048108685E+000   -0.3426757822E+000
           5
POT 006 PROB 0.181470000000445
I    -0.4358980695E-004    0.3130308365E-003    0.9560742433E-003   -0.4387812602E-002    0.9877055777E-004    0.1282106190E-001
C    -0.1098645704E-001   -0.3405287855E-002    0.2121449248E+001   -0.8210903644E-001   -0.2152208149E+000   -0.8266695517E-001
H     0.1053513045E+001   -0.8822468784E-001    0.2538125292E+001    0.8437790446E+000    0.1046754821E+001    0.8717198025E+000
H    -0.5354081282E+000    0.8768364326E+000    0.2437317567E+001    0.5134933112E+000    0.1244417384E+001   -0.2940425981E+000
           5
POT 007 PROB 0.19720299999971758
I     0.2968896615E-003    0.3112838324E-003    0.1227591693E-001   -0.4649441180E-002   -0.5712476180E-002   -0.1039946707E-002
C    -0.3441181739E-002   -0.4044913563E-002    0.2003324322E+001   -0.1115031826E+000    0.4239902740E+000   -0.7261059529E-001
H     0.1009437280E+001   -0.3945512424E-001    0.2444593796E+001    0.8287506532E+000   -0.4527200633E+000    0.1544977255E+001
H    -0.5398192415E+000    0.1029442166E+001    0.2476231581E+001    0.1399845367E+001   -0.1113289304E+001   -0.2244914647E+000
           5
POT 007 PROB 0.18534700000054727
I     0.3819830892E-004   -0.1320666924E-003    0.3383505591E-002   -0.1133507356E-002   -0.8584969713E-002   -0.1088502988E-002
C    -0.8965146203E-002    0.7112216198E-002    0.2115960525E+001    0.1088003474E+000    0.2058302726E+000   -0.1113412020E+000
H     0.1096335665E+001   -0.2485674497E-001    0.2436735647E+001    0.2441973897E+001    0.1294377201E+000    0.4433850872E+000
H    -0.4991681837E+000    0.9256514967E+000    0.2421612400E+001   -0.1289738872E+001   -0.2392551026E+000    0.1544820756E+001
           5
POT 006 PROB 0.16614899999967747
I    -0.1720833242E-002    0.5032663139E-003   -0.4540821911E-002    0.4684529586E-003   -0.1080764551E-001   -0.4458222974E-002
C     0.3804801636E-001    0.5970192492E-002    0.2164003395E+001    0.4218816981E-001    0.3765074525E+000    0.5515940123E-001
H     0.9665292036E+000   -0.1555088959E+000    0.2808969064E+001   -0.5927515143E-001    0.8607811770E+000   -0.2263144210E+000
H    -0.6972636541E+000    0.8529803762E+000    0.2341335288E+001    0.1395571582E+001   -0.2363037672E+001    0.1105044175E+001
           5
POT 007 PROB 0.18612299999949755
I     0.4964750483E-003   -0.6905213320E-003    0.4490257995E-002   -0.1102914916E-001    0.6026572241E-002   -0.2910491281E-002
C    -0.1054414961E-001    0.5058807217E-002    0.2109864658E+001    0.3853662676E+000   -0.3492141561E+000    0.6395342987E-001
H     0.1087935198E+001    0.7232947811E-001    0.2327553456E+001   -0.1867451917E+001   -0.1256692373E+001    0.1077867801E+001
H    -0.4576462202E+000    0.8785485180E+000    0.2544114536E+001   -0.2735187870E+001    0.4279556602E+001   -0.1005202362E+001
           5
POT 007 PROB 0.18705299999965064
I    -0.4216665727E-003    0.1950735555E-003    0.5978332886E-002    0.2584717976E-002   -0.1043674311E-002    0.1070603681E-001
C     0.8890116228E-002   -0.1489611138E-001    0.2087458857E+001   -0.1068603956E+000   -0.2854495531E+000    0.9143808813E-001
H     0.1059842286E+001    0.1024534111E+000    0.2486646898E+001    0.5233799858E+000    0.1239800155E+001   -0.1056187736E+001
H    -0.5117651599E+000    0.1031129586E+001    0.2394884533E+001    0.2660876760E+000    0.2386987257E+001    0.1194149057E+000
           5
POT 007 PROB 0.19188500000018394
I    -0.4716428601E-003   -0.3414858653E-003    0.8471519513E-002    0.1086475463E-001   -0.2243222106E-003    0.8294195665E-003
C    -0.6674964711E-002   -0.1095945313E-002    0.2082012434E+001    0.1954606128E+000   -0.5994034721E+000    0.1685892946E+000
H     0.1053987491E+001    0.6763160452E-001    0.2453621261E+001   -0.3455394526E+001    0.2375565805E+001   -0.3371027179E+001
H    -0.4152740141E+000    0.9321068768E+000    0.2349261736E+001   -0.1317814486E+000    0.3989944955E+001    0.1992149535E+001
           5
POT 007 PROB 0.1700909999999567
I     0.1696424245E-003    0.6155508239E-003   -0.4310992736E-002    0.8633568413E-002    0.8048949219E-002    0.4446594380E-001
C    -0.8554171403E-002   -0.1482052200E-001    0.2201146692E+001   -0.7461932210E-001   -0.1012433657E+000   -0.3368618278E-001
H     0.1101321004E+001   -0.9794754075E-002    0.2393828881E+001    0.4433451681E+000   -0.2132504317E+000   -0.3265856597E+001
H    -0.5475063335E+000    0.1056404593E+001    0.2339229789E+001   -0.5612133130E+000   -0.1027472702E+000   -0.2136924817E+001
           5
POT 007 PROB 0.18912100000034116
I    -0.5223589776E-003   -0.6494763642E-003    0.5760290056E-002    0.4657671037E-002    0.1626528615E-002    0.5695597762E-001
C     0.1041930615E-001    0.5666968567E-002    0.2090106736E+001   -0.5621077244E-001    0.1300501846E+000   -0.4368476118E+000
H     0.1041140322E+001   -0.4932438006E-001    0.2502243218E+001    0.4097604511E+000    0.1308202555E+001   -0.1442909690E+001
H    -0.5966426156E+000    0.9344731732E+000    0.2486298354E+001    0.1475272734E+001   -0.1912224847E+001   -0.8357391033E+000
           5
POT 007 PROB 0.17661199999929522
I     0.1054493937E-003   -0.1488329435E-002   -0.1507427772E-002   -0.4812689010E-002   -0.2963748179E-002   -0.1593166463E-001
C    -0.9024874305E-002    0.3836889200E-001    0.2136684728E+001   -0.1557152058E+000   -0.1848842281E+000    0.2264453481E+000
H     0.1091481280E+001   -0.1391718977E+000    0.2547617124E+001    0.2744027264E+000   -0.1437113169E+000    0.1125472846E+001
H    -0.5414890064E+000    0.7740324676E+000    0.2716969007E+001    0.2251246077E+000    0.2725833130E+001    0.1289853180E-001
           5
POT 007 PROB 0.18446200000016688
I    -0.9562373055E-003    0.1717901929E-003    0.1372791486E-002    0.3629186616E-002   -0.1172269784E-002    0.5733929182E-001
C     0.2224009121E-001   -0.1144535221E-001    0.2106810373E+001   -0.9621799493E-001    0.3207755770E+000   -0.3613186312E+000
H     0.9479676741E+000    0.1090085305E+000    0.2675680570E+001   -0.3203615442E+001    0.8158271345E+000   -0.1452734407E+001
H    -0.4849258511E+000    0.8392865140E+000    0.2471675965E+001    0.3712065986E+001   -0.3069796203E+001   -0.1243679517E+001
           5
POT 006 PROB 0.18090600000050472
I     0.5733927676E-004    0.2248584965E-003    0.9418579380E-003   -0.1105484569E-002   -0.6086213551E-002   -0.9121435994E-002
C    -0.7191174029E-002   -0.5608576903E-002    0.2130862534E+001   -0.1818365073E+000    0.9315846478E-001    0.3071847491E+000
H     0.9895042509E+000    0.5383949359E-001    0.2471390275E+001    0.4827651812E+000   -0.4260801312E+000   -0.1465314510E+000
H    -0.4201124818E+000    0.8865976535E+000    0.2435434144E+001    0.6407402671E+000   -0.2131321196E+001   -0.3314454660E+000
           5
POT 007 PROB 0.17970400000012887
I    -0.2590811039E-003   -0.2093016543E-003   -0.5783631129E-003    0.5834494549E-002    0.3593084355E-002    0.3446016505E-001
C    -0.1224453995E-002    0.1036763623E-001    0.2147973470E+001    0.1937491579E+000   -0.2901684356E+000   -0.5856946216E+000
H     0.1002527102E+001    0.3705107885E-001    0.2515312305E+001   -0.2064072055E+001    0.1330903858E+001   -0.7820503854E+000
H    -0.4176183528E+000    0.9152650086E+000    0.2447221028E+001   -0.2033867777E+000    0.1077403782E+001    0.1727037820E+001
           5
POT 007 PROB 0.18337199999950826
I     0.6041145606E-003   -0.4186809719E-003    0.3069425996E-003    0.3943139028E-003    0.3064602381E-002   -0.9376111947E-002
C    -0.1088834199E-001    0.2227497203E-002    0.2133309420E+001   -0.1270287789E+000    0.8767842848E-001   -0.1713619220E+000
H     0.9293373079E+000   -0.8167185375E-001    0.2389355706E+001    0.2679355064E+001    0.6327410275E+000    0.1317922076E+001
H    -0.5162855098E+000    0.9797669306E+000    0.2596265978E+001    0.3526028470E+000   -0.1088047997E+001    0.2251698314E+000
           5
POT 006 PROB 0.1768259999998918
I    -0.8475167663E-003   -0.2652264088E-004    0.2372343661E-002   -0.8892223334E-002    0.2726152419E-002   -0.1596075208E-001
C     0.2384084197E-001   -0.1350377601E-002    0.2128638144E+001   -0.1958718935E+000   -0.2222688421E+000    0.1684512850E+000
H     0.1176547049E+001   -0.3310700897E-001    0.2521859023E+001    0.1762981365E+001    0.8920018027E+000    0.2267423699E+001
H    -0.7111487015E+000    0.8692625440E+000    0.2368148893E+001    0.9522691078E+000    0.2337828604E+001   -0.1116694628E+001
           5
POT 006 PROB 0.18167999999968742
I    -0.6052255180E-003   -0.7064272379E-003    0.3171757950E-002   -0.7851990504E-002   -0.2600867043E-002   -0.2733284906E-001
C     0.1334109243E-001    0.1708821671E-001    0.2116185980E+001    0.5011545318E+000    0.4576451096E-001    0.2153472524E+000
H     0.1041308533E+001   -0.8827996204E-001    0.2516559512E+001   -0.1476044308E+001    0.2144016675E-003    0.5809824372E+000
H    -0.6054325999E+000    0.8457611064E+000    0.2471548716E+001   -0.1687711159E+001   -0.4466801536E-001    0.5020870983E+000
           5
POT 007 PROB 0.19247300000006362
I    -0.8129100757E-003    0.7157200469E-003    0.6441753885E-002    0.7989237424E-003   -0.7638967594E-002    0.1463316158E-002
C     0.2327473035E-001   -0.1846070236E-001    0.2074459292E+001    0.3331565763E+000    0.2662432400E+000   -0.7419444753E-001
H     0.9067159328E+000    0.5420384350E-001    0.2559806208E+001   -0.1489991306E+001    0.4364085390E-001   -0.7696493891E+000
H    -0.5312968112E+000    0.9055988490E+000    0.2324344537E+001   -0.6134593140E+000   -0.1746398647E+001    0.1472738902E+001
           5
POT 006 PROB 0.17279899999994086
I    -0.2844666989E-003   -0.8831185250E-003   -0.1514542964E-002   -0.6320662052E-002   -0.5806121228E-002    0.2128774945E-001
C     0.4881414758E-002    0.4774387861E-002    0.2158315712E+001   -0.4866301662E-003    0.6107373122E-001   -0.2047984888E+000
H     0.1053213953E+001   -0.9142891424E-002    0.2503694409E+001   -0.1027351470E+000   -0.1903269527E+001    0.1185793074E+001
H    -0.5614368243E+000    0.9439809207E+000    0.2579896715E+001   -0.1197143776E+001    0.4722372345E-001    0.1610895767E+000
           5
POT 007 PROB 0.16910100000040984
I    -0.8646478817E-003   -0.2410331147E-003   -0.6914959756E-002    0.5065275654E-003   -0.2833697239E-002    0.2669530643E-001
C     0.8729125115E-002   -0.6463162093E-002    0.2204649712E+001    0.6822767798E-001    0.1644319336E+000   -0.1471994169E-001
H     0.1067122447E+001    0.4844042083E-001    0.2651712845E+001   -0.6950996512E+000    0.1500733737E+001   -0.1335319065E+001
H    -0.5201375998E+000    0.9446014882E+000    0.2483489650E+001    0.1671238661E+001   -0.3230301894E+001   -0.7989733725E+000
           5
POT 007 PROB 0.19089199999962148
I     0.5902594950E-003   -0.1329814955E-002    0.8334896181E-002    0.6153879037E-002   -0.1361814090E-001    0.3218827114E-001
C    -0.2985843668E-001    0.3669464459E-001    0.2069685915E+001    0.7290741684E-002    0.3381542463E+000   -0.2692249620E+000
H     0.1089459572E+001   -0.9211657161E-001    0.2356679884E+001    0.2040941045E+000    0.7171139541E+000   -0.1517954122E+001
H    -0.4062764937E+000    0.8368950981E+000    0.2567515126E+001    0.7549095070E+000   -0.1753902442E+001    0.1947659244E+001
           5
POT 007 PROB 0.17772700000023178
I    -0.3352672337E-003   -0.2585804337E-003   -0.1079817203E-002   -0.5367610058E-003    0.1604853750E-002   -0.3735383222E-002
C    -0.6449361246E-003    0.1552705821E-001    0.2148091170E+001   -0.3406136023E+000    0.1333915808E-001   -0.4408432342E+000
H     0.1134262325E+001   -0.6044078981E-001    0.2549878911E+001    0.3614673695E+001   -0.2746521798E+000    0.2882384185E+001
H    -0.5506079328E+000    0.8981624894E+000    0.2458208037E+001    0.1205271327E+000   -0.8155637610E-001    0.1109600213E+001
           5
POT 006 PROB 0.18120699999963108
I    -0.2625188421E-003    0.8249521613E-003    0.2413222530E-002   -0.8308316041E-003   -0.2066584243E-002   -0.2474953327E-001
C     0.1240168427E-001   -0.8454680879E-003    0.2102499253E+001   -0.8329431209E-001    0.1721653936E-001    0.1029292178E+000
H     0.1074022728E+001    0.1536850425E-001    0.2535833195E+001   -0.1062186334E+001   -0.5599713691E+000    0.1010123923E+001
H    -0.5539708236E+000    0.7642716064E+000    0.2365192712E+001    0.5783509019E+000   -0.1181228501E+001    0.7610271010E+000
           5
POT 007 PROB 0.16481600000042818
I     0.1700262382E-002    0.1026405265E-002   -0.6679627912E-002   -0.2546362510E-002   -0.5602754616E-002   -0.2947229917E-001
C    -0.3035626916E-001   -0.1987681112E-001    0.2197250050E+001    0.1285105035E+000   -0.3823936018E+000   -0.1899088160E+000
H     0.1147334520E+001    0.3842292059E-001    0.2259262852E+001    0.5333737169E+000    0.4627540305E+000    0.2173531777E+001
H    -0.4978132994E+000    0.9287758729E+000    0.2518700084E+001   -0.1988828102E+001    0.3517068901E+001    0.3718338325E+001
           5
POT 007 PROB 0.17126200000075187
I    -0.1083899570E-002    0.2520707851E-003   -0.5524418913E-002   -0.3984517948E-002    0.1219932452E-002   -0.1529629235E-001
C     0.3764881754E-002   -0.7147071585E-002    0.2194399496E+001    0.4781568351E-001   -0.1264438250E+000    0.2815032383E+000
H     0.9104132618E+000    0.6944836406E-001    0.2689822269E+001    0.1310408630E+000   -0.3334346594E+000    0.1985793382E+000
H    -0.3646633199E+000    0.9142032459E+000    0.2353679237E+001   -0.7780122245E+000   -0.1476895669E+001   -0.7407568423E+000
           5
POT 007 PROB 0.17251799999939976
I    -0.1482617870E-002   -0.8921723159E-003   -0.3609170448E-002    0.1977212713E-002    0.1007787832E-002   -0.4236366222E-002
C     0.2825081773E-001   -0.1570520495E-002    0.2156536820E+001   -0.3910314121E+000   -0.9816955528E-001   -0.8510458777E-001
H     0.1036443669E+001    0.8198659258E-001    0.2777744881E+001    0.1923156724E+001    0.1014016132E+001    0.1117671556E+001
H    -0.5599155340E+000    0.8428685104E+000    0.2601055828E+001    0.1819008915E+001   -0.8325423881E+000    0.2532560843E+000
           5
POT 007 PROB 0.18648399999983667
I    -0.4646581637E-003    0.3401641806E-003    0.2469807273E-002   -0.7045462726E-003    0.5504217201E-002   -0.6557068046E-002
C     0.1098527042E-001    0.1113988968E-001    0.2113860567E+001    0.7924367430E-001    0.6976240578E-001    0.1035717222E+000
H     0.9171558569E+000   -0.9993502190E-001    0.2532420451E+001   -0.7811989444E+000   -0.1181532932E+001   -0.2003209550E+000
H    -0.5306700339E+000    0.8752365465E+000    0.2353189441E+001   -0.6199187670E+000   -0.1077045161E+000   -0.1210617590E+001
           5
POT 007 PROB 0.1730280000001585
I     0.3974413854E-003    0.5147452428E-003   -0.1173786406E-002    0.3739810917E-002    0.2066018753E-002    0.1820038733E-001
C    -0.1712803087E-001   -0.1382913388E-001    0.2150608633E+001    0.1942661405E-001    0.3072639006E+000   -0.1695939116E+000
H     0.1177266869E+001    0.2880499703E-002    0.2439223379E+001    0.1639907535E+001   -0.4641693300E+000   -0.8851595176E+000
H    -0.5380901737E+000    0.1141154913E+001    0.2435055001E+001   -0.4417136343E+000   -0.1060685241E+001   -0.7308799147E+000
           5
POT 007 PROB 0.1637989999999263
I    -0.5309152318E-003   -0.9022020883E-003   -0.7236960936E-002    0.4443944122E-002    0.5002142725E-002   -0.3273665792E-001
C     0.1559536337E-001    0.2369932827E-001    0.2233928053E+001   -0.6605724921E-001   -0.2750889784E+000    0.2085134109E+000
H     0.1058262832E+001   -0.1309935354E+000    0.2465661188E+001    0.5281502941E+000    0.1451657225E+001   -0.1742182200E+000
H    -0.6533439025E+000    0.9476303787E+000    0.2470675061E+001    0.3428302658E+000    0.3059912369E+000    0.6465750539E+000
           5
POT 006 PROB 0.17786599999999453
I     0.4323821666E-003   -0.5897550571E-003   -0.1116482253E-002   -0.2022132899E-002   -0.3261078815E-002    0.2211372567E-001
C    -0.2205035053E-001    0.1359072812E-001    0.2146404869E+001   -0.5860558199E-001   -0.2125707262E+000   -0.2783578284E+000
H     0.1042066829E+001    0.1391847338E-002    0.2459936522E+001    0.9311823185E+000    0.5069341994E+000    0.7312989777E+000
H    -0.3906030055E+000    0.7690542710E+000    0.2577013797E+001   -0.3997369215E+000    0.8915040459E+000    0.9351174336E+000
           5
POT 006 PROB 0.17211000000042986
I     0.8189305093E-003   -0.3649655940E-003   -0.1653162257E-002    0.5514836165E-003   -0.1943347955E-002    0.1205795571E-001
C    -0.1058673952E-001   -0.6090795249E-002    0.2162839677E+001   -0.3530131793E+000    0.3591545838E+000    0.1021467256E-001
H     0.1085335564E+001    0.1647698858E+000    0.2310788844E+001    0.2187100267E+001   -0.7910287109E+000    0.2458732080E+000
H    -0.4228103395E+000    0.8310252015E+000    0.2592047122E+001    0.1452116990E+001   -0.1942988974E+001   -0.1402619288E+001
           5
POT 007 PROB 0.1768580000007205
I     0.1588110465E-004   -0.1764562825E-002   -0.1632454938E-003    0.5257727567E-002    0.8103730809E-002   -0.1109356911E-002
C    -0.5238520619E-002    0.4759567574E-001    0.2127210129E+001    0.2321047821E-001   -0.1307976190E+000   -0.1046341379E+000
H     0.1053003008E+001   -0.1288699404E+000    0.2537080159E+001   -0.1644965056E+000   -0.8623554288E+000   -0.6485577011E+000
H    -0.5085657328E+000    0.7815373442E+000    0.2721431702E+001   -0.1288757284E+001    0.8453514522E+000   -0.9672434881E-001
           5
POT 007 PROB 0.17523799999980838
I    -0.6996712028E-004   -0.4477654366E-003   -0.4093079340E-002   -0.2332340732E-003    0.5139917902E-002    0.1347232654E-001
C    -0.1670410931E-002   -0.4696588826E-002    0.2166747684E+001    0.5317609809E+000   -0.2321525971E+000    0.1150514496E+000
H     0.1031559381E+001    0.1359304866E-001    0.2552069915E+001   -0.2837520465E+001   -0.1435813396E+000   -0.2336042277E+001
H    -0.5221482045E+000    0.9821343897E+000    0.2613200819E+001   -0.2467561166E+001    0.3032558667E+001   -0.7393517727E+000
           5
POT 007 PROB 0.1790820000005624
I    -0.1822016435E-003    0.1179546300E-002   -0.1623479128E-003    0.9166997549E-002    0.3023188908E-002   -0.1149685530E-001
C    -0.7335585682E-002   -0.2908554732E-001    0.2143769646E+001   -0.4159515919E+000   -0.1599590178E+000    0.1729872543E+000
H     0.9937017508E+000   -0.8862746345E-001    0.2514105925E+001    0.1579086057E+001    0.6991896167E+000   -0.9725873397E+000
H    -0.5756081085E+000    0.1057762677E+001    0.2293393215E+001    0.1274840815E+001    0.9218774382E+000    0.5766221135E-002
           5
POT 006 PROB 0.17356800000015937
I     0.1372497382E-002    0.2714495481E-003    0.3778551171E-003   -0.4351614777E-003   -0.3738802367E-002   -0.2772245081E-001
C    -0.8620917911E-002    0.1921773778E-002    0.2149446946E+001    0.7250823360E-001    0.1077474526E+000    0.2691845978E+000
H     0.1062245084E+001   -0.1097739699E-001    0.2163242804E+001   -0.1199758576E+001    0.2052211670E+001   -0.3433722467E-002
H    -0.5593432372E+000    0.8247678378E+000    0.2489899735E+001    0.2207267188E+001   -0.1711794340E+001    0.5510405225E+000
           5
POT 007 PROB 0.18185600000015256
I     0.5070463340E-003    0.4278079935E-003    0.1981282441E-002    0.1325005929E-001    0.6476253640E-003    0.1953728891E-001
C    -0.2903034435E-001    0.5051181918E-002    0.2140689081E+001   -0.1442247293E+000   -0.1551219799E+000   -0.7968676832E-001
H     0.1139173253E+001   -0.5934075417E-001    0.2354894124E+001   -0.1022622411E+001   -0.5353848647E+000   -0.2774869193E+001
H    -0.4472453904E+000    0.8863089591E+000    0.2310978643E+001   -0.4381464882E+000    0.6352714439E+000    0.8632233754E+000
           5
POT 007 PROB 0.18881799999962823
I     0.4956535041E-003   -0.7012715941E-003    0.7003105330E-002   -0.1382063373E-002    0.6233313203E-002    0.2615820583E-001
C     0.1318672020E-004    0.6041493297E-002    0.2079684017E+001    0.2033657234E+000   -0.1338503748E+000   -0.1269308396E+000
H     0.9883121139E+000    0.1305036412E+000    0.2314939072E+001    0.6601719941E+000    0.2521092242E+001   -0.8437800641E+000
H    -0.4172853674E+000    0.9284243598E+000    0.2571469011E+001    0.4961886607E+000    0.2989603911E+000   -0.1256246932E+001
           5
POT 007 PROB 0.17991600000004837
I     0.1319167058E-004   -0.1033541067E-003   -0.8093096254E-003   -0.4646452488E-002   -0.1466804560E-002    0.2476978926E-001
C    -0.2659158794E-002   -0.1125590686E-002    0.2148357272E+001   -0.5067782200E-001   -0.2295268511E-001   -0.1808606720E+000
H     0.1038256602E+001   -0.8190673079E-001    0.2473075014E+001   -0.2249420102E-001   -0.2739379599E+000    0.7343785670E+000
H    -0.5827563818E+000    0.9935791464E+000    0.2487948986E+001    0.2360265625E+000   -0.4546341959E+000   -0.5445098638E+000
           5
POT 007 PROB 0.18397399999957997
I     0.8749294367E-003    0.1160781019E-003    0.2812012610E-002   -0.9644417519E-002    0.1034491166E-001    0.3175689039E-001
C    -0.3421224133E-002   -0.2259335521E-001    0.2118638696E+001    0.1507889388E+000   -0.1345102612E+000   -0.5587412933E+000
H     0.1088432285E+001    0.1493365917E+000    0.2269175032E+001    0.9460504891E+000    0.1271596615E+001    0.2415544027E+001
H    -0.5231528440E+000    0.8825149843E+000    0.2548151950E+001    0.2518177445E+000   -0.2056660640E+001   -0.1376015120E+001
           5
POT 006 PROB 0.17493600000034348
I     0.1122673863E-004   -0.4753591230E-003   -0.1942757157E-002   -0.1366186367E-001   -0.8017097759E-002   -0.2299782693E-001
C     0.6644956250E-002    0.3198362733E-002    0.2150176599E+001    0.1653421781E+000   -0.2518263219E+000   -0.2328792201E+000
H     0.9824101441E+000   -0.2962838387E-001    0.2490297494E+001    0.1576159710E+001   -0.3119994779E-001    0.4198602378E+001
H    -0.5634908069E+000    0.9432840943E+000    0.2594807341E+001   -0.2095931584E+001   -0.7379239185E+000    0.2687758045E+001
           5
POT 007 PROB 0.18053899999995338
I    -0.1343973967E-003   -0.5045760984E-003    0.2987539602E-003   -0.5510178827E-002   -0.1666227557E-002   -0.2181733672E-001
C    -0.1162814280E-001    0.6278875085E-002    0.2141771641E+001    0.1929515590E+000    0.4839664846E+000    0.1617446407E+000
H     0.1057496970E+001   -0.7563868946E-001    0.2505147169E+001    0.1907949900E+000   -0.3270091398E+001    0.8845800212E+000
H    -0.5134079763E+000    0.1002926373E+001    0.2494397976E+001   -0.2125617259E+001   -0.1351539624E+001   -0.8074968956E+000
           5
POT 007 PROB 0.1770890000007057
I     0.3671717653E-004    0.3440684746E-003   -0.3909772494E-002   -0.1276537276E-002   -0.3507968209E-002    0.3008805477E-002
C     0.8095379416E-002    0.1925219745E-002    0.2172385745E+001    0.1625030778E+000    0.4546715527E+000   -0.1083105785E-001
H     0.9251820657E+000   -0.6215034432E-001    0.2475415880E+001   -0.2297776113E+001   -0.1772471014E+001   -0.2421862081E+000
H    -0.5478443113E+000    0.8907163942E+000    0.2454623247E+001    0.1621479498E+000   -0.2039736554E+000   -0.4009405705E+000
           5
POT 007 PROB 0.1888730000000578
I    -0.4851166038E-003   -0.2378284945E-003    0.4900552326E-002    0.3422409428E-002    0.4615008517E-002    0.1022532472E-001
C    -0.7148470946E-002    0.1863286275E-001    0.2077622036E+001    0.1854114638E+000    0.1146346456E+000   -0.1738046006E+000
H     0.1099647066E+001   -0.1334973333E+000    0.2625040840E+001   -0.3292263834E+001   -0.6927170445E+000   -0.8975787196E+000
H    -0.5370150654E+000    0.8551352370E+000    0.2453223322E+001    0.2886079269E+000   -0.8401627026E+000   -0.2131786588E+000
           5
POT 007 PROB 0.17158799999924668
I    -0.2988089286E-003    0.1015681311E-002   -0.4210128842E-002    0.5217119987E-002   -0.8359914484E-002    0.5037446975E-002
C    -0.3435963827E-002   -0.9908503330E-002    0.2186047940E+001   -0.3543489061E+000   -0.2103122781E+000   -0.4628879574E+000
H     0.1028907376E+001    0.1749023898E-001    0.2529396771E+001    0.8536548767E-001    0.2701585737E+001    0.1492279954E+001
H    -0.4572046220E+000    0.9925898222E+000    0.2274625439E+001    0.3050375848E+001   -0.5517339886E+000    0.3601133186E+001
           5
POT 007 PROB 0.18576300000040646
I     0.1618063336E-003   -0.3614502135E-003    0.3978487469E-002    0.1847518503E-003   -0.4613927829E-003   -0.1127658080E-001
C    -0.1413796356E-001    0.4428516378E-002    0.2115738364E+001    0.2224837413E-001    0.3450008195E+000   -0.1842132728E-001
H     0.1010096306E+001   -0.7727456193E-001    0.2401277340E+001   -0.6940754942E+000   -0.1584607947E+001    0.4535334820E+000
H    -0.4960126867E+000    0.1038128709E+001    0.2448864085E+001   -0.1899657181E-003   -0.6385967316E+000   -0.8964352365E-001
           5
POT 007 PROB 0.18633600000066508
I     0.2536475191E-003   -0.1093406354E-003    0.2745627381E-002   -0.2796086124E-002   -0.5028222012E-002    0.1949436921E-001
C    -0.2068368388E-001    0.4952207847E-003    0.2116615116E+001    0.8593165871E-001    0.1016700298E+000    0.1966431422E+000
H     0.1106939148E+001   -0.5632123083E-001    0.2447928507E+001   -0.2454999381E+001    0.8891994900E+000   -0.1259231084E+001
H    -0.4974473980E+000    0.9182474368E+000    0.2462990924E+001    0.1828608783E+001   -0.2004711483E+001   -0.1122949929E+001
           5
POT 007 PROB 0.1710110000003624
I     0.5770747369E-004    0.1987409927E-003   -0.6967208262E-002    0.3709335501E-002    0.8782832851E-003    0.6929608615E-002
C    -0.1441388022E-001   -0.1181126674E-001    0.2198447710E+001   -0.7159247021E-001   -0.8371384846E-001    0.1870583448E+000
H     0.1161948142E+001   -0.3063036360E-001    0.2553737475E+001   -0.5664974321E-001   -0.5545300811E+000   -0.1587797555E+001
H    -0.5587375479E+000    0.9061360739E+000    0.2508339718E+001   -0.5150714943E+000   -0.9650165734E+000   -0.7210843800E+000
           5
POT 007 PROB 0.18317400000069028
I    -0.4040673561E-003    0.1996077182E-003    0.2484979577E-002    0.1521729457E-001    0.1515750225E-002   -0.1174985093E-002
C     0.1676158064E-001    0.1469277231E-001    0.2126902341E+001   -0.4612962863E-001   -0.2105868020E+000    0.1016630627E+000
H     0.1016821879E+001   -0.8268813111E-001    0.2453390878E+001   -0.2514964859E+001    0.1822417062E+001   -0.3271181864E+001
H    -0.5966561015E+000    0.8840180354E+000    0.2330699346E+001    0.1482885681E+001   -0.1883845734E+000    0.1304382291E+001
           5
POT 006 PROB 0.17689100000006874
I    -0.5815220880E-003   -0.5695431486E-003   -0.7480793865E-003   -0.3286048919E-002    0.8107746132E-002   -0.1003866311E-001
C     0.2365281436E-001    0.1047801728E-001    0.2148465923E+001    0.2392054554E+000   -0.5015071047E-001   -0.1837196178E+000
H     0.9314015127E+000   -0.1421255768E-001    0.2521742157E+001   -0.9511793787E+000    0.7671533491E-001    0.1189338247E+001
H    -0.5669496333E+000    0.8373347653E+000    0.2514399035E+001   -0.5525267959E+000    0.2668484318E+000   -0.1626570620E+000
           5
POT 007 PROB 0.1831479999991643
I     0.3301467675E-003   -0.4159441490E-003    0.1368887669E-002   -0.6377732723E-002    0.8305163204E-002    0.2447655604E-001
C    -0.1064055173E-001    0.2609536975E-001    0.2118931499E+001    0.6394058184E-001   -0.5124770072E-001    0.6791134614E-001
H     0.1109548909E+001   -0.1676755696E+000    0.2456048838E+001    0.1867541416E+001   -0.5744771561E+000   -0.1933441336E+000
H    -0.5829335551E+000    0.8301111625E+000    0.2528589449E+001   -0.1284110551E+001    0.6002498550E+000   -0.3173504101E+001
           5
POT 006 PROB 0.18406099999992875
I     0.9067917904E-003   -0.1189242910E-002    0.4275290466E-002   -0.7839593680E-002    0.2028436643E-002   -0.9598234727E-002
C    -0.3139632827E-001    0.2106025065E-001    0.2085524727E+001    0.1278529284E+000    0.2671053092E+000   -0.1197212537E+000
H     0.1013758795E+001   -0.3402448306E-001    0.2404929750E+001   -0.1054545183E+001    0.5836938850E+000    0.2109514413E+001
H    -0.3775265509E+000    0.8438104164E+000    0.2714843729E+001    0.1757267972E+001   -0.1205817857E+001   -0.6828939391E+000
           5
POT 007 PROB 0.18248399999993126
I    -0.1589937494E-003   -0.2056472241E-003   -0.2753816901E-003   -0.3197334245E-002    0.4228109870E-002    0.7001961564E-002
C    -0.4588485231E-002    0.1046909151E-001    0.2132064896E+001    0.3541252042E+000   -0.9816000943E-001    0.1239745036E+000
H     0.1005709924E+001   -0.2519386790E-001    0.2554507190E+001   -0.1449018484E+001   -0.1014592195E+001   -0.1052522694E+001
H    -0.4589137077E+000    0.8767483260E+000    0.2502532724E+001   -0.2244377270E+001    0.2025603073E+000   -0.1163401997E+001
           5
POT 006 PROB 0.16347099999984493
I    -0.6218937577E-003   -0.4789336823E-003   -0.7259951533E-002    0.6366380534E-002    0.2403848549E-004   -0.4132695662E-001
C    -0.3381414120E-002   -0.4532563996E-002    0.2213668828E+001   -0.1324701852E+000   -0.1569182821E+000    0.3163169225E+000
H     0.1064827941E+001    0.5521241905E-001    0.2613057439E+001   -0.2635034036E+001    0.1055659925E+001   -0.4545973824E+000
H    -0.4583392494E+000    0.9114806163E+000    0.2507720068E+001    0.2080674103E+001    0.2024811535E+000    0.1285109802E+001
           5
POT 007 PROB 0.18169600000055652
I    -0.9860892565E-004   -0.3330761724E-003   -0.8293951820E-003    0.1069592213E-002    0.7128540217E-002   -0.1024127950E-001
C    -0.1928132589E-002   -0.2323000866E-002    0.2151394112E+001   -0.6023570281E-001   -0.1148150555E+000    0.1549071291E+000
H     0.1046969884E+001   -0.2680590150E-001    0.2482474720E+001    0.2852668925E+000   -0.1075934116E+000   -0.2487906198E+000
H    -0.5491735117E+000    0.8774691556E+000    0.2508937106E+001   -0.7991000736E-001    0.2049318254E+000   -0.1135181139E+001
           5
POT 006 PROB 0.1803829999998925
I    -0.1592672187E-003    0.3151028063E-003    0.3068868519E-002   -0.2741026922E-002    0.6720624447E-002   -0.8594419773E-002
C    -0.1094429728E-001   -0.1635361101E-002    0.2122606559E+001    0.4687934403E-001   -0.3122129468E+000    0.2706486900E+000
H     0.1047979988E+001    0.1626353974E-001    0.2467502508E+001   -0.1799345141E+001    0.1885234944E+001   -0.2946378887E+000
H    -0.4289692309E+000    0.9649639680E+000    0.2328126179E+001    0.1597032489E+001    0.2890973436E+000   -0.1400578304E+001
           5
POT 007 PROB 0.18082799999956478
I    -0.8872578890E-003    0.8450603941E-003    0.6113291435E-003    0.6067172163E-002    0.4433005820E-003    0.2101416506E-001
C     0.2046329693E-001   -0.1476007110E-001    0.2118679878E+001   -0.2108346338E+000    0.9709632178E-002    0.3773710790E-001
H     0.9758303877E+000    0.3131800863E-001    0.2650913315E+001    0.1298571157E+001    0.6109799365E+000   -0.1702042626E+001
H    -0.5468037944E+000    0.9314476788E+000    0.2351978446E+001    0.8023091368E+000   -0.1427531691E+001   -0.7962468704E+000
           5
POT 007 PROB 0.16530000000057044
I    -0.1568728861E-002    0.1793540238E-002   -0.4767779216E-002    0.4816245829E-002   -0.3472062319E-003    0.5528383748E-002
C     0.3833451045E-001   -0.2964416951E-001    0.2174654929E+001    0.2858805393E+000    0.2065828108E+000    0.2292070433E+000
H     0.9973022797E+000   -0.4658090460E-001    0.2744224854E+001   -0.2237684366E+001    0.1308254247E+000   -0.2832292980E+001
H    -0.7050937489E+000    0.9995603627E+000    0.2179511768E+001   -0.7562093975E-001    0.8853612532E+000   -0.6938579149E+000
           5
POT 007 PROB 0.17206999999962136
I     0.9399469644E-003    0.6003381654E-003   -0.5133598056E-002    0.4627183480E-002   -0.9469640641E-003   -0.2729254082E-001
C    -0.7654198024E-002   -0.2442962538E-001    0.2178556693E+001   -0.1703393412E+000    0.2409698846E+000    0.2726017623E+000
H     0.1103996873E+001    0.1276274177E+000    0.2362412390E+001    0.9259119580E+000    0.3661366270E-001   -0.4258389579E+000
H    -0.5172999854E+000    0.8552015471E+000    0.2565157453E+001    0.1085269140E+001    0.1258558475E+001   -0.6464962024E-001
           5
POT 007 PROB 0.1820900000002439
I    -0.2319967961E-003   -0.7712793134E-003   -0.1444622358E-003   -0.1839629652E-002   -0.9069289676E-002    0.4278914842E-001
C     0.1854062125E-003    0.1041684119E-001    0.2132758066E+001   -0.1122629212E+000    0.3309862401E+000   -0.5705297411E+000
H     0.9828772441E+000   -0.6781672450E-001    0.2549062106E+001    0.2254937200E+001   -0.1946016052E+001    0.1128455771E+001
H    -0.5289818514E+000    0.9228924175E+000    0.2591216934E+001   -0.1220794071E+001    0.1319927992E+001    0.9798583054E+000
           5
POT 007 PROB 0.16654300000027433
I     0.1175490241E-002   -0.8857825439E-003   -0.6250724976E-002    0.6915834462E-002    0.4492942187E-002   -0.4551144266E-002
C     0.1209670774E-001    0.4416846764E-001    0.2203447677E+001    0.3980438102E+000   -0.1800410019E+000    0.2563262194E+000
H     0.9968841581E+000   -0.9818603135E-001    0.2214445849E+001   -0.2971475844E+001   -0.2027961169E+000   -0.3221921372E+001
H    -0.6099479532E+000    0.6417667148E+000    0.2667597862E+001   -0.1950490613E+001    0.1619202588E+001   -0.5974108673E-002
           5
POT 006 PROB 0.17736499999955413
I     0.6085201038E-003   -0.5504393171E-003   -0.7860332026E-005    0.5138953540E-002    0.4015739463E-002    0.2808805677E-001
C    -0.2658683965E-002    0.1814733854E-001    0.2127727899E+001   -0.4740081228E+000   -0.3299837080E+000   -0.2478212912E+000
H     0.1067198652E+001   -0.5336025329E-002    0.2403098199E+001    0.2839902415E+001    0.1817228702E+001   -0.1395234318E-001
H    -0.5184331098E+000    0.7689825252E+000    0.2630160600E+001    0.1663508552E+001    0.4886114336E+000   -0.2572001219E+000
           5
POT 007 PROB 0.18354899999940244
I     0.4192019925E-003   -0.1465441621E-003    0.8929946966E-003    0.4907668424E-002    0.7277692858E-002    0.1272820734E-001
C    -0.2088387336E-001    0.1573621799E-001    0.2126054124E+001   -0.3737740184E+000   -0.3547720501E+000   -0.6996416689E-003
H     0.1018482283E+001   -0.1005857436E+000    0.2455693563E+001    0.3158956254E+001    0.7810473254E+000   -0.5594374108E+000
H    -0.4497530525E+000    0.9076487486E+000    0.2492211173E+001    0.5815966027E-001    0.6625517816E+000   -0.9961428468E+000
           5
POT 006 PROB 0.17866899999989982
I    -0.9824997874E-003   -0.3900730188E-003    0.9675840987E-003    0.1161083158E-001    0.3485199374E-002   -0.4918334708E-001
C     0.1834028815E-001    0.1200940583E-001    0.2127601285E+001   -0.3085302587E+000    0.1260041717E+000    0.6171143268E+000
H     0.9518106781E+000   -0.2075082509E-001    0.2625749170E+001    0.1543633959E+001    0.8404435414E+000   -0.1913084714E+001
H    -0.5141541012E+000    0.8705829738E+000    0.2443963085E+001    0.1621546363E+001   -0.1982636127E+001   -0.5069982223E+000
           5
POT 007 PROB 0.18388400000003458
I     0.7513827291E-004    0.1990528790E-003    0.1036897976E-003    0.3126197696E-002   -0.2332440187E-002   -0.1452042770E-002
C     0.1237060232E-001   -0.4735395611E-002    0.2132352129E+001   -0.7499581525E-001   -0.5140015928E-001   -0.8825834092E-002
H     0.9291481668E+000    0.4940626543E-001    0.2447328626E+001   -0.1078888748E+001    0.1200169803E+000   -0.3359897970E+000
H    -0.5092778993E+000    0.8649441167E+000    0.2494119943E+001    0.6312562698E+000    0.1225777312E+001    0.8281102241E+000
           5
POT 006 PROB 0.18818000000010215
I    -0.6052935977E-003    0.2587662420E-003    0.6669408643E-002   -0.1352792632E-002   -0.2443793680E-002   -0.1774881487E-001
C     0.1668152865E-001    0.5107066267E-002    0.2087511838E+001   -0.2789708669E+000    0.4243075348E+000    0.1710886280E+000
H     0.9829201589E+000   -0.4365937201E-001    0.2474329957E+001    0.1395617057E+001   -0.1222649669E+001    0.1049772103E+001
H    -0.5635740151E+000    0.8573677033E+000    0.2302217821E+001    0.1359079992E+001   -0.2666672529E+001   -0.9419371672E+000
           5
POT 007 PROB 0.18933999999990192
I     0.3792235861E-003    0.9636321921E-003    0.6316510699E-002    0.2946798020E-002   -0.5303407775E-002    0.2817919939E-001
C    -0.1445289099E-001   -0.3179297997E-001    0.2095783956E+001   -0.3367466597E+000   -0.2047730910E+000   -0.4685107986E+000
H     0.1046606109E+001    0.8829189494E-001    0.2338958292E+001    0.1071528025E+001    0.1429232375E+001    0.9488288955E+000
H    -0.4590261301E+000    0.9980589842E+000    0.2301903579E+001    0.1623891083E+001    0.1868029150E+001    0.1908078541E+001
           5
POT 007 PROB 0.19241200000033132
I     0.4700771502E-003    0.3248570304E-003    0.7678790802E-002    0.3649811471E-002   -0.2046250185E-002    0.3442835146E-002
C    -0.2085443541E-001   -0.2796186623E-004    0.2078163047E+001   -0.8577821740E-001   -0.2134355140E-001   -0.3260491323E+000
H     0.1119608701E+001    0.6245629128E-001    0.2350414359E+001    0.4537070245E+000    0.4016010820E+000    0.6435829165E+000
H    -0.3995616384E+000    0.8483936033E+000    0.2355755821E+001    0.2537993702E+000   -0.1084067310E+001    0.1804676289E+001
           5
POT 007 PROB 0.16705199999978504
I     0.3904451948E-003   -0.3170759906E-003   -0.7552177494E-002    0.9672001057E-002   -0.4917791283E-002   -0.3546789208E-002
C    -0.1915137571E-001    0.1087855607E-001    0.2226028169E+001   -0.5036506689E+000    0.2076748189E+000    0.2455517277E+000
H     0.1091212766E+001   -0.7002383977E-001    0.2414798116E+001    0.3958427184E+001    0.6751679945E+000   -0.1463643310E+001
H    -0.4910065838E+000    0.9556844901E+000    0.2489502865E+001    0.1529720059E+001   -0.1734094364E+001   -0.1170137363E+000
           5
POT 007 PROB 0.17533600000024308
I     0.2948454721E-003   -0.1357630666E-003   -0.1976093184E-002    0.8429358932E-002   -0.9409689647E-002   -0.1704848908E-001
C    -0.1208358343E-001   -0.8298373416E-002    0.2161864339E+001   -0.6613926403E-002    0.3308584760E+000    0.6254010067E-002
H     0.1034332562E+001    0.4985887673E-001    0.2436085917E+001    0.1250996879E+000    0.1652399172E+001   -0.9686166195E+000
H    -0.4541615652E+000    0.1099564089E+001    0.2520588685E+001    0.1671863543E+001   -0.2552261365E+000    0.2415659324E+001
           5
POT 007 PROB 0.18949200000042765
I    -0.7941785473E-003   -0.1270314398E-003    0.7677467245E-002    0.6015671992E-003    0.4055894662E-002    0.1047549949E-001
C     0.1823510549E-001   -0.1022968626E-001    0.2097906703E+001    0.1041691005E+000    0.1028594538E+000    0.9331546951E-001
H     0.9784002440E+000    0.2392555421E+000    0.2424386919E+001   -0.3708618052E+001    0.4598364724E-001   -0.1200190585E+001
H    -0.3804163669E+000    0.8103040930E+000    0.2302282434E+001    0.1737019268E+001   -0.1621690742E+001   -0.1547101413E+001
           5
POT 007 PROB 0.1783050000003641
I     0.2883484908E-004    0.1139963365E-002   -0.2140574073E-002    0.6338182583E-002    0.5450510694E-002   -0.3579199133E-002
C     0.4609085872E-002   -0.2202177586E-001    0.2132592474E+001    0.2982787108E+000   -0.2199036193E+000   -0.1410407230E+000
H     0.9542229193E+000    0.2561615362E-001    0.2569007945E+001   -0.1351814366E+001    0.7671769395E+000   -0.1315697854E+001
H    -0.5184913821E+000    0.8918015521E+000    0.2448244647E+001   -0.1392269811E+001   -0.1994141926E-001    0.1267111217E+001
           5
POT 006 PROB 0.17963799999961338
I     0.6089377085E-003   -0.9531926900E-003    0.2036616966E-002   -0.7199764038E-002    0.2696102081E-002   -0.2528950426E-001
C    -0.2471344644E-001    0.1582002079E-001    0.2103034749E+001    0.1661985915E+000   -0.2140294987E+000    0.2208982894E+000
H     0.9761574045E+000   -0.6488294662E-002    0.2471362209E+001    0.8989909343E+000   -0.7095551791E+000    0.1196493388E+001
H    -0.3653253555E+000    0.9581512648E+000    0.2688884250E+001   -0.2237238313E+001    0.3094167746E+000   -0.3104241795E+000
           5
POT 006 PROB 0.1769159999994372
I    -0.5190410801E-003    0.6288301583E-003   -0.1405624853E-003   -0.2408270294E-002    0.1365877428E-002    0.1549542499E-001
C     0.1675147739E-001   -0.7566805010E-003    0.2131361108E+001    0.2471243071E+000   -0.1542121086E+000   -0.1532233912E+000
H     0.1009469365E+001   -0.2941312083E-001    0.2568520300E+001   -0.2581986359E+001    0.2414691611E+001   -0.1952378403E+000
H    -0.5770327147E+000    0.8730783852E+000    0.2371617666E+001    0.1582086606E+001   -0.2391276524E+001    0.1376640861E+000
           5
POT 007 PROB 0.17898299999978917
I    -0.6802725409E-003   -0.5372218638E-003   -0.1729286798E-002   -0.7176710148E-002    0.9351786504E-002    0.1669018848E-001
C     0.2250434907E-002    0.7927587976E-002    0.2121824285E+001    0.1785941084E+000   -0.4517650555E+000   -0.2769095334E-001
H     0.1033999801E+001   -0.1121453067E+000    0.2742986791E+001    0.2199968078E+001    0.1001532928E+001    0.3788645627E+000
H    -0.5770276279E+000    0.8709217058E+000    0.2624205952E+001   -0.2056380863E+001    0.1716457441E+001   -0.1695055357E+001
           5
POT 007 PROB 0.18070799999986775
I    -0.3118206324E-003   -0.3698420378E-004   -0.7191098433E-003   -0.3856524683E-002    0.5517074918E-002   -0.1937626019E-001
C     0.3505771638E-002   -0.2826487713E-002    0.2141101087E+001    0.1999553544E+000    0.2565967213E-001    0.1690135683E+000
H     0.1010412236E+001   -0.2500916375E-001    0.2546984194E+001   -0.1586397061E+001   -0.3637277428E+000    0.3957056940E+000
H    -0.5392259656E+000    0.9670111913E+000    0.2480707558E+001   -0.1803321799E+000    0.8048197937E+000   -0.9973277595E+000
           5
POT 007 PROB 0.1921810000003461
I    -0.1125127441E-002   -0.1328483857E-002    0.9176626660E-002   -0.4041385721E-002   -0.8992632528E-003    0.1407464863E-001
C     0.1207551698E-001    0.2081241101E-001    0.2050046059E+001    0.4089343882E+000   -0.1871404497E+000   -0.1364906469E+000
H     0.1028738398E+001   -0.9327115439E-001    0.2634172725E+001   -0.9029429749E+000    0.5879909441E+000   -0.2852177409E+000
H    -0.5730447980E+000    0.8583650395E+000    0.2528027518E+001   -0.1895140033E+001    0.5681137705E+000    0.6427985875E+000
           5
POT 007 PROB 0.17215399999986403
I    -0.1325501347E-002   -0.2492756759E-003   -0.4335249662E-002    0.6087270224E-002    0.2034819275E-002    0.3694267779E-001
C     0.3073702770E-001    0.2776997867E-001    0.2177910137E+001   -0.2437897493E+000    0.4263865472E-001   -0.3204871628E+000
H     0.1076779060E+001   -0.1784105741E+000    0.2685685428E+001    0.2552358705E+000   -0.9342203478E+000   -0.8716202391E+000
H    -0.7060233586E+000    0.7357960909E+000    0.2389559163E+001    0.3515596172E+000    0.1381864681E+001   -0.4311514979E+000
           5
POT 007 PROB 0.17771499999980733
I    -0.1192209288E-002    0.3360434579E-003   -0.6513844927E-003    0.9402080914E-002    0.1625769369E-002   -0.3819601628E-002
C     0.1231166797E-001   -0.5799537138E-002    0.2154048842E+001   -0.2345349872E+000   -0.2486908270E+000    0.5587952291E-001
H     0.1061679347E+001    0.2436096919E-001    0.2645424009E+001   -0.1354261869E+000    0.7731488387E+000   -0.1338349636E+001
H    -0.5157144469E+000    0.8933423080E+000    0.2292050643E+001    0.7454305611E+000    0.8524017246E+000    0.8428351893E+000
           5
POT 007 PROB 0.18194000000039523
I     0.4384660775E-004   -0.4585478307E-003   -0.7648271784E-003    0.4949185093E-002    0.1946775001E-002    0.6570358064E-002
C     0.1817126579E-001    0.2065466601E-001    0.2143056414E+001   -0.2467674422E+000    0.2286068675E+000    0.1173520371E+000
H     0.9326827840E+000   -0.8032750303E-001    0.2433355170E+001    0.9814850385E+000    0.6844769519E+000   -0.1099349070E+001
H    -0.5925859590E+000    0.7921645824E+000    0.2550159922E+001    0.2115966847E+001   -0.2886366685E+001   -0.1408827149E+001
           5
POT 007 PROB 0.16100199999982578
I     0.3537540112E-003   -0.6833570927E-003   -0.1023607981E-001    0.4566919335E-002   -0.4966498681E-002   -0.1068275435E-002
C    -0.3052274275E-002    0.7805443924E-002    0.2259656858E+001    0.3110132086E+000    0.9043555706E-001   -0.2103187915E-001
H     0.1038442869E+001   -0.5950233602E-001    0.2360533139E+001    0.1431854063E+000    0.1004125445E+001   -0.1569826484E+001
H    -0.5729063519E+000    0.9634555461E+000    0.2555894306E+001   -0.1210792410E+001   -0.1007885457E+001    0.1641071316E+001
           5
POT 007 PROB 0.17442599999958475
I    -0.5342833501E-003    0.1132689918E-002   -0.3079556014E-002    0.2148290612E-002    0.3075030645E-003   -0.1624543759E-001
C    -0.7551810200E-002   -0.8781263324E-002    0.2173780110E+001    0.2272162010E+000    0.1745144821E+000    0.1179516824E+000
H     0.1089219776E+001   -0.3859152123E-001    0.2588178057E+001   -0.1077746864E+001    0.2351288875E+000   -0.7951752664E+000
H    -0.4884605618E+000    0.8603304365E+000    0.2224490570E+001   -0.1343421299E+000    0.2272547392E+000    0.2786552432E+000
           5
POT 007 PROB 0.1838499999994383
I    -0.7680736241E-003    0.3744089390E-003    0.1747132502E-002   -0.3057372511E-002   -0.3161806605E-003   -0.1980518682E-002
C     0.2315556614E-002   -0.3432129534E-001    0.2095017529E+001    0.1035963081E+000   -0.1774077064E-001    0.1230927618E+000
H     0.9782572849E+000    0.2486657808E+000    0.2719748096E+001   -0.1373221415E+001   -0.9672851204E+000   -0.6028300796E-001
H    -0.3436471488E+000    0.9068264351E+000    0.2511389601E+001   -0.6476865335E+000    0.7190499523E+000   -0.4823464297E+000
           5
POT 006 PROB 0.18518200000016805
I    -0.8293372178E-003   -0.9069308218E-003    0.4931608698E-002   -0.8054522767E-002    0.3456408736E-002    0.5734219719E-002
C     0.2513754906E-001    0.2733682294E-001    0.2086501569E+001    0.3294626351E-001    0.3412523737E+000   -0.2283230467E+000
H     0.8840561656E+000   -0.5927968456E-001    0.2574997977E+001   -0.4061528600E+001   -0.1552328826E+001    0.2180745227E+001
H    -0.5298868956E+000    0.8498455247E+000    0.2520227864E+001    0.2296038393E+001   -0.1359782084E+001   -0.1448329703E+001
           5
POT 007 PROB 0.1954089999999269
I     0.8841094286E-003   -0.8544410538E-003    0.1046640949E-001    0.6557740062E-002   -0.4534752359E-002    0.1815219530E-001
C    -0.7387907763E-002    0.2209437939E-001    0.2057566402E+001   -0.2234966533E-001   -0.8117386448E-001   -0.7076498942E-001
H     0.9971280720E+000    0.1854741450E-001    0.2199197219E+001   -0.9503376900E-001   -0.3813255526E+000   -0.1727824847E+001
H    -0.4494531021E+000    0.7791514031E+000    0.2534205451E+001   -0.1006774591E+001    0.2415932668E+001    0.1108344456E+001
           5
POT 006 PROB 0.1664470000005167
I     0.4349981674E-003    0.1588939777E-002   -0.4050045788E-002    0.3317236425E-002    0.6176924742E-002   -0.1175709435E-001
C    -0.1817500591E-001   -0.2250110170E-001    0.2139048522E+001    0.2852778623E+000   -0.3105647307E+000    0.2206221359E+000
H     0.1052527829E+001    0.1945191724E-001    0.2600333323E+001   -0.1788503923E+001   -0.1732962283E+000   -0.1773272001E+001
H    -0.4482471790E+000    0.9624114144E+000    0.2437324502E+001   -0.2005822048E+001    0.1204598303E+001   -0.6685595777E-001
           5
POT 007 PROB 0.19131800000013754
I     0.9740056109E-003   -0.1093250684E-002    0.9212199112E-002   -0.6669277880E-002    0.8021061046E-003    0.9756878584E-002
C    -0.1120362508E-001    0.1035963828E-001    0.2063641666E+001    0.3215703255E+000    0.3295515338E-001    0.1510366794E+000
H     0.1045611756E+001    0.7391111870E-001    0.2219662172E+001   -0.3023914978E+001   -0.5645874963E+000   -0.5030006896E+000
H    -0.4577174958E+000    0.8578291562E+000    0.2634074323E+001   -0.3288477632E+000    0.1141243513E+001   -0.1473014142E+001
           5
POT 007 PROB 0.18982899999991787
I     0.3759691547E-003   -0.3148682402E-004    0.4735966538E-002    0.4391826800E-003   -0.5704191167E-002   -0.1371878666E-001
C    -0.6857815170E-002   -0.1490411353E-002    0.2073770194E+001   -0.1508983733E-001    0.4072312932E-001    0.1248382820E+000
H     0.1051042067E+001    0.5154456264E-001    0.2474705038E+001   -0.3524881944E+000   -0.3147696933E+000    0.3569811453E-001
H    -0.4701081306E+000    0.8509036068E+000    0.2570237501E+001   -0.1016263357E+000   -0.3803144737E+000    0.1002424152E+001
           5
POT 007 PROB 0.18152399999962654
I    -0.1011240897E-002    0.5445091043E-003    0.2517219211E-003    0.4214334074E-002    0.7718179109E-003    0.1832218638E-001
C     0.1188803104E-001   -0.2431213226E-001    0.2122193973E+001   -0.8932406549E-001   -0.1429571517E+000   -0.2503602440E+000
H     0.1033686776E+001    0.1169788258E+000    0.2698793106E+001    0.2704580909E+000   -0.1331854218E+000   -0.3874676059E+000
H    -0.4864563213E+000    0.8966550432E+000    0.2402895358E+001   -0.4477258489E+000    0.1211502709E+001    0.7130218284E+000
           5
POT 007 PROB 0.16085299999940617
I     0.4994162617E-004    0.1423093693E-003   -0.1259205824E-001    0.2371291691E-002   -0.3032487511E-003   -0.6624915610E-002
C    -0.2042835363E-002   -0.6367669150E-002    0.2264441244E+001   -0.1359732272E+000   -0.6915286500E-001   -0.3529070416E-001
H     0.9578458780E+000    0.6917159595E-001    0.2497540757E+001    0.1008176308E+001    0.1021720037E+001    0.2918619273E+000
H    -0.4267433307E+000    0.9866320021E+000    0.2495109810E+001    0.7920674797E+000    0.9742427326E-002    0.6846352237E+000
           5
POT 007 PROB 0.1883959999995568
I    -0.4378263796E-003    0.5628810385E-003    0.4717868685E-002    0.7418670661E-003   -0.1093797028E-001    0.1021739844E-001
C     0.8845492252E-002   -0.1510435794E-001    0.2096191600E+001    0.3272095237E+000    0.1686294941E+000    0.9920914008E-001
H     0.1045039947E+001    0.3260777682E-001    0.2508158935E+001   -0.6595814436E+000   -0.1913835646E+001   -0.1796362699E+001
H    -0.5508962562E+000    0.9316950037E+000    0.2348363733E+001   -0.3140308517E+001    0.2794241461E+001    0.1192446096E+001
           5
POT 007 PROB 0.1902620000000752
I    -0.2751101425E-003   -0.2019611721E-003    0.4709934811E-002    0.1064704224E-001    0.3108063242E-002    0.5801973376E-001
C    -0.1529752337E-002    0.7289617316E-002    0.2100173383E+001   -0.4340837615E+000   -0.3692026156E+000   -0.3272898410E+000
H     0.9343127148E+000    0.2455500180E-001    0.2487043472E+001    0.1003421644E+001    0.1995356142E+001   -0.2154795565E+001
H    -0.4018450441E+000    0.8899351215E+000    0.2418543936E+001    0.1983374593E+001    0.1268001598E+001   -0.3549336658E+000
           5
POT 006 PROB 0.17906399999992573
I     0.8049723104E-003    0.5458127300E-003    0.2903779709E-002    0.7819500781E-002    0.3303181230E-002    0.1459514202E-001
C    -0.1792458115E-001   -0.8080250804E-002    0.2120635362E+001   -0.4173418716E+000    0.4371315306E+000    0.2575238172E+000
H     0.1152701070E+001    0.8025356010E-002    0.2308068606E+001    0.1882842902E+001   -0.3073530629E+000   -0.2129095950E+001
H    -0.5213980915E+000    0.9185573379E+000    0.2404387333E+001    0.2407206055E+001   -0.3730299706E+001   -0.2930451636E+001
           5
POT 007 PROB 0.18400500000007014
I    -0.2048080211E-004    0.1008220840E-002    0.3517174921E-002   -0.1823037598E-002    0.2597128497E-002    0.2628258312E-001
C    -0.8277096795E-002   -0.3056714940E-001    0.2122428287E+001   -0.1323733130E+000    0.3616526241E+000    0.9155693890E-001
H     0.1033647370E+001    0.1221739998E+000    0.2414436052E+001    0.9076007673E+000   -0.5905280852E+000   -0.7690865803E+000
H    -0.4289470231E+000    0.1020130621E+001    0.2271264097E+001    0.1275266105E+001   -0.2349351399E+000   -0.3068619270E+001
           5
POT 007 PROB 0.18112899999960064
I     0.1266054814E-002    0.7558530118E-003    0.1586593185E-002   -0.4575829160E-002    0.5401418610E-002   -0.7120686465E-002
C    -0.2259588305E-001    0.3752884016E-002    0.2113971154E+001   -0.1834150815E+000   -0.4395403227E+000   -0.1131498629E+000
H     0.1132894833E+001   -0.9082785234E-001    0.2309940052E+001    0.1195703176E+001    0.1300139140E+001    0.2119936550E+001
H    -0.5500179360E+000    0.7746752166E+000    0.2463632927E+001    0.5936066246E+000    0.3743655646E+001    0.9344101460E-001
           5
POT 007 PROB 0.17697599999974045
I    -0.5006875144E-003   -0.7734430223E-003   -0.1440376753E-003    0.2620475450E-002    0.6229577825E-002    0.3282956050E-001
C     0.5445362919E-002    0.1732768564E-001    0.2159946315E+001    0.4552844975E-001    0.4562454750E+000   -0.3289125079E+000
H     0.1061931352E+001   -0.2785681561E-001    0.2481194952E+001   -0.9033854784E+000   -0.3878769220E+000   -0.7138957324E+000
H    -0.5246008343E+000    0.9374240001E+000    0.2448286898E+001    0.1474471613E+001   -0.3948290620E+001   -0.1841516435E+001
           5
POT 007 PROB 0.19416999999975815
I    -0.5816465058E-004   -0.5662222714E-003    0.7370532549E-002    0.4729047356E-002    0.2244195275E-002   -0.2416624645E-001
C    -0.1369787105E-001    0.1038363622E-001    0.2070669273E+001   -0.7254118702E-001    0.9940029012E-001    0.1218878417E+000
H     0.1054244035E+001    0.7060350458E-001    0.2480601656E+001    0.1772140249E+001   -0.1255212056E+001   -0.2225183273E+000
H    -0.3657814616E+000    0.8036120787E+000    0.2486170361E+001   -0.1415512386E+001   -0.2597026024E+001    0.3025686601E+000
           5
POT 007 PROB 0.17538299999978335
I    -0.1314383420E-002    0.3979097337E-003   -0.1881204425E-002    0.2308541983E-002   -0.2958772534E-003   -0.1590239911E-001
C     0.1388290660E-001   -0.2572518584E-001    0.2144480411E+001    0.4186978317E+000    0.3434925743E+000   -0.3072815530E-001
H     0.1028327991E+001    0.1030150844E+000    0.2755155128E+001   -0.3170068643E+001   -0.1566111165E+000   -0.7407346020E+000
H    -0.4988334355E+000    0.1013997711E+001    0.2404814824E+001   -0.1866056785E-001    0.3972382116E+000    0.8458742540E+000
           5
POT 006 PROB 0.17116499999974621
I     0.1623460675E-002    0.2988073727E-005   -0.6411006226E-003   -0.2938612770E-002    0.5494482213E-002   -0.2024336265E-001
C    -0.2680187974E-001   -0.2025345062E-001    0.2154452373E+001    0.1058752878E+000   -0.2329356841E+000   -0.1698270018E-001
H     0.1015182797E+001    0.1688491065E+000    0.2182293561E+001    0.8730821103E+000    0.1733030755E+000    0.1229826422E+001
H    -0.3736644300E+000    0.9763224281E+000    0.2609823371E+001   -0.1332383530E+001    0.1010595137E+001    0.3251267130E+000
           5
POT 007 PROB 0.18097099999977218
I    -0.3852296344E-003   -0.4863576298E-003    0.3124986715E-003   -0.6210528155E-002   -0.4557840002E-002   -0.1033998162E-001
C     0.3194484894E-001    0.2448745806E-001    0.2135449715E+001    0.3037942400E-001    0.4353371053E+000    0.6352606095E-001
H     0.1008715909E+001   -0.1488731353E+000    0.2468893105E+001   -0.1116757854E+001    0.1525825224E+000    0.1342927872E+001
H    -0.7327584329E+000    0.7856755196E+000    0.2506488603E+001    0.2231477583E+001   -0.2837077449E+001   -0.5735735146E+000
           5
POT 007 PROB 0.16644600000017817
I    -0.1553367677E-003    0.1956765937E-003   -0.9210785271E-002    0.8011700430E-002   -0.1369852148E-002   -0.2117738675E-001
C    -0.6646363421E-002    0.1641977999E-002    0.2222601544E+001   -0.9790678988E-001    0.4360410072E+000    0.1640340747E+000
H     0.1009727608E+001   -0.8605693343E-001    0.2574446884E+001    0.6099265719E+000   -0.4313618572E+000   -0.1106462683E+001
H    -0.5173161089E+000    0.1012134557E+001    0.2466086034E+001    0.8488557171E+000   -0.2541515104E+001    0.1822653027E+000
           5
POT 007 PROB 0.18995599999925616
I    -0.6575047211E-003    0.4910605221E-003    0.5890846161E-002   -0.2299237624E-002   -0.9891897477E-002   -0.1849289182E-001
C     0.1674425201E-001   -0.1416022829E-001    0.2067208145E+001   -0.2744566095E+000   -0.1945610843E+000   -0.7613893616E-001
H     0.1071686119E+001    0.1251093998E+000    0.2597638447E+001    0.1395365585E+001    0.1517262879E+001    0.2240236790E+001
H    -0.5166706373E+000    0.8117078710E+000    0.2412692072E+001    0.1366269797E+001    0.1414094866E+001    0.2638915715E+001
           5
POT 007 PROB 0.18956700000035198
I    -0.8920309213E-003   -0.3266502098E-003    0.5662683703E-002    0.3026803561E-003   -0.3329219420E-002   -0.1427938436E-001
C     0.1758946480E-001    0.4320915908E-002    0.2089403927E+001   -0.2997038679E+000    0.9178860231E-001    0.2378813954E+000
H     0.9781478489E+000   -0.9870475961E-002    0.2564165920E+001    0.2962055247E+001   -0.1037673018E+001    0.3624116587E+000
H    -0.5432674775E+000    0.9109729198E+000    0.2412595342E+001   -0.4199507685E+000    0.1147149259E+001   -0.3248953219E+000
           5
POT 007 PROB 0.18718400000034308
I     0.5440221997E-003    0.1667331866E-003    0.5265929375E-002   -0.3173603005E-002    0.8364705340E-002   -0.1207707944E-001
C    -0.2159302406E-001   -0.4949299583E-002    0.2115229252E+001    0.3184114383E+000    0.3529644929E-002    0.1023851952E+000
H     0.1040245543E+001   -0.2710511688E-001    0.2291819365E+001   -0.1300796722E+001    0.6546937989E+000   -0.8383860583E-001
H    -0.4603600846E+000    0.9823341394E+000    0.2354668832E+001   -0.1617655744E+000   -0.2190974123E+001   -0.1263261192E+001
           5
POT 007 PROB 0.1909510000004957
I     0.8332061493E-004    0.5660035707E-003    0.6310044500E-002    0.5727890510E-002    0.4043827189E-002    0.7609856731E-001
C    -0.4117391565E-002   -0.8939157691E-002    0.2073988088E+001   -0.2421186306E+000    0.1343249930E+000   -0.3762041560E+000
H     0.1039845367E+001    0.1780740756E-001    0.2458640633E+001    0.7625392861E+000    0.8190731102E-001   -0.2227207755E+001
H    -0.4954820425E+000    0.9444779090E+000    0.2390744323E+001    0.1378808119E+001   -0.1230907041E+001   -0.2438559855E+001
           5
POT 006 PROB 0.1730489999999918
I    -0.5889580948E-003    0.1719162610E-003    0.1432751746E-002    0.1199677023E-003   -0.4332553465E-002    0.1580704190E-001
C     0.2022933021E-001   -0.8064711027E-002    0.2164504247E+001    0.1830222343E+000    0.7226302654E-001   -0.4148130927E-001
H     0.1029768494E+001    0.4603646189E-001    0.2376314384E+001   -0.3049189041E+001    0.8772961567E+000   -0.9882602734E+000
H    -0.5798707992E+000    0.8569909445E+000    0.2266757032E+001    0.1277870434E+001   -0.1577049573E+001    0.3366152950E+000
           5
POT 007 PROB 0.1698740000001635
I     0.2119129009E-003   -0.5427013157E-003   -0.8167615034E-002    0.1719574072E-002    0.3703317888E-002    0.3149098857E-001
C    -0.1384170288E-001    0.9782488982E-002    0.2189711845E+001   -0.7355112160E-001   -0.1011952441E+000   -0.5707566074E+000
H     0.1072961840E+001   -0.1069093719E+000    0.2607106353E+001    0.1515799246E+001    0.2888917999E+000    0.7864018854E+000
H    -0.5461687637E+000    0.8621101481E+000    0.2690071021E+001   -0.3914939630E+000    0.8151874398E+000    0.6034318529E+000
           5
POT 006 PROB 0.1671809999998004
I     0.8358453594E-003   -0.1615918024E-003   -0.3940624766E-002    0.6791244174E-002   -0.3731134376E-002   -0.3249973015E-001
C    -0.2190969690E-001   -0.4939774034E-002    0.2186161332E+001   -0.3183453128E+000   -0.4114677169E-001   -0.2361684804E-001
H     0.1229296123E+001    0.7890430025E-001    0.2339749980E+001    0.2267608434E+001   -0.3850966934E+000    0.9210163789E+000
H    -0.4914374034E+000    0.8697379515E+000    0.2545012822E+001   -0.2769929963E+000    0.2011713542E+000    0.2463981261E+001
           5
POT 006 PROB 0.1737379999995028
I    -0.7780048442E-004   -0.1735919825E-003   -0.2784740172E-002    0.7191058343E-002    0.1222304010E-003    0.4352741858E-001
C    -0.3691871635E-002   -0.6556837945E-002    0.2139469139E+001   -0.3216441079E+000   -0.6356731527E-001   -0.3174629680E+000
H     0.1002069925E+001    0.1008537313E+000    0.2611828623E+001   -0.8419576457E+000   -0.4538176315E+000   -0.1180767187E+001
H    -0.4157460739E+000    0.9250680626E+000    0.2619738883E+001    0.1275379155E+001    0.8708881651E+000   -0.1436171505E+000
           5
POT 007 PROB 0.1786710000005769
I    -0.1169045909E-002    0.8999932603E-003   -0.5169007079E-003    0.3118546941E-002   -0.4817994718E-002    0.1539148868E-002
C     0.5273182432E-001   -0.1537676877E-001    0.2137179680E+001   -0.1768627190E+000    0.2008288653E+000   -0.1730551130E-001
H     0.8402262625E+000    0.6026988259E-001    0.2598734041E+001   -0.9148056539E+000   -0.6508932298E-001   -0.1630591264E+000
H    -0.6283858159E+000    0.8398104452E+000    0.2331077889E+001    0.1772468371E+001   -0.2347461367E+001    0.4772147739E+000
           5
POT 007 PROB 0.19047000000045955
I     0.8239215162E-003    0.8519337798E-004    0.6415113301E-002    0.1058826593E-001    0.2527306019E-002   -0.3773329827E-002
C     0.1024237281E-002    0.5182750618E-002    0.2075225481E+001   -0.4150397908E+000   -0.3773435463E+000    0.2729211257E+000
H     0.1067909304E+001   -0.1050006828E+000    0.2289373541E+001    0.2974226519E+001    0.8144321444E+000   -0.1975011027E+001
H    -0.6620550492E+000    0.8334204474E+000    0.2513940676E+001   -0.1829738435E+000    0.2352773765E+000   -0.3998582731E-002
           5
POT 006 PROB 0.17390200000045297
I    -0.2220706478E-003   -0.5789660370E-003   -0.1085415967E-002   -0.3467169462E-002   -0.1345166895E-002    0.3645690152E-002
C     0.1756502187E-001    0.1084664745E-001    0.2146650304E+001   -0.2876892546E+000   -0.2693632687E+000    0.1591195258E+000
H     0.1013837004E+001   -0.1681577086E-001    0.2487011481E+001    0.2951212663E+001    0.1645025814E+001    0.6418554247E+000
H    -0.5958958390E+000    0.9348745585E+000    0.2564567150E+001    0.9053187478E+000   -0.1277746829E+001   -0.6701191378E+000
           5
POT 007 PROB 0.2018369999996139
I    -0.3061421145E-003   -0.4939060383E-003    0.1198602418E-001    0.2340748330E-002    0.7333111721E-002    0.4295343944E-001
C     0.1029289244E-002    0.2217787776E-001    0.2040533705E+001    0.1428650991E-001    0.1573160504E+000   -0.5761903856E+000
H     0.9975290687E+000   -0.3128703808E-001    0.2418426563E+001   -0.8282763826E+000   -0.1339510988E+001   -0.2320699054E-001
H    -0.4545510619E+000    0.7536496093E+000    0.2367710312E+001   -0.1711500193E+000   -0.8455539941E-001   -0.8813212561E+000
           5
POT 007 PROB 0.16896899999937887
I    -0.2744963221E-003   -0.2986812162E-003   -0.3896100791E-002   -0.1033299708E-001   -0.6530001450E-002    0.2199117361E-001
C     0.1654418433E-001   -0.5541861780E-002    0.2215335940E+001    0.2027535303E+000    0.2138420003E+000   -0.2936054153E-001
H     0.1014221845E+001    0.3666037821E-001    0.2345292798E+001   -0.5738736050E+000   -0.7952829083E+000    0.7402964518E+000
H    -0.5865104861E+000    0.8791940992E+000    0.2391155725E+001   -0.4603450378E+000   -0.1287849904E+001   -0.9180432920E+000
           5
POT 007 PROB 0.17364200000065466
I     0.1233060128E-003    0.6210158274E-003   -0.3176971364E-002    0.5152188987E-002   -0.1388949296E-002    0.1176971603E-001
C    -0.8650331323E-002   -0.4446172281E-002    0.2183958016E+001   -0.1185059147E+000   -0.1745420613E+000    0.1860655169E-001
H     0.1140615099E+001   -0.2539400468E-001    0.2424053132E+001    0.7826272954E-001   -0.1788298293E+000   -0.1288641081E+001
H    -0.5413121682E+000    0.9122754667E+000    0.2331242569E+001   -0.4635295403E+000   -0.8340970192E+000    0.4213089824E+000
           5
POT 007 PROB 0.18022500000006403
I    -0.3969803475E-003   -0.2305250319E-003    0.2733127504E-003    0.1685625522E-002   -0.4845133888E-002   -0.2310541303E-001
C    -0.4095232880E-002    0.1005785215E-001    0.2146024733E+001    0.1937811875E+000    0.1740100528E+000    0.3655498041E-001
H     0.1023735577E+001   -0.1370481101E-001    0.2522146017E+001   -0.1774753863E+001   -0.2625491944E+000   -0.3225918858E-002
H    -0.4482388164E+000    0.9500637947E+000    0.2406201077E+001   -0.1778677095E+000    0.3486454252E+000    0.1694234000E+001
           5
POT 007 PROB 0.16010499999993044
I    -0.5799274435E-003    0.1175311635E-003   -0.1282185280E-001   -0.7609108455E-003    0.4434773076E-002   -0.1626808266E-002
C     0.2318679625E-001   -0.4818722849E-002    0.2249979879E+001    0.1470664816E+000   -0.1601887767E+000    0.2336934537E+000
H     0.1058393977E+001   -0.6305458994E-001    0.2626131275E+001   -0.6876754067E+000    0.8508906304E+000   -0.1085297610E+001
H    -0.6976032781E+000    0.9617534784E+000    0.2532843106E+001   -0.1360907892E+000   -0.6738837293E+000   -0.1159877246E+001
           5
POT 007 PROB 0.17189799999960087
I    -0.4074729404E-003    0.4514884313E-003   -0.5023039482E-002    0.3558460015E-002   -0.2525628813E-002   -0.1185196564E-001
C    -0.8613195996E-002   -0.6002549731E-002    0.2198182042E+001    0.1278632263E-001    0.1241959630E+000    0.2060465527E+000
H     0.1011937157E+001    0.1038326195E+000    0.2550475214E+001   -0.2454426500E+000    0.1232733327E+000   -0.1060112008E+001
H    -0.3433764676E+000    0.9065289597E+000    0.2332046568E+001    0.2643519036E+000   -0.6948483898E+000    0.2125220782E+000
           5
POT 007 PROB 0.18193499999961205
I     0.4970781442E-003   -0.3517353649E-003    0.2083030218E-003   -0.3392947097E-002    0.2711111808E-003   -0.2219173576E-001
C     0.3563378306E-002    0.1566244139E-001    0.2124658293E+001    0.8860169832E-002    0.1877054248E+000   -0.1913464762E-001
H     0.9856417082E+000   -0.1281039171E+000    0.2412436084E+001   -0.4132018041E+000   -0.1112015895E+001    0.1661271591E+001
H    -0.6153111064E+000    0.8990888187E+000    0.2601353152E+001    0.5967171200E-001   -0.1004283443E+001    0.2192415715E+000
           5
POT 007 PROB 0.18241000000034546
I     0.6969438162E-003   -0.1094839750E-002    0.4775205567E-002    0.4916382582E-002   -0.2261296532E-002    0.4997146897E-001
C    -0.1779047593E-001    0.2950837822E-001    0.2081164071E+001    0.6688430328E-001   -0.4007685457E-001   -0.1374000479E+000
H     0.1168497680E+001   -0.1267425184E+000    0.2408481671E+001    0.7364214772E-001    0.1825552865E+001   -0.2701733354E+001
H    -0.5704797293E+000    0.9397571734E+000    0.2672775438E+001    0.6161603875E+000   -0.2704373394E+000   -0.4982587346E+000
           5
POT 006 PROB 0.1865510000006907
I    -0.7541690067E-003    0.3814358692E-003    0.5880414668E-002    0.6307501815E-002   -0.2287603105E-003    0.2533822348E-002
C     0.2759598268E-001   -0.1962399883E-002    0.2081413133E+001   -0.1732226498E+000   -0.2671111877E+000   -0.9677585847E-001
H     0.9629028338E+000   -0.3022034227E-001    0.2533387441E+001   -0.3610481115E+000    0.1974238202E+000   -0.5384723140E+000
H    -0.6173626791E+000    0.9092216344E+000    0.2353118322E+001    0.5873428566E-001    0.2495098472E+001    0.1314473800E+001
           5
POT 006 PROB 0.15686200000072859
I    -0.2151991033E-004   -0.2121543054E-003   -0.1046906681E-001   -0.5517271740E-002    0.2629327930E-002    0.4001761713E-002
C    -0.9037706979E-002   -0.6483469596E-002    0.2241465228E+001   -0.1512683674E+000   -0.2157719925E+000   -0.1328327159E+000
H     0.1092289215E+001    0.2269830378E-002    0.2532060379E+001    0.3777556641E+000    0.1158088390E+001    0.1839481228E+001
H    -0.5190531538E+000    0.1063251723E+001    0.2542808998E+001    0.1415836537E+001    0.1140968230E+001   -0.3631874571E+000
           5
POT 006 PROB 0.1617580000001908
I    -0.1794363938E-002   -0.4080787643E-003   -0.5756552184E-002    0.1232183538E-002   -0.7008516850E-003   -0.1607101611E-001
C     0.3499197261E-001    0.4485122130E-002    0.2197986012E+001   -0.2867594268E+000   -0.1458072387E+000    0.6222517161E+000
H     0.9674996788E+000    0.8001804297E-002    0.2747872729E+001   -0.1664639472E+001    0.1427172730E+001   -0.1311164424E+001
H    -0.5715724701E+000    0.9189656012E+000    0.2407082292E+001    0.3171038540E+001   -0.1896040564E+001   -0.1597513639E+001
           5
POT 007 PROB 0.183418000000529
I    -0.6408345838E-003   -0.6754874435E-003    0.2310555137E-002   -0.1103880710E-001   -0.7129527097E-002    0.7705753357E-002
C     0.1908230793E-001    0.1232352696E-001    0.2107564501E+001    0.4707076566E+000    0.3256036678E+000    0.7134031318E-001
H     0.1059939317E+001   -0.3110267294E-001    0.2579313241E+001   -0.3144437009E+001   -0.3070794746E+000    0.3960881624E+000
H    -0.6124205240E+000    0.8687297043E+000    0.2550872064E+001    0.5935126903E-001   -0.1856566200E+001   -0.5895023400E+000
           5
POT 007 PROB 0.17593099999976403
I    -0.1437888859E-002    0.3951002175E-003   -0.2964553684E-002    0.1872953491E-002    0.5267007394E-002    0.5788517648E-002
C     0.2775529206E-001   -0.9518570997E-002    0.2144083921E+001   -0.1417306569E+000   -0.4158444194E+000    0.1324286351E-001
H     0.9921225306E+000   -0.1577143349E-001    0.2791725802E+001    0.3597930525E+000    0.8328192558E+000   -0.3128925318E+000
H    -0.6027850838E+000    0.8324899064E+000    0.2422118583E+001    0.2911755924E-001    0.3117580867E+001   -0.2827231402E+000
           5
POT 006 PROB 0.19156999999995605
I     0.9805493458E-003    0.4045090906E-003    0.9774840286E-002    0.2484515830E-002    0.2272013756E-002    0.1998475617E-001
C    -0.2153930671E-001   -0.1229744585E-001    0.2054241614E+001   -0.3156693233E+000   -0.9298498848E-001   -0.3458598382E-001
H     0.1095930925E+001    0.6498561146E-001    0.2257420551E+001   -0.1404733049E+001   -0.2433546777E-001   -0.3953263072E+000
H    -0.4528989847E+000    0.9218152234E+000    0.2426083067E+001    0.2166732003E+001    0.1490432251E+000   -0.1046849850E+001
           5
POT 007 PROB 0.19508500000029017
I     0.1337384387E-003    0.6131576635E-003    0.8278333445E-002   -0.3842465596E-002    0.8764289079E-002    0.3618553534E-002
C    -0.1073664057E-001    0.8978463570E-002    0.2064792794E+001   -0.2793149270E-001   -0.5011138470E+000   -0.3856162556E-002
H     0.1045166283E+001   -0.5870002607E-001    0.2419436732E+001   -0.6021843537E+000    0.1523149498E+001    0.6934715434E+000
H    -0.4648665416E+000    0.8103091170E+000    0.2293400253E+001    0.6246040481E+000    0.2111534867E+000   -0.9636608268E+000
           5
POT 007 PROB 0.18195199999991019
I    -0.7251982137E-003   -0.7470627605E-003    0.3876576747E-002    0.5444688159E-002    0.8220051709E-003   -0.6085769224E-001
C    -0.3877230161E-003    0.4728804802E-002    0.2117858092E+001   -0.5344182707E-001    0.5991692281E-001    0.3640956471E+000
H     0.1163606744E+001    0.6398022706E-001    0.2539032856E+001   -0.1979795205E+001   -0.3611073145E+000    0.1604492350E+000
H    -0.4894056852E+000    0.9453521106E+000    0.2439995067E+001    0.8883025367E+000   -0.1502521968E+001    0.1308465839E+001
           5
POT 006 PROB 0.17982499999925494
I     0.6115300683E-003   -0.3239647856E-005    0.2732499013E-002    0.6945070970E-002   -0.1538811077E-002    0.3925775436E-001
C    -0.2300410737E-001    0.2237882468E-002    0.2102642957E+001   -0.1383246768E+000   -0.2396340476E+000   -0.1976465246E+000
H     0.1206876562E+001   -0.9287640193E-001    0.2438619907E+001    0.5869462573E+000    0.2466898307E+000   -0.1892318190E+001
H    -0.5779487422E+000    0.9400059524E+000    0.2529506446E+001   -0.5736519940E+000    0.1192727663E+001    0.4482203122E+000
           5
POT 006 PROB 0.17346599999928003
I     0.7263503082E-003   -0.1675828179E-004   -0.1308113361E-002   -0.4572577364E-002   -0.4099775804E-002    0.2816007900E-001
C    -0.1367418912E-001   -0.1093570605E-001    0.2149702355E+001    0.3136404252E+000    0.3079925438E-001    0.1216293298E+000
H     0.1053560283E+001    0.3112975066E-002    0.2374539303E+001   -0.1594396774E+001   -0.2164544266E+001   -0.1546872447E+001
H    -0.5267043484E+000    0.1042366970E+001    0.2567099545E+001   -0.2699538677E+001   -0.4363318736E+000   -0.1073694545E+001
           5
POT 007 PROB 0.1833200000000943
I     0.1988309649E-003   -0.4302677811E-003    0.3213219440E-002   -0.1966221161E-002    0.1207352364E-001   -0.4048532308E-001
C     0.5988502109E-002    0.1479305616E-001    0.2127979253E+001    0.2069393609E+000   -0.3447769382E+000    0.4274625835E+000
H     0.1053832872E+001   -0.3511634296E-001    0.2326318708E+001    0.9368626456E+000   -0.8283389283E+000   -0.1374919567E+000
H    -0.5703747916E+000    0.9017430915E+000    0.2450866653E+001   -0.3039457968E+001    0.9547022364E+000   -0.1252386944E+001
           5
POT 007 PROB 0.17297200000029989
I    -0.2592698192E-004   -0.5609190919E-003   -0.3906694317E-002   -0.4918027866E-002    0.6325529578E-002   -0.4442545738E-001
C    -0.1114277757E-001    0.2247110173E-001    0.2175694581E+001    0.1394994564E-001   -0.1853170146E+000    0.3401365942E+000
H     0.1128990314E+001   -0.8091759966E-001    0.2524267634E+001   -0.2165625394E+001    0.1916520426E+000    0.1454317112E+001
H    -0.5098148821E+000    0.9194247864E+000    0.2521610240E+001    0.1068618666E+001   -0.1529885407E+001   -0.6419110073E+000
           5
POT 007 PROB 0.1858910000000833
I    -0.9181562060E-003    0.3337225546E-003    0.5246632964E-002   -0.1546941727E-002    0.3727967841E-002    0.4564753514E-001
C     0.2708666155E-001   -0.1314624517E-001    0.2104742542E+001   -0.5913147365E-001   -0.9004488302E-001   -0.5264188607E+000
H     0.1122179951E+001    0.8001999278E-001    0.2501482311E+001    0.1797315995E+001    0.2737684145E-001    0.6311882423E+000
H    -0.6283310087E+000    0.8444631452E+000    0.2303114680E+001   -0.5995420465E+000    0.1803457348E+000   -0.5020678672E+000
           5
POT 007 PROB 0.18337499999961437
I    -0.4427064832E-003   -0.1144400065E-002    0.1113771469E-002   -0.2408998062E-002    0.2399186430E-002   -0.4748936520E-002
C     0.3112453412E-001    0.3005726009E-001    0.2121818815E+001    0.9697488097E-001   -0.1021321770E+000    0.1021261837E+000
H     0.9278305309E+000   -0.9165648009E-001    0.2503239069E+001   -0.2825353413E+001    0.5099212341E-001    0.2281304278E-001
H    -0.6390638317E+000    0.7117304969E+000    0.2621687554E+001    0.7673209406E+000    0.4548322417E+000   -0.5113734095E+000
           5
POT 006 PROB 0.19179699999949662
I     0.1100032124E-002   -0.1654494033E-003    0.8589688243E-002    0.6893114022E-003    0.6438263531E-002   -0.3081886925E-001
C    -0.3486001467E-001   -0.1876303230E-001    0.2051091922E+001   -0.1039415538E+000   -0.1443233406E+000   -0.1161788273E+000
H     0.1046822817E+001    0.5951127807E-001    0.2330112165E+001    0.7642705846E+000    0.5252588799E+000    0.1877050372E+001
H    -0.4042787784E+000    0.9965580435E+000    0.2596113600E+001    0.3861393171E+000    0.8787948632E+000    0.8945259551E+000
           5
POT 006 PROB 0.17176700000072742
I     0.5314174634E-004    0.4710169563E-004    0.3027887816E-003    0.1347181695E-001    0.2139249117E-002    0.2453059694E-001
C    -0.1988315340E-001   -0.1749464909E-001    0.2168622155E+001   -0.3495193320E+000    0.1625159471E+000   -0.9548448416E-001
H     0.1027596009E+001    0.1525552481E+000    0.2381430665E+001    0.1627682781E+001   -0.1813581941E+001   -0.2442420113E+001
H    -0.3251677947E+000    0.1017474213E+001    0.2352647010E+001   -0.5158359831E+000    0.6405891917E+000   -0.4853949978E+000
           5
POT 007 PROB 0.17704300000059447
I     0.4050604572E-003   -0.1382081097E-002   -0.4177294387E-004    0.7224688010E-003    0.2014008638E-002    0.4955821224E-001
C    -0.4029277928E-002    0.1828789003E-001    0.2158195785E+001    0.2575937471E-001    0.2571551882E-001   -0.3977888972E+000
H     0.1058165679E+001   -0.7292803005E-001    0.2328186436E+001   -0.1316339996E+001   -0.3053946249E+000   -0.7131013393E+000
H    -0.5812338406E+000    0.8804647912E+000    0.2632339051E+001    0.3562163034E+000    0.2129151136E+000   -0.8019718085E+000
           5
POT 007 PROB 0.17887900000005175
I     0.3938681845E-003    0.6229009605E-003    0.1368805332E-002    0.1781617940E-003    0.4258071668E-002    0.2242411157E-001
C    -0.1067311040E-001    0.1506507156E-001    0.2126818692E+001    0.3052218753E+000   -0.5684481481E+000    0.1108547013E+000
H     0.1106021535E+001   -0.1564247767E+000    0.2411313971E+001   -0.3247709210E+001    0.1597513781E+001   -0.2197351134E+001
H    -0.5753780528E+000    0.9641376038E+000    0.2348137850E+001   -0.6201207366E+000   -0.3755613801E+000   -0.4510975902E+000
           5
POT 007 PROB 0.18590899999981048
I     0.3644668254E-003   -0.2850339079E-003    0.3918684625E-002    0.5620145653E-002   -0.8875878068E-002    0.1230174074E-001
C     0.1387696108E-001   -0.4442379430E-002    0.2090555483E+001    0.7533408303E-001   -0.2530673301E+000   -0.7363525815E-001
H     0.1050651047E+001    0.1316778704E+000    0.2392003373E+001   -0.8342482528E+000    0.2685964473E-001   -0.1529705824E+001
H    -0.5425832684E+000    0.8421946930E+000    0.2613738814E+001   -0.1554907102E+001    0.2387135387E+001    0.2529315990E+001
           5
POT 007 PROB 0.18869900000026973
I     0.4984923543E-003   -0.1032418009E-003    0.5702202825E-002    0.1566816825E-002   -0.2203991894E-002   -0.2305134537E-001
C    -0.5836360744E-002    0.1623805322E-002    0.2094838573E+001    0.1276309660E+000    0.3383612544E+000    0.2525500161E-001
H     0.1090153995E+001    0.5381720780E-001    0.2323573435E+001   -0.2263502419E+001   -0.1007229467E+001    0.2306275322E+000
H    -0.4933903049E+000    0.8810991804E+000    0.2465093020E+001    0.4838797350E+000   -0.1213247972E+001    0.8197194304E+000
           5
POT 006 PROB 0.17572199999995064
I    -0.6257123410E-003   -0.8337722381E-003    0.1073919867E-003   -0.5447767480E-002    0.5072142141E-002    0.5196087299E-001
C     0.5460210604E-002    0.8747064751E-002    0.2151429190E+001    0.4214847814E-001   -0.5079195264E-001   -0.5845319928E+000
H     0.1058912409E+001   -0.3040416108E-001    0.2529504069E+001    0.2476588313E+001   -0.1665145775E+001    0.1114751341E+001
H    -0.5491999829E+000    0.8404765889E+000    0.2488606021E+001   -0.2578278922E+001    0.3323062827E+001   -0.1113549341E+001
           5
POT 007 PROB 0.20161600000028557
I    -0.3161030216E-003    0.2405321107E-003    0.1162353329E-001   -0.3447630347E-002    0.1214925185E-002    0.2300009175E-001
C    -0.9833926197E-002    0.1066690986E-001    0.2028351686E+001   -0.1559641794E+000    0.2310193779E+000   -0.1922974344E-001
H     0.1077654664E+001   -0.4606308655E-001    0.2511231664E+001    0.7406904846E+000   -0.1663741689E+001    0.1966966080E+000
H    -0.4549697411E+000    0.7779980695E+000    0.2314737943E+001    0.1728004360E+000   -0.1526681488E+001   -0.2152591117E+001
           5
POT 007 PROB 0.18176200000016252
I    -0.2359710939E-003    0.4222971209E-003   -0.7950370538E-003   -0.1425949783E-003    0.1727625938E-002   -0.5835171299E-002
C     0.5961978938E-002   -0.1619713946E-001    0.2150321698E+001   -0.6580053022E-001    0.2956636490E+000    0.1350405658E+000
H     0.1049018199E+001    0.1305140432E+000    0.2491948878E+001   -0.1491946321E+001    0.3858515185E+000   -0.9976658298E-001
H    -0.4724921005E+000    0.7873203398E+000    0.2408014889E+001    0.2559850169E+001   -0.7506254950E+000   -0.1345012296E+001
           5
POT 007 PROB 0.1843300000000454
I    -0.1307817238E-002   -0.1051802018E-003    0.3635555298E-002   -0.8839160388E-002   -0.2878516950E-002   -0.4695272537E-001
C     0.2154200241E-001   -0.1686778339E-001    0.2106705170E+001    0.3060544943E+000   -0.2542909828E+000    0.3140321228E+000
H     0.1018634617E+001    0.3470879659E-001    0.2653170459E+001   -0.4947215874E+000    0.1490095392E+001    0.1707141891E+001
H    -0.5870142482E+000    0.9952240065E+000    0.2401224442E+001   -0.7059873357E+000   -0.7289211205E+000    0.1297069788E+001
           5
POT 007 PROB 0.1757610000004206
I     0.1455490866E-002   -0.5723118726E-003   -0.1215795231E-002   -0.7081979280E-002   -0.4318112615E-002   -0.1485328820E-002
C    -0.3426120118E-001    0.2023798666E-001    0.2148836336E+001    0.2237570721E+000    0.3456220857E-001    0.1989901637E+000
H     0.1079108717E+001   -0.9177260756E-001    0.2281801050E+001   -0.4190932337E+000   -0.7631509094E+000    0.1159460333E+000
H    -0.4580725815E+000    0.9158838555E+000    0.2640107864E+001   -0.1375443018E+001    0.1078400650E+001   -0.4743400598E+000
           5
POT 007 PROB 0.17405000000053406
I    -0.2772239478E-003   -0.1476124482E-002    0.3745347476E-003    0.7885007941E-002   -0.3007511208E-002   -0.6320131187E-001
C    -0.1427488960E-001    0.3618757180E-001    0.2165693482E+001    0.7739958867E-001   -0.5293691361E-001    0.3704550264E+000
H     0.1085284780E+001   -0.7190995325E-001    0.2442779375E+001   -0.2931353563E+001   -0.6417325488E+000   -0.5870819068E+000
H    -0.4318412937E+000    0.9317487610E+000    0.2480556475E+001   -0.3388946688E+000    0.3472076718E+001    0.2704371755E+001
           5
POT 007 PROB 0.18542600000000675
I     0.3054111101E-003    0.1048725492E-003    0.3693726247E-002    0.5209137893E-002    0.6612147957E-002   -0.1314866969E-001
C     0.1267392360E-002   -0.1244277832E-001    0.2098061013E+001   -0.4395192144E-001   -0.1321020917E+000    0.4856119130E+000
H     0.1131668087E+001    0.6177240378E-001    0.2415369917E+001   -0.2963784689E+000   -0.1072602659E-001   -0.2304436153E+001
H    -0.5781595916E+000    0.9297273431E+000    0.2521631897E+001   -0.1409760002E+000   -0.4044324722E+000   -0.1764719770E+001
           5
POT 006 PROB 0.1860870000000432
I    -0.4569692295E-003   -0.8368258638E-003    0.5592439996E-002    0.1048059075E-001   -0.8815436662E-002   -0.1997197457E-001
C     0.1176516868E-001    0.3866094239E-002    0.2099083065E+001   -0.1817078581E+000    0.5821169676E-002    0.4415092210E+000
H     0.9807760318E+000    0.4480870793E-001    0.2457239058E+001   -0.4138032944E+000    0.6400639200E+000   -0.2532894848E+001
H    -0.5100780853E+000    0.8560278278E+000    0.2502281054E+001    0.8822225027E+000   -0.5637875218E+000    0.1409437659E+001
           5
POT 007 PROB 0.19267500000023574
I     0.6037832975E-003   -0.9114299944E-003    0.6316849435E-002    0.3141913628E-002    0.2886010525E-002   -0.3843642891E-001
C    -0.1106983280E-001    0.2647767110E-001    0.2082386316E+001   -0.3920546170E+000   -0.1747920041E+000    0.3675162900E+000
H     0.1043371674E+001   -0.1079125432E+000    0.2340353490E+001    0.3586807954E+001    0.3855835878E-001    0.5275825496E+000
H    -0.5294990436E+000    0.7141629122E+000    0.2577549354E+001   -0.1195926411E+000    0.1198546516E+001   -0.1473108103E+000
           5
POT 007 PROB 0.16959899999983463
I    -0.3587902710E-003   -0.9541283079E-003   -0.3287627798E-002   -0.5126122844E-002   -0.4848319918E-002   -0.1801437827E-001
C    -0.1975050751E-001    0.1332127501E-001    0.2167300527E+001    0.7635033471E-001    0.3511896174E+000    0.2546720659E+000
H     0.1244426837E+001   -0.1677571702E+000    0.2620209389E+001   -0.1346419017E+001   -0.1208926950E+001    0.5749104426E+000
H    -0.6162807305E+000    0.1074734845E+001    0.2573175762E+001    0.5255516503E+000   -0.1405754200E+001   -0.6050258056E+000
           5
POT 007 PROB 0.18184199999996054
I     0.2598844980E-003   -0.8986671286E-003    0.1090298546E-002   -0.5583985883E-003    0.5209107918E-002   -0.7249165063E-001
C    -0.2779110682E-002    0.3465823950E-001    0.2144801937E+001    0.2040543882E+000    0.4461237184E+000    0.5164344094E+000
H     0.1034670854E+001   -0.8491621361E-001    0.2359228411E+001   -0.2160763330E+001   -0.1403189277E+001    0.5820426779E+000
H    -0.5043168518E+000    0.7430914221E+000    0.2505188574E+001    0.4089023322E+000   -0.3682270378E+001   -0.6892288783E+000
           5
POT 007 PROB 0.17869799999971292
I     0.3820436927E-003    0.6146408833E-004   -0.1515255920E-002   -0.3105182169E-002   -0.4448201000E-002    0.3861432762E-001
C     0.2159196196E-002    0.6705269639E-002    0.2156657015E+001    0.1915160164E+000    0.3686164407E+000   -0.3543875443E+000
H     0.1008908370E+001   -0.1064046409E+000    0.2383973220E+001   -0.4223347235E+000   -0.1397034884E+001   -0.7935780752E-001
H    -0.6082954773E+000    0.9273483307E+000    0.2481721729E+001   -0.8379554867E+000   -0.1262659204E+001   -0.3228431118E+000
           5
POT 007 PROB 0.18375100000048405
I    -0.2295560909E-005   -0.9541962944E-003    0.1063002271E-002    0.2135164915E-002    0.1995304025E-002   -0.2619665503E-003
C    -0.1933015598E-001    0.3864947424E-001    0.2116837188E+001    0.1448537034E+000   -0.1043402024E+000    0.1448118869E+000
H     0.9589449212E+000   -0.2503407160E+000    0.2565796140E+001   -0.3052833512E+000   -0.8848257761E-001   -0.1358038650E+001
H    -0.4829893333E+000    0.8335501774E+000    0.2570878387E+001   -0.1206763526E+001   -0.1905799396E+000   -0.2790650406E+000
           5
POT 006 PROB 0.18475000000034925
I    -0.7162738026E-003   -0.1091312489E-004    0.6488067085E-002    0.3934498212E-002   -0.3765066085E-002   -0.4312072639E-001
C     0.2529027741E-001    0.1335321344E-001    0.2103003387E+001    0.5530901505E-001   -0.1536636257E+000   -0.3201120816E-001
H     0.1025684693E+001   -0.9523268734E-001    0.2420945786E+001   -0.8759443334E-001    0.1421777969E+000    0.1014031186E+001
H    -0.6553255291E+000    0.8222134725E+000    0.2276830536E+001   -0.1075296368E+001    0.2154277808E+001    0.3391632497E+001
           5
POT 007 PROB 0.17227400000047055
I     0.7758068779E-003   -0.8695212171E-003   -0.2825666875E-002    0.1125394649E-001    0.4708163387E-002   -0.7292536570E-002
C    -0.1035207114E-001    0.1675227689E-001    0.2191394669E+001   -0.3452215375E+000   -0.1224409645E+000    0.5435222572E-002
H     0.1002337762E+001   -0.3136971970E-001    0.2255024570E+001    0.2358251617E+001   -0.1966137351E+000   -0.1076604407E+001
H    -0.4896730241E+000    0.9157383548E+000    0.2560830494E+001   -0.2526394324E+000   -0.1283419318E+001    0.4202085182E+000
           5
POT 007 PROB 0.17930400000022928
I     0.2567676002E-002   -0.3510399324E-004    0.4842358104E-002    0.2809778488E-002   -0.3896628499E-002   -0.3443418256E-003
C    -0.5169399102E-001    0.2429572943E-002    0.2078213583E+001   -0.7864311664E-001    0.6378267388E-001   -0.1071413855E+000
H     0.1205703072E+001   -0.8881618473E-002    0.2130551877E+001   -0.2038803179E+000   -0.1465972173E+001    0.8157377279E-001
H    -0.4575614767E+000    0.8294198040E+000    0.2700995268E+001   -0.7990191865E+000    0.3309832293E+001    0.1152546641E+001
           5
POT 007 PROB 0.1744669999998223
I     0.1114318897E-002   -0.9661072876E-003   -0.2111799422E-002   -0.2347570714E-002   -0.2334905127E-002   -0.4434549046E-002
C    -0.2846390115E-001    0.3591354459E-001    0.2148248114E+001   -0.2224867379E-001   -0.1287766661E+000    0.2540162549E+000
H     0.1116551041E+001   -0.2053864170E+000    0.2375361665E+001   -0.1654566746E+000    0.1449198963E+001   -0.2994907904E+000
H    -0.5486358737E+000    0.8663861246E+000    0.2687091209E+001    0.1090448322E+001    0.1514228479E+001   -0.3971222995E+000
           5
POT 006 PROB 0.18301999999948748
I     0.1519914708E-003   -0.5594702749E-003    0.3510272160E-002   -0.1949911284E-002   -0.1003158820E-002   -0.2627728918E-001
C     0.1199137733E-001    0.1220324091E-001    0.2066990866E+001    0.2069003964E-001    0.8061448883E-001   -0.2106864607E+000
H     0.1025557341E+001   -0.1867593603E-001    0.2550139818E+001    0.2092660193E+001   -0.3193750798E+000    0.2275052726E+001
H    -0.5884041613E+000    0.7780430888E+000    0.2711628938E+001   -0.1082575568E+001    0.2050860629E+001    0.1766638678E+001
           5
POT 006 PROB 0.1629849999999351
I    -0.9517362621E-003   -0.2278770529E-003   -0.6169873903E-002   -0.2780136814E-002    0.3948197812E-002   -0.3252745460E-001
C     0.4857429850E-001    0.2460144409E-002    0.2202838917E+001   -0.4389817988E+000   -0.3722061341E-001    0.3668408044E+000
H     0.1028936340E+001   -0.1311646938E-002    0.2543638086E+001    0.3942602759E+001   -0.4714380287E+000    0.1581788375E+001
H    -0.7446767814E+000    0.8711847846E+000    0.2479895594E+001    0.4247868597E+000   -0.4093358268E+000   -0.1530585011E+001
           5
POT 007 PROB 0.17503900000065187
I     0.4378399710E-003    0.1044318447E-003   -0.5249227434E-002   -0.1429081102E-001    0.1942737456E-002   -0.3139949499E-001
C     0.3140952165E-003    0.5518165561E-003    0.2172126353E+001    0.4950064787E-001    0.6014196031E-001   -0.3659879018E-001
H     0.9529046245E+000   -0.9099472848E-001    0.2472835114E+001    0.6594311271E-001    0.1396076889E+000    0.4181127226E+001
H    -0.5790634760E+000    0.9074856990E+000    0.2586420357E+001    0.9708034475E+000   -0.7059769894E+000   -0.3666788262E+000
           5
POT 007 PROB 0.17613400000027468
I     0.6210458972E-003   -0.6257223350E-003   -0.3420633935E-003   -0.1504683294E-002    0.3126921664E-002   -0.1463708826E-001
C    -0.2681660899E-001    0.1359344728E-001    0.2167197512E+001   -0.5751555855E-001   -0.2195152006E+000    0.2871182723E+000
H     0.1188624156E+001   -0.2381086258E-001    0.2319545689E+001    0.1128207697E+001    0.7935844264E+000   -0.7940258401E-001
H    -0.4705022398E+000    0.8956085316E+000    0.2480906344E+001   -0.8032692506E-001   -0.8796513281E+000   -0.8040214074E+000
           5
POT 007 PROB 0.1821749999999156
I     0.3037188603E-003   -0.1336242436E-002    0.5468981168E-002   -0.3027810728E-002    0.3805622163E-002    0.2247661127E-001
C     0.1236267100E-003    0.4538087937E-002    0.2120019137E+001   -0.2504981732E+000   -0.1121921235E-001   -0.3551325939E+000
H     0.1071506906E+001    0.1513413382E-001    0.2257895629E+001    0.3705049477E+000   -0.3749775320E+000    0.1703325266E+001
H    -0.5755979096E+000    0.9425287063E+000    0.2570214685E+001    0.1271552520E+001    0.1223387885E+001   -0.7909986756E+000
           5
POT 007 PROB 0.17657899999994697
I     0.1883027856E-003    0.5655541657E-003   -0.3262334373E-002   -0.1403878285E-002    0.1093317371E-003    0.1239195999E-001
C    -0.7083023077E-002   -0.3787451112E-002    0.2177625954E+001    0.1665533186E+000   -0.7405679264E-001   -0.1571066634E+000
H     0.1060549035E+001   -0.1625498368E-001    0.2435859514E+001   -0.2372818552E+001   -0.1882056390E+001   -0.4415132486E-001
H    -0.5065477940E+000    0.8413658550E+000    0.2376579532E+001   -0.1597355277E+001    0.4674923887E+001    0.3228377917E+000
           5
POT 007 PROB 0.19036400000004505
I    -0.8908029017E-003   -0.2832109321E-003    0.5112212588E-002   -0.6262564028E-002    0.5568331675E-002    0.2373653583E-001
C     0.2557894857E-001    0.4046675161E-002    0.2086225477E+001    0.2344881209E+000    0.4831133536E-001   -0.8251805715E-001
H     0.9998203440E+000    0.4217970914E-001    0.2579355339E+001    0.1002605528E+001    0.4344563640E+000   -0.2053074262E-001
H    -0.5560231787E+000    0.7734801443E+000    0.2451769903E+001   -0.7577675470E+000   -0.2091726215E+001   -0.2062445350E+001
           5
POT 007 PROB 0.16589399999975285
I    -0.3125903568E-003   -0.5925932015E-004   -0.1025551318E-001    0.5497323006E-002    0.6368445638E-002   -0.1586390435E-001
C     0.2047987174E-001    0.6464554615E-002    0.2226107388E+001    0.1962851202E+000    0.1267726575E+000    0.7342563218E-001
H     0.1031651887E+001   -0.3719804598E-001    0.2566946693E+001   -0.1763234675E+001   -0.1546186205E+001   -0.1224599429E+001
H    -0.6302216556E+000    0.8285558085E+000    0.2548630961E+001   -0.1304705363E+001    0.5326112605E+000   -0.2081868253E+000
           5
POT 007 PROB 0.19323999999960506
I    -0.3436951573E-003   -0.1284087514E-002    0.8932533248E-002   -0.1875134674E-002    0.1914974621E-002   -0.2943856114E-001
C    -0.3030041837E-002    0.3891920651E-001    0.2071528951E+001   -0.1178114033E+000   -0.1529194240E+000    0.6738935608E-001
H     0.9938881686E+000   -0.1727640936E+000    0.2441980999E+001   -0.9933682858E+000    0.5687534110E+000    0.1639057306E+001
H    -0.5198996850E+000    0.8258311768E+000    0.2463737475E+001    0.1352590388E+001   -0.2053152515E-001    0.6366656575E+000
           5
POT 006 PROB 0.18636100000003353
I     0.3651390738E-003   -0.1670179608E-003    0.6071688372E-002   -0.2404012312E-002   -0.7448875820E-002   -0.8610274512E-003
C    -0.9396429963E-002    0.1754653164E-002    0.2092665574E+001    0.2201307810E-001   -0.1971852613E-001    0.1390829722E+000
H     0.1119986889E+001    0.4912172645E-001    0.2352408903E+001   -0.6603305495E+000    0.4600717060E-001   -0.8929069272E-001
H    -0.4846497348E+000    0.8510490703E+000    0.2451127016E+001    0.5165101484E-001    0.9095896429E+000    0.6056628701E+000
           5
POT 006 PROB 0.17915399999947113
I    -0.1079447043E-003   -0.2719328151E-003    0.2764813656E-002   -0.9038568474E-002    0.9918840499E-003    0.2556961415E-001
C     0.4664438553E-002    0.1047156588E-001    0.2142363612E+001    0.9556605744E-001    0.2066688784E-001   -0.6373041508E+000
H     0.1066242906E+001   -0.5558451204E-001    0.2352580474E+001    0.1763851394E+001   -0.5792879033E+000    0.3012372896E+001
H    -0.5761859561E+000    0.7810167643E+000    0.2362569827E+001   -0.1276189116E+001    0.1841814843E+001    0.4613938039E+000
           5
POT 007 PROB 0.17686300000059418
I    -0.3184116770E-004   -0.9591819081E-003   -0.1288448605E-002   -0.1078591063E-002   -0.9945948824E-002   -0.4553058092E-002
C    -0.3050710487E-002    0.1659083148E-001    0.2134794825E+001    0.2731225776E+000    0.2161087134E+000    0.2964871821E-001
H     0.1006552167E+001   -0.1041908140E+000    0.2557444840E+001   -0.3564305266E+001    0.7386230973E+000   -0.4031762214E+000
H    -0.5512732136E+000    0.1023844036E+001    0.2665797275E+001    0.1244798234E+001   -0.2242232483E+001    0.1558313303E+001
           5
POT 006 PROB 0.17353599999933067
I    -0.6601029691E-004    0.6766421844E-003   -0.1703354429E-002    0.2774313656E-002   -0.1885067276E-004   -0.1094461052E-001
C     0.7230402564E-002   -0.5368461261E-002    0.2159168069E+001    0.1243557267E+000    0.7050452312E-002    0.2753747585E-001
H     0.1027818707E+001   -0.1170790509E+000    0.2457885155E+001    0.2364055037E+001   -0.8434927405E+000   -0.5155952043E+000
H    -0.6480836943E+000    0.9224860577E+000    0.2361805370E+001   -0.2803695767E+001    0.3237550465E+000    0.7753299723E+000
           5
POT 007 PROB 0.17847900000015215
I    -0.7928756962E-003    0.2521590250E-003    0.1674201282E-002   -0.2575543895E-002   -0.1071469377E-001    0.8335467017E-002
C     0.3329981894E-002   -0.4752714667E-002    0.2157214609E+001    0.6269034072E-001   -0.2846312305E-001    0.6846159362E-001
H     0.1043611767E+001    0.2191098823E-001    0.2478598894E+001    0.1922719733E-001   -0.8270224457E+000   -0.2594253984E+000
H    -0.4799465868E+000    0.9365236959E+000    0.2222313284E+001   -0.1424280250E+001    0.4768585961E+000    0.1121290812E+001
           5
POT 007 PROB 0.1687549999996918
I    -0.4297774309E-005   -0.9572007846E-003   -0.5608363694E-002   -0.5225213670E-003   -0.5346968850E-003   -0.1024932689E+000
C     0.1364038598E-002    0.3961726126E-002    0.2201416989E+001    0.3628601282E+000   -0.2288570359E-001    0.5359320213E+000
H     0.1030444412E+001   -0.9529553714E-001    0.2457643788E+001   -0.1648836716E+000    0.5106430670E+000    0.1356940408E+001
H    -0.6268410533E+000    0.1096737075E+001    0.2618735213E+001   -0.1700188645E+001   -0.1949796696E+001    0.2731977490E+001
           5
POT 007 PROB 0.18787200000042503
I     0.7067032702E-003    0.3122072826E-003    0.7613255963E-002    0.1955797900E-003   -0.6515773182E-002   -0.4500429223E-002
C    -0.2481868091E-001   -0.1927223089E-001    0.2070195211E+001    0.8168583169E-001    0.3489824294E+000    0.4729058766E-002
H     0.1235385281E+001   -0.5619543538E-003    0.2347899813E+001   -0.8891826473E+000   -0.7515395848E+000   -0.7167743583E-001
H    -0.5699359007E+000    0.1057982075E+001    0.2453514335E+001    0.2577922141E+000   -0.2246878077E+001    0.6502493329E+000
           5
POT 007 PROB 0.1875030000001061
I     0.1890807577E-003    0.1272190041E-002    0.6470323449E-002   -0.9099444865E-002    0.4381270439E-002    0.2175225906E-001
C    -0.1382897519E-001   -0.3298906803E-002    0.2072213599E+001    0.2080238912E+000   -0.1720391543E+000   -0.2808244118E+000
H     0.1002165738E+001   -0.1923165600E+000    0.2462339851E+001   -0.1784473556E-001    0.1162610288E+001    0.1479003329E+001
H    -0.5623862833E+000    0.9747796128E+000    0.2254604825E+001   -0.8160241650E-001    0.1094365974E+001   -0.8168491548E+000
           5
POT 007 PROB 0.1742389999999432
I    -0.3027544808E-003    0.6366805141E-004   -0.4669717768E-002   -0.3253469573E-003   -0.4673533324E-002   -0.1219529864E-001
C     0.8359274197E-002   -0.1407678912E-001    0.2187613746E+001   -0.3704202492E-001    0.3108431352E+000    0.2361521923E+000
H     0.1013954399E+001    0.2226583890E-001    0.2513967663E+001    0.1772389608E+000    0.8456310150E+000   -0.2651091711E+000
H    -0.5645099006E+000    0.9677655942E+000    0.2476513364E+001    0.1783276606E+001   -0.1294673936E+001   -0.3860582309E+000
           5
POT 007 PROB 0.17973500000061904
I     0.3458115971E-003    0.4671491389E-003   -0.1439581410E-002   -0.4341417995E-002    0.3796144084E-002    0.2377250675E-002
C    -0.1388131118E-001   -0.4236828925E-002    0.2157342291E+001    0.8996702414E-001    0.2806008968E+000    0.1370780912E+000
H     0.1088008235E+001    0.5032882615E-001    0.2425805345E+001   -0.3143157063E+000   -0.1270950603E+001   -0.1100744538E-001
H    -0.4372014613E+000    0.8240209285E+000    0.2405506206E+001   -0.1029241233E+000   -0.2470555241E+000   -0.2238685228E+001
           5
POT 007 PROB 0.18040400000063528
I    -0.2341417762E-003    0.9480070303E-003    0.5113846411E-003   -0.2256198209E-002   -0.4922061750E-002   -0.7001527560E-002
C     0.1122380343E-001   -0.1138184006E-001    0.2153901327E+001    0.2650447382E+000    0.1148648581E+000    0.2062740445E+000
H     0.9415788872E+000    0.1942145173E-001    0.2408720190E+001    0.1969928982E+001   -0.1122866968E+001   -0.7463162322E+000
H    -0.5107505283E+000    0.8980786186E+000    0.2244291639E+001   -0.3176968737E+001    0.2644316816E+001    0.1891342783E+000
           5
POT 006 PROB 0.18082099999992352
I     0.3724858874E-003   -0.3442560416E-003    0.2416253165E-002    0.7529616202E-002   -0.7132433527E-003    0.2352508156E-001
C     0.1431580202E-001    0.2972524953E-002    0.2118948467E+001   -0.1022353288E+000    0.1435483896E+000   -0.7600671351E-001
H     0.9917514445E+000    0.1756898791E-001    0.2339745590E+001   -0.3014074027E+001   -0.1659364552E+001   -0.1925435189E+001
H    -0.5917261519E+000    0.8824516891E+000    0.2559397507E+001    0.6715818230E+000    0.2895680640E+000   -0.2604022232E+000
           5
POT 006 PROB 0.17304700000022422
I     0.2900769650E-003   -0.7296500200E-003   -0.2080957748E-002   -0.1745802239E-002   -0.4112265739E-002   -0.1313668886E-001
C     0.7862807021E-002    0.1573050340E-001    0.2160687317E+001    0.3025860832E-001    0.7981676480E-001    0.1741749525E+000
H     0.9684511092E+000    0.7357834364E-001    0.2395810436E+001    0.1043410797E+001   -0.3643155795E+000    0.1330716261E+000
H    -0.4581165731E+000    0.8143535820E+000    0.2604385793E+001   -0.7824526735E+000    0.1512322577E+001    0.2601842199E+000
           5
POT 006 PROB 0.15779399999973975
I    -0.1359718923E-002    0.3134172295E-003   -0.1066110416E-001    0.2729288532E-002   -0.7455346003E-003   -0.2863134731E-001
C     0.3460239008E-001   -0.6705674674E-002    0.2213547440E+001   -0.6721020455E-001    0.2433034167E+000    0.4610842717E-001
H     0.9965803640E+000    0.2059432462E-001    0.2806022502E+001    0.2481789552E+001    0.1721258214E+000    0.6472951811E+000
H    -0.6124751323E+000    0.8685763395E+000    0.2493894963E+001   -0.5423102748E-001   -0.2843433413E+000    0.7945136000E+000
           5
POT 007 PROB 0.1680930000002263
I     0.1710257064E-003    0.3438297039E-003   -0.5162958975E-002   -0.4922110058E-002    0.5489150538E-002    0.2453302682E-001
C     0.8341813080E-002   -0.2161853369E-001    0.2207884034E+001    0.2589091196E+000    0.2701952960E+000   -0.2058179200E+000
H     0.1211131847E+001    0.9022419232E-001    0.2359865185E+001   -0.1000761761E+001   -0.1295935905E+001    0.1048217749E+000
H    -0.6496959811E+000    0.9525005003E+000    0.2432132215E+001   -0.7247701720E+000   -0.9993294816E+000   -0.1918560830E+001
           5
POT 006 PROB 0.18166000000019267
I     0.2147962921E-004   -0.4486927714E-003    0.2622133808E-002    0.2660161771E-002    0.2902593601E-002   -0.1511075163E-001
C     0.4126157509E-002    0.9294686002E-002    0.2117188285E+001   -0.2203396192E-002    0.2534111472E+000   -0.6800949959E-001
H     0.1047489476E+001   -0.1857500187E-001    0.2434050795E+001    0.3233021731E+001    0.3451962033E+000    0.3771006126E+000
H    -0.5501951310E+000    0.8730446816E+000    0.2513814136E+001   -0.4951910438E+000    0.1372287091E+001    0.1019214171E+000
           5
POT 007 PROB 0.17901100000017323
I    -0.5492107396E-003   -0.2711754266E-003    0.3030198329E-002   -0.5243509858E-002    0.9853304910E-003    0.4608985256E-001
C    -0.1820111134E-001    0.8140090482E-002    0.2120898036E+001   -0.5045387149E-001   -0.1185641921E+000   -0.5026792605E+000
H     0.1234155717E+001   -0.8292476770E-003    0.2572496622E+001    0.3767492571E+000   -0.4518887600E+000    0.1232895321E+001
H    -0.4568118122E+000    0.1022929492E+001    0.2368238671E+001   -0.3210315907E+000    0.1284537552E+001   -0.4340826803E+000
           5
POT 006 PROB 0.18337700000029145
I     0.3375889464E-003   -0.1599685138E-004    0.4315541503E-002   -0.7607520965E-002    0.4563732583E-002    0.1358891828E-001
C    -0.1874734087E-001   -0.1506509293E-002    0.2117357722E+001    0.1509691957E+000   -0.3813756986E+000    0.1324937325E+000
H     0.1095006623E+001    0.2319391578E-001    0.2357293320E+001   -0.5283736831E+000    0.1710211548E+001    0.2923114431E-001
H    -0.4429239328E+000    0.8840899178E+000    0.2393184429E+001    0.1807129701E+000    0.1218969108E+001   -0.1607581187E+001
           5
POT 007 PROB 0.17817399999967165
I    -0.2077725450E-003    0.2793415869E-003   -0.1766861668E-002   -0.1082654462E-002    0.5530401983E-003   -0.2638074012E-001
C     0.1048721203E-001   -0.1599407243E-001    0.2149507636E+001    0.8646119975E-001   -0.1021567132E+000    0.3150720459E+000
H     0.1038714240E+001    0.1343120015E+000    0.2518786676E+001   -0.8852895777E+000    0.1680439023E+001   -0.1491730663E+000
H    -0.4972698876E+000    0.9235424841E+000    0.2484902505E+001    0.1120455603E+001   -0.1721942921E+001   -0.1108757880E-001
           5
POT 007 PROB 0.180953000000045
I    -0.1240377996E-002    0.8383953258E-003    0.1150713113E-002    0.5784136022E-002    0.7947841239E-002    0.2134839987E-001
C     0.3411871004E-001   -0.2059258336E-001    0.2129849062E+001   -0.1634523486E+000   -0.5137686542E-001   -0.2885902796E-001
H     0.9050363530E+000    0.6157355739E-002    0.2619500296E+001    0.1637221033E+001    0.3471915961E+000   -0.1520434918E+001
H    -0.6125325993E+000    0.9639087532E+000    0.2281445368E+001    0.2033103239E+000   -0.1227725502E+001   -0.1676781581E+001
           5
POT 006 PROB 0.16179099999953905
I     0.1266499845E-002    0.3937454130E-003   -0.7040617117E-002   -0.4344746098E-002   -0.1771631009E-002    0.3101913176E-001
C    -0.2451751070E-001   -0.6516249432E-002    0.2183336907E+001    0.1329863095E+000   -0.3078561256E+000   -0.5043460172E+000
H     0.1139828264E+001   -0.4602123332E-001    0.2401564294E+001    0.2037579185E+001    0.1228107155E+001    0.1227323223E+001
H    -0.5517148121E+000    0.9961981820E+000    0.2633342249E+001   -0.1595999221E+001    0.2329395682E+001    0.1425146117E+001
           5
POT 007 PROB 0.19083899999986897
I     0.5796429437E-003    0.9207821058E-003    0.7140550138E-002    0.5360004007E-003   -0.7950886417E-003   -0.9201035886E-002
C    -0.3793197358E-002    0.1121166290E-002    0.2058933228E+001   -0.2386628228E+000    0.1340127891E+000    0.2227732591E+000
H     0.1005825685E+001   -0.1045465439E+000    0.2383793095E+001    0.7869347286E+000    0.7257488280E+000    0.2162884146E-002
H    -0.5701397924E+000    0.8882842636E+000    0.2381939270E+001    0.2053794487E+001   -0.4721522277E+000   -0.9110368428E+000
           5
POT 007 PROB 0.18734999999924185
I    -0.4499637093E-004   -0.2540876559E-004    0.2274426425E-002   -0.2564201589E-002    0.1800894704E-002   -0.6973658333E-001
C     0.2156654500E-001    0.1025435665E-001    0.2106634984E+001   -0.9704533984E-001   -0.3525147049E+000    0.6725028228E+000
H     0.9964481098E+000   -0.4899300245E-001    0.2459255359E+001    0.7130389718E+000    0.7071637497E+000    0.1014547830E+001
H    -0.6319520145E+000    0.7013808954E+000    0.2510735418E+001   -0.1508376671E+000    0.1318520268E+001    0.3465180947E+000
           5
POT 007 PROB 0.18343800000002375
I     0.5221675144E-005    0.6070849189E-004    0.1006061350E-002    0.4151935911E-002   -0.4381638328E-003   -0.5055872734E-001
C    -0.4382603005E-002   -0.2433041090E-001    0.2112422622E+001   -0.3757914557E+000   -0.3477519434E+000    0.2276155844E+000
H     0.1001997142E+001    0.1580859911E+000    0.2545094494E+001    0.1722923502E+001    0.1808179423E+001    0.1347454009E+001
H    -0.4198524165E+000    0.9911335676E+000    0.2574108897E+001    0.1468728338E+001    0.1907665486E+001    0.1994372846E+001
           5
POT 007 PROB 0.18041700000048877
I    -0.3346084188E-003    0.1600165227E-002    0.1605568939E-002    0.1255370998E-002    0.3341648016E-002    0.2655554585E-001
C     0.4922908192E-002   -0.4816069194E-001    0.2128495682E+001   -0.2041420812E+000   -0.4559227414E-001    0.2331063938E-002
H     0.9947871285E+000    0.6100222872E-001    0.2499258441E+001    0.1390776214E+001    0.1557187027E+001   -0.8567701068E+000
H    -0.5602229807E+000    0.1064947109E+001    0.2249647232E+001    0.1754124687E+001   -0.9454946544E+000   -0.1739624863E+001
           5
POT 006 PROB 0.1952000000001135
I     0.6292188660E-003   -0.1384634112E-003    0.9689875465E-002    0.2057801940E-002   -0.8843871050E-002   -0.2967739007E-001
C    -0.3225278555E-001   -0.8837108762E-003    0.2048525724E+001    0.1527298757E+000    0.7458601492E-001    0.6963682585E-001
H     0.1026102766E+001   -0.3590383206E-001    0.2381274505E+001   -0.8298552152E+000   -0.5544968981E-002    0.1757097082E+000
H    -0.3999743987E+000    0.9427740374E+000    0.2472376138E+001   -0.6939373003E+000    0.3004423532E+000    0.2735836742E+001
           5
POT 007 PROB 0.1817300000002433
I    -0.7062507246E-003   -0.9256085756E-004    0.2409131980E-003    0.8537066051E-002    0.1338888136E-002   -0.1921281145E-001
C     0.7063125548E-002    0.1263752639E-001    0.2130882869E+001   -0.2381452728E+000   -0.1518716514E+000    0.2567182932E+000
H     0.9903262259E+000   -0.8420510871E-001    0.2616799706E+001   -0.1504320594E+000    0.1361600069E+000   -0.1307611003E+001
H    -0.5256481255E+000    0.9047269251E+000    0.2421661645E+001    0.5997383810E+000    0.1037065044E+001    0.4367148414E+000
           5
POT 007 PROB 0.1761400000004869
I    -0.2632035458E-003   -0.7424162918E-003   -0.2173769827E-002    0.3169190633E-002    0.4808306790E-002   -0.2625944733E-001
C    -0.3347546377E-002    0.2038559925E-002    0.2122097967E+001   -0.5828821141E-001   -0.1023249900E+000    0.2469618765E+000
H     0.1038592537E+001    0.5107941729E-001    0.2691618897E+001   -0.1736757795E+001    0.1044563854E+001   -0.3652125478E+000
H    -0.4586305126E+000    0.9373909681E+000    0.2724500143E+001    0.1743473297E+001   -0.1491937250E+001   -0.2438934199E+000
           5
POT 006 PROB 0.16666199999963283
I     0.1237143564E-002   -0.8076786979E-003   -0.4027776727E-002    0.5064774544E-002   -0.1278612530E-001   -0.1747566151E-001
C    -0.3087076428E-001    0.9303305496E-002    0.2174432340E+001   -0.2772885089E+000    0.3132504226E+000    0.3230697246E+000
H     0.1128169984E+001    0.5601078489E-001    0.2333149571E+001   -0.1402910382E+001   -0.1781845652E+001   -0.8438627133E+000
H    -0.4071876908E+000    0.8943874768E+000    0.2703972273E+001    0.1101697045E+001    0.9463582906E+000    0.1120510944E+001
           5
POT 007 PROB 0.17227199999979348
I     0.3557563408E-003   -0.3348506615E-003   -0.5125653123E-002    0.8667243840E-002    0.4566466225E-002   -0.3603303099E-002
C     0.8155483733E-003   -0.3227287415E-002    0.2171909886E+001    0.6553068161E-001    0.1692930851E+000    0.2279260737E+000
H     0.9686818406E+000    0.1353415517E-001    0.2483613298E+001   -0.5409782039E+000   -0.3291915665E+000   -0.2648778693E+001
H    -0.5232193908E+000    0.1052786162E+001    0.2658814166E+001   -0.2024813256E+000   -0.1360581982E+001   -0.9709504052E+000
           5
POT 006 PROB 0.18242600000030507
I     0.4680530154E-003   -0.1267047528E-002    0.5347702929E-002   -0.7970949930E-002    0.6644457783E-003    0.2007129270E-002
C     0.1555302553E-001    0.3248686283E-001    0.2062908336E+001   -0.2205512511E+000    0.1476568232E+000   -0.9687141567E-001
H     0.1010953159E+001    0.3423409370E-001    0.2417577899E+001    0.7905890943E-001    0.1818715157E+000    0.2448216376E+001
H    -0.5324094101E+000    0.7071508076E+000    0.2764253778E+001    0.2464591394E+001   -0.1552793471E+001   -0.1219193564E+001
           5
POT 006 PROB 0.17528500000025815
I     0.8162952644E-003    0.2293238384E-003   -0.1594394224E-002   -0.5913311502E-002   -0.3293191413E-002   -0.1984877659E-001
C    -0.1549570593E-001   -0.6479767052E-002    0.2139032656E+001    0.1750357106E+000   -0.2777196172E+000    0.4320945586E-001
H     0.1081457358E+001   -0.3926812227E-001    0.2415669054E+001    0.2352848905E+001    0.1140682507E+001    0.1393793616E+001
H    -0.5479056707E+000    0.8881069520E+000    0.2575715465E+001   -0.1932390735E+001    0.4218189246E+001    0.1480853107E+001
           5
POT 007 PROB 0.18631199999981618
I    -0.1554678870E-002    0.1713460982E-003    0.4656569086E-002   -0.2794543632E-002   -0.6151503036E-002    0.9402415457E-002
C     0.2885601616E-001    0.5540648659E-002    0.2100419820E+001   -0.6900053741E-001    0.2462522252E+000    0.1649634434E+000
H     0.1008934409E+001   -0.7411639542E-001    0.2665797575E+001    0.1263209800E+001    0.2908397018E+000   -0.3134011819E+000
H    -0.6173082134E+000    0.8177116821E+000    0.2270743849E+001    0.8298646449E+000   -0.6035722869E+000   -0.8972577043E+000
           5
POT 006 PROB 0.18929399999979069
I    -0.1033245544E-002    0.7551924315E-003    0.8532320178E-002    0.3209313772E-002   -0.1274634233E-001    0.7194326343E-002
C     0.1928241101E-001    0.6630973890E-002    0.2047754644E+001   -0.1717678282E+000    0.2003706306E+000   -0.1176415710E+000
H     0.9569390530E+000   -0.1799095965E+000    0.2632313686E+001    0.1043457568E+001   -0.5654474925E+000   -0.2801460131E-001
H    -0.6338235074E+000    0.8935218061E+000    0.2253350790E+001    0.3408102148E-001    0.6834173262E+000    0.2027410128E+001
           5
POT 006 PROB 0.18009100000017497
I     0.2434197866E-003    0.1325247478E-002    0.1719675092E-002   -0.2332117415E-002   -0.1534131440E-002    0.1959091830E-001
C    -0.1942685417E-001   -0.1385331186E-001    0.2121647571E+001    0.3614221283E-002    0.1006628909E+000   -0.2640481546E+000
H     0.1005619820E+001    0.2335021579E-001    0.2468764693E+001    0.7540484037E+000    0.4410350332E+000    0.6810753243E+000
H    -0.3817772450E+000    0.8505976649E+000    0.2270017601E+001    0.4204236756E+000    0.1213151928E+000    0.4000518594E-001
           5
POT 007 PROB 0.17254599999978382
I    -0.1046611652E-002    0.5355865407E-003   -0.2722490233E-002    0.5954631974E-002    0.3434708074E-002   -0.1226326458E-001
C     0.3132759371E-001   -0.7052589519E-002    0.2184324205E+001   -0.3100477750E+000    0.2195925362E-001    0.2048475702E+000
H     0.1105601866E+001    0.2252512443E-001    0.2534792374E+001    0.2855237542E+001    0.3781067346E-001   -0.6946267678E+000
H    -0.6586615157E+000    0.8282030472E+000    0.2266005312E+001    0.2763923722E+000   -0.5326437437E+000   -0.7455760187E+000
           5
POT 007 PROB 0.16432000000077096
I     0.4501360501E-004   -0.1235629860E-002   -0.1012737221E-001   -0.7396169109E-002   -0.4009931814E-002   -0.5785001347E-002
C    -0.6656801358E-002    0.3109122270E-001    0.2227544029E+001   -0.1568524580E+000    0.6640079750E-001    0.1808783327E+000
H     0.1066369813E+001   -0.9554462129E-001    0.2554539085E+001    0.2041672020E+001    0.3514166539E+000    0.1399249298E+001
H    -0.5172303281E+000    0.8073714463E+000    0.2687489157E+001    0.7655968506E+000    0.9761868124E+000   -0.8666173134E+000
           5
POT 006 PROB 0.18093599999974685
I     0.1987303301E-002   -0.2692213803E-003    0.5933223253E-002    0.2228441294E-002    0.6954957445E-002   -0.2318703488E-001
C    -0.4897643881E-001    0.2143857257E-001    0.2071981713E+001   -0.1968044383E+000    0.3157003689E-001    0.8402620468E-002
H     0.1089017268E+001   -0.5989304897E-001    0.2218098491E+001    0.2266284484E+001   -0.7377795894E+000    0.9959225537E+000
H    -0.3662041100E+000    0.8840435122E+000    0.2624007670E+001   -0.3791776435E+000   -0.1069031097E+001   -0.3629925656E+000
           5
POT 007 PROB 0.19168900000022404
I     0.2703288176E-003   -0.1037402636E-002    0.7274301489E-002    0.6455333284E-002   -0.1698886659E-002    0.9189549262E-002
C    -0.4219763761E-002    0.1609757179E-001    0.2088370359E+001   -0.1831707497E+000    0.3687129127E+000   -0.1134845316E+000
H     0.9836160365E+000    0.4363448215E-001    0.2325147657E+001    0.6463405409E+000    0.2867560704E+000   -0.7540649491E+000
H    -0.4284277681E+000    0.8083728311E+000    0.2533770343E+001    0.1814538147E+001   -0.1654403852E+001   -0.5033591063E-001
           5
POT 007 PROB 0.18021799999951327
I     0.1108574453E-003    0.4100907991E-003    0.4411064305E-003   -0.2247616110E-002    0.2328780600E-002   -0.1707105642E-001
C    -0.9768105407E-002   -0.2492027273E-001    0.2142282052E+001   -0.4186457491E-002   -0.4539091752E+000    0.1421928075E+000
H     0.1058113938E+001    0.1255962111E+000    0.2442772118E+001    0.1443834455E+001   -0.6647616332E+000    0.6102688018E+000
H    -0.4399475447E+000    0.1042870710E+001    0.2423776396E+001   -0.2606541698E+001    0.3830777552E+001    0.5260115367E+000
           5
POT 007 PROB 0.17941400000017893
I     0.2428842374E-003   -0.7675682863E-003    0.1089135523E-002    0.8508209408E-002    0.4014865614E-002   -0.3995148592E-001
C    -0.1362550358E-002    0.1296438645E-001    0.2151056346E+001   -0.5418189770E+000   -0.6328389293E-001    0.3178768422E+000
H     0.1025217599E+001   -0.5763545587E-001    0.2334005014E+001    0.3816224341E+001    0.3005263695E+000    0.1002019324E+000
H    -0.5531328114E+000    0.9739896404E+000    0.2505827569E+001    0.9704277268E+000   -0.1429513760E-002    0.1314266232E-001
           5
POT 007 PROB 0.1981099999993603
I    -0.1360503249E-003    0.2457087442E-003    0.1202707540E-001    0.7498096785E-003    0.1506469411E-002   -0.1956753004E-001
C     0.3065209810E-002   -0.1081398263E-001    0.2030243851E+001   -0.4402729254E+000   -0.8008260268E-001    0.1668622064E+000
H     0.1034388358E+001   -0.7463595707E-001    0.2418004459E+001    0.1039258977E+001   -0.5133540619E+000    0.1130391538E+001
H    -0.6198625080E+000    0.1042441567E+001    0.2371457376E+001    0.1389028513E+001    0.7556712124E+000   -0.4141005203E+000
           5
POT 007 PROB 0.19062599999961094
I    -0.7236995307E-003   -0.7103638445E-003    0.6368530136E-002    0.2738283600E-002   -0.5037945459E-004   -0.3978909588E-001
C     0.2677797605E-001    0.1648291087E-001    0.2092527729E+001    0.8756111661E-001   -0.6169920789E-001    0.6241629646E+000
H     0.9806906395E+000   -0.1035288492E+000    0.2465696540E+001    0.1095739755E+000   -0.3502670465E+000   -0.1575347768E+001
H    -0.6630900380E+000    0.8149954821E+000    0.2438753740E+001   -0.1265474360E+001    0.1254213040E+001   -0.2764278017E+000
           5
POT 007 PROB 0.17806199999995442
I     0.2222857027E-003    0.1113259102E-002   -0.1423635298E-002    0.7938667921E-002    0.6297516036E-002    0.2297845241E-001
C     0.5260198122E-002   -0.2376797210E-001    0.2149514166E+001    0.8022019773E-001   -0.7963619900E-001   -0.1590643913E+000
H     0.1003319155E+001    0.7508949094E-001    0.2431538722E+001   -0.2824380671E+001   -0.1098229754E+001   -0.2120933105E+001
H    -0.5232233522E+000    0.9333608307E+000    0.2379530565E+001   -0.5613093699E+000   -0.1520737906E+001   -0.3517510733E+000
           5
POT 007 PROB 0.17910699999993085
I     0.3739483096E-003   -0.5139382907E-003   -0.1221025032E-002   -0.4585593699E-002   -0.6450212911E-004   -0.1182745316E-001
C     0.1774485532E-001    0.2601973748E-002    0.2150170294E+001    0.8530649168E-001    0.6674290836E-001   -0.9774088081E-001
H     0.9594181793E+000   -0.6467674244E-001    0.2359646899E+001    0.8780810964E+000    0.9137830103E+000    0.1578971818E+001
H    -0.6747202271E+000    0.9382468597E+000    0.2622969396E+001    0.3604027640E+000    0.1222315722E+000    0.3992446352E+000
           5
POT 007 PROB 0.18932800000038696
I     0.7664616561E-003   -0.6284032524E-003    0.6321821120E-002    0.3555007704E-002    0.2533936907E-002   -0.1094040658E-002
C    -0.2931816870E-001    0.5772025490E-002    0.2074755346E+001    0.2929200823E+000    0.6046965077E+000   -0.8571916931E-001
H     0.1034377109E+001    0.8175195840E-001    0.2383861659E+001   -0.3443548670E+000   -0.7966690436E+000   -0.1069888918E+001
H    -0.3232677823E+000    0.9415561077E+000    0.2597001536E+001   -0.3145652175E+000   -0.2130593859E+001   -0.6614278625E+000
           5
POT 007 PROB 0.17376800000056392
I     0.8337816616E-003   -0.1927467546E-003   -0.3962805568E-002   -0.1687421213E-002    0.1567892741E-002    0.2383747636E-001
C    -0.2122218778E-001    0.1891429306E-001    0.2171703918E+001   -0.3721867608E+000   -0.4443852739E+000    0.2047941109E+000
H     0.1157094381E+001   -0.8737800679E-001    0.2396827890E+001   -0.3031861902E+000    0.1528938912E+001   -0.5315881864E+000
H    -0.5224425631E+000    0.8272553224E+000    0.2556710561E+001    0.2326911765E+001    0.4932040326E+000   -0.1747630527E+001
           5
POT 006 PROB 0.178885999999693
I    -0.1987574240E-003   -0.3685247580E-003    0.2618157656E-002   -0.1604141164E-002    0.5118013739E-003   -0.3534559420E-001
C     0.1615776156E-001    0.5609794917E-002    0.2132963587E+001    0.4311646340E-002    0.4096888080E+000   -0.1482748970E+000
H     0.9938844721E+000    0.2005758248E-001    0.2384647648E+001   -0.8875697360E+000   -0.4713029692E-001    0.2377622073E+001
H    -0.5574364058E+000    0.9263468894E+000    0.2439083167E+001    0.1905130501E+001   -0.1241707038E+001    0.9210706491E+000
           5
POT 006 PROB 0.16835300000002462
I    -0.4872591300E-003    0.9725892263E-003   -0.3689780452E-002    0.2000350394E-002    0.2602181492E-002    0.1166494501E-001
C    -0.1713646886E-001   -0.1579773816E-001    0.2157629818E+001    0.2123081902E+000    0.8338344944E-001   -0.2048348928E+000
H     0.1117962368E+001   -0.2538497664E-001    0.2692911451E+001   -0.1075131483E+001    0.6802946299E+000   -0.6211351245E+000
H    -0.4672521201E+000    0.1025316556E+001    0.2349795577E+001    0.1179466627E+000    0.1488787642E+001    0.1582307049E+000
           5
POT 007 PROB 0.1910360000001674
I     0.6964857153E-004    0.9888375282E-003    0.6633881247E-002   -0.1012153956E-001    0.5664849503E-002    0.2771523063E-001
C    -0.1690511654E-002   -0.2453860636E-001    0.2072784754E+001   -0.1511715435E+000   -0.1288723642E+000   -0.1598715212E+000
H     0.9812979976E+000    0.1112625905E+000    0.2445941176E+001    0.2058590691E+001    0.2870388930E+000    0.1869081839E+001
H    -0.4371115999E+000    0.9737327762E+000    0.2344922840E+001    0.5197788597E+000    0.1947019728E+000   -0.2426205561E+001
           5
POT 007 PROB 0.1894800000000032
I    -0.9720393928E-004   -0.8029390779E-004    0.6175462424E-002    0.5211475970E-003    0.9230869339E-003   -0.3556651907E-001
C     0.1250004560E-002   -0.1590182496E-001    0.2104293493E+001   -0.4357186128E+000    0.5611647239E-001    0.5429755856E+000
H     0.1052696867E+001    0.6558391648E-001    0.2366747041E+001    0.2179459123E+001   -0.6878103627E+000    0.3468780455E+000
H    -0.5285427345E+000    0.9454637957E+000    0.2392288371E+001    0.1102410341E+001   -0.2222796783E+001   -0.1451786283E+001
           5
POT 007 PROB 0.19038000000000466
I     0.1591017988E-003    0.6354912267E-003    0.5749460519E-002   -0.5733031133E-002    0.2024434335E-002   -0.4439827184E-001
C    -0.5947252315E-002   -0.8431173842E-002    0.2100608679E+001    0.2258876606E+000    0.1299198422E-001    0.2641546724E+000
H     0.9898725507E+000   -0.4462998357E-001    0.2366106268E+001   -0.7303533176E+000   -0.2202791510E+000    0.1381353285E+001
H    -0.5141649035E+000    0.9272748207E+000    0.2300731460E+001   -0.6906893241E+000   -0.1464240786E+001    0.1552182477E+000
           5
POT 007 PROB 0.18199699999968288
I     0.2199846325E-003   -0.8198734525E-003    0.1378993719E-002   -0.1314122800E-001    0.1558747724E-002    0.2875416626E-001
C     0.2619632838E-002    0.2434947747E-001    0.2143730762E+001    0.2670226686E+000   -0.9690681248E-001   -0.5002805456E+000
H     0.1008730462E+001   -0.9825447419E-001    0.2345484446E+001    0.3355790684E+000   -0.1379260491E-001    0.2713556872E+001
H    -0.5650946069E+000    0.8423972343E+000    0.2509470651E+001   -0.1218151154E+001    0.1991491023E+001   -0.2433303747E+000
           5
POT 007 PROB 0.19033299999955489
I     0.7710143644E-003   -0.2104896270E-004    0.1132201727E-001    0.6862950188E-002    0.3474446311E-002   -0.1413618195E-002
C     0.5774966291E-002   -0.3934010538E-002    0.2074382004E+001   -0.1910208661E+000   -0.1786271757E-001   -0.2688050751E-001
H     0.1114602229E+001    0.3149586630E-001    0.2085119476E+001    0.4731788691E+001    0.1118742732E+001   -0.7171518312E+000
H    -0.6273519356E+000    0.8973811878E+000    0.2350582460E+001   -0.6270394076E+000    0.2710099646E+001    0.4151793962E-001
           5
POT 006 PROB 0.173411999999189
I    -0.6949839364E-003    0.9605421659E-004   -0.1349177909E-002    0.3500583936E-002    0.1440531681E-002    0.2044329175E-001
C     0.2716224238E-001    0.1922414929E-001    0.2166758486E+001   -0.2107333613E+000   -0.2299574970E+000    0.1737201992E-001
H     0.9554471411E+000   -0.1345128446E+000    0.2487749243E+001    0.2423810943E+001    0.4694275944E+000   -0.1086168130E+001
H    -0.6426099046E+000    0.7963276284E+000    0.2325770330E+001   -0.5093440129E+000    0.3942370823E+000   -0.5884418340E+000
           5
POT 006 PROB 0.1785780000000159
I     0.1005105941E-002   -0.3547941763E-003    0.2793536125E-002    0.2804524581E-002    0.1092778055E-001    0.1457485016E-001
C    -0.7509282994E-002    0.9338720761E-002    0.2130725868E+001   -0.2056721470E+000   -0.5147048808E+000    0.1318878293E+000
H     0.1091457837E+001    0.1656629170E-001    0.2206890185E+001    0.3062458899E+000    0.1582602900E+001   -0.1178875195E+001
H    -0.5308637926E+000    0.7927944855E+000    0.2519591681E+001    0.8932597915E+000    0.2021312999E+001   -0.1873129590E+001
           5
POT 007 PROB 0.1787560000002486
I     0.3971156557E-003   -0.4413214688E-003   -0.1697482584E-002   -0.3137240386E-002    0.5551721774E-002   -0.3682551701E-002
C    -0.1011985578E-001    0.6000322617E-002    0.2138907956E+001   -0.3467780243E+000   -0.3989866158E-001    0.1731681244E+000
H     0.1079649153E+001   -0.3700150670E-002    0.2490601006E+001   -0.4103683394E-001   -0.7199566110E+000    0.9714164306E+000
H    -0.5032943061E+000    0.8944705446E+000    0.2634064693E+001    0.1723728241E+001    0.2205479854E+000   -0.2162407230E+001
           5
POT 007 PROB 0.1762909999997646
I    -0.4119193903E-003    0.2479294900E-003   -0.1787596016E-003   -0.1384086243E-002   -0.3620507131E-002   -0.3208997807E-001
C     0.4693522415E-002   -0.1377026253E-001    0.2166170590E+001    0.1134214299E+000   -0.2371194801E+000    0.5505379835E+000
H     0.1066317304E+001    0.9037040362E-002    0.2441480519E+001    0.1266438382E+001    0.1277328571E+001   -0.8478356970E+000
H    -0.5657057605E+000    0.1067005734E+001    0.2324952893E+001   -0.1061484321E+001   -0.3114285906E-001    0.3208418017E+000
           5
POT 007 PROB 0.19069800000033865
I     0.1862431704E-004   -0.1287186084E-002    0.5228588484E-002    0.2358795367E-002    0.7783409850E-003    0.2014231158E-001
C     0.2020601836E-001    0.2607654431E-001    0.2090437396E+001   -0.1970789529E+000    0.1628377118E-001    0.3396689005E-001
H     0.9074217676E+000   -0.7514000253E-001    0.2391108096E+001   -0.5971442150E+000   -0.5153301098E+000   -0.9497131728E+000
H    -0.5975129627E+000    0.7081887116E+000    0.2638995480E+001    0.9610763338E+000    0.9659617718E+000   -0.1168961282E+001
           5
POT 007 PROB 0.17787800000041898
I    -0.1013943687E-003    0.8633188722E-003   -0.2435219748E-002   -0.4881418335E-002   -0.4575740787E-002    0.9716956692E-002
C     0.9903731395E-002   -0.1630666530E-001    0.2141032443E+001   -0.1778137961E+000    0.1566987165E+000    0.6377399704E-001
H     0.8622336757E+000   -0.1791018691E-001    0.2560365779E+001    0.1261377047E+001   -0.4381816489E+000    0.7713951773E+000
H    -0.5239283529E+000    0.1008188257E+001    0.2456151182E+001    0.7281912047E+000   -0.3900854192E+001   -0.9286801430E+000
           5
POT 007 PROB 0.17184199999974226
I    -0.8429048593E-003    0.1186523088E-002   -0.4708787605E-002   -0.4477589967E-002    0.1610916338E-004   -0.4012649898E-001
C     0.1139313112E-001   -0.1411862710E-001    0.2176959562E+001   -0.2847540250E+000   -0.1178332317E-001    0.4106266890E+000
H     0.1076701147E+001    0.5676515143E-002    0.2657110191E+001   -0.3688545060E+000   -0.1685976013E+000    0.1672065580E+001
H    -0.5535857961E+000    0.8465133316E+000    0.2276290097E+001    0.1975760483E+001   -0.1621166299E+001   -0.7332311737E+000
           5
POT 006 PROB 0.16797500000029686
I     0.5448803519E-003    0.5463780391E-003   -0.5338027219E-002    0.7206081888E-002   -0.8822366236E-002   -0.3263864021E-001
C    -0.8446529539E-002   -0.8086633781E-002    0.2187092392E+001   -0.4098323171E+000   -0.1733141848E+000    0.5143689757E+000
H     0.1006879597E+001    0.4091852885E-001    0.2417687575E+001    0.1258382483E+001    0.1500685308E+001   -0.1056530027E+001
H    -0.4600221431E+000    0.9351072601E+000    0.2472643303E+001    0.1739756824E+001   -0.7613209713E+000    0.1430594812E+001
           5
POT 007 PROB 0.1834549999994124
I     0.1460494669E-003    0.1545012601E-002    0.3437395572E-002   -0.8031632758E-002   -0.7027423606E-002    0.2495019165E-001
C     0.1346551247E-002   -0.2986011582E-001    0.2106413527E+001    0.3221686924E-001   -0.1815020109E+000    0.3423058080E-002
H     0.1062071670E+001    0.2284332873E-001    0.2423598064E+001    0.1694617934E+000    0.5511077296E+000    0.4599110663E+000
H    -0.5749965640E+000    0.9210642473E+000    0.2272786259E+001   -0.1729399516E+000    0.2036106653E+001   -0.2019389330E+000
           5
POT 006 PROB 0.17276599999968312
I     0.7189134324E-003    0.1232134350E-004   -0.7173270545E-003    0.7355661289E-002    0.5922818615E-003   -0.2369007711E-001
C    -0.3095401083E-001    0.8494459442E-002    0.2160444457E+001   -0.3908598191E-001    0.4141511789E-001    0.1134277672E+000
H     0.1127132899E+001   -0.6274076047E-001    0.2352660965E+001    0.1798244015E+001    0.5804037166E+000   -0.8206315480E+000
H    -0.4493329433E+000    0.9560046169E+000    0.2428754491E+001   -0.4630315923E+000   -0.3984902364E+000    0.1032339163E+001
           5
POT 007 PROB 0.18172000000049593
I     0.1708970277E-003   -0.1193265205E-002    0.2641071351E-002    0.2140081032E-002   -0.1078270152E-002    0.5290179044E-002
C     0.1833012952E-001    0.2381175371E-001    0.2116859815E+001   -0.2837578044E+000    0.1279145823E-001   -0.1405938149E-001
H     0.1041545355E+001   -0.2872218493E-001    0.2369145923E+001    0.9051060083E+000   -0.6507381150E+000    0.1324180168E+000
H    -0.6271535078E+000    0.8462654822E+000    0.2644184909E+001    0.5430509840E+000   -0.1891858519E+000   -0.1579023139E+000
           5
POT 007 PROB 0.1884570000001986
I     0.1746462154E-003   -0.2781556534E-003    0.3464836426E-002   -0.1673645770E-002   -0.9767094595E-002    0.2106214013E-001
C    -0.4932780514E-002   -0.4775792039E-002    0.2089511336E+001   -0.1514979186E+000    0.2213197440E+000    0.7675933897E-001
H     0.1043462032E+001    0.4778613064E-001    0.2500937241E+001    0.1520188872E+000    0.1368177866E+000   -0.4658576793E+000
H    -0.4886107119E+000    0.8797683787E+000    0.2593510456E+001    0.1455164772E+001    0.1317785747E+001   -0.3503005471E+000
           5
POT 006 PROB 0.17624700000033044
I    -0.5741085310E-003   -0.1409689772E-004   -0.6209017583E-003    0.1755463463E-002   -0.1001904988E-002    0.2292220831E-001
C     0.1522447361E-001    0.9997053173E-002    0.2131578287E+001   -0.1223098148E+000    0.5456850185E-001   -0.2944506928E+000
H     0.9953729481E+000   -0.2570569948E-001    0.2603019032E+001    0.1644652892E+001    0.1234793887E+000    0.1696632173E+000
H    -0.5406376485E+000    0.8913719428E+000    0.2470921537E+001    0.5322076528E-001    0.1965031453E+000    0.2770927896E+000
           5
POT 007 PROB 0.1904420000000755
I     0.7039041229E-003    0.3176763573E-005    0.4596877782E-002    0.6291238540E-003   -0.9144068258E-003    0.1285103046E-001
C    -0.2446162852E-001    0.1100112197E-001    0.2099922142E+001   -0.2199366567E-001    0.4399637933E+000   -0.7522756946E-001
H     0.1064859849E+001   -0.1030967771E+000    0.2356444972E+001    0.7782746576E+000   -0.1709429744E+001   -0.3081935441E+000
H    -0.4825879045E+000    0.8096247290E+000    0.2448862468E+001   -0.2990737269E+000   -0.8193931333E+000   -0.1020967273E+001
           5
POT 007 PROB 0.16918900000018766
I     0.4748805642E-003   -0.7065974804E-003   -0.6075731382E-002    0.4436418652E-002    0.5947879225E-002    0.2199126327E-001
C    -0.7644160532E-002    0.1591322859E-001    0.2214847256E+001   -0.4755087099E-001   -0.9098594593E-001    0.5028113419E-001
H     0.1054535299E+001   -0.7360378664E-001    0.2351400532E+001    0.1986277651E+001    0.7531139453E+000   -0.1886978559E+001
H    -0.5464522924E+000    0.8935663621E+000    0.2551384992E+001   -0.4335769253E+000   -0.9575357697E+000   -0.1569788811E+001
           5
POT 007 PROB 0.18088100000022678
I    -0.7435133721E-003    0.4033098541E-003   -0.2664087875E-003    0.1130309474E-002   -0.5491139335E-003    0.5737031184E-002
C     0.1037495488E-001   -0.1114663867E-002    0.2121443325E+001    0.3296418127E-001    0.1611804135E+000   -0.3058040037E+000
H     0.1085584700E+001   -0.3492731264E-001    0.2674362226E+001   -0.1125823996E+001   -0.1342060930E+001    0.6656489373E+000
H    -0.5771994541E+000    0.8336264308E+000    0.2425589988E+001   -0.3327924570E+000   -0.1182273493E+001    0.8673660717E+000
           5
POT 007 PROB 0.17611499999929947
I     0.2466824184E-003   -0.5059512187E-003   -0.4108182573E-002   -0.1051866857E-002    0.4288762614E-003    0.8147006226E-002
C    -0.2233641418E-001    0.1140228264E-001    0.2181984258E+001   -0.3063890176E-001   -0.2589064838E+000   -0.3466706838E+000
H     0.1013416221E+001   -0.5679986618E-001    0.2481894164E+001   -0.1962047593E+001    0.1024775660E+001    0.1318840473E+001
H    -0.4177351063E+000    0.8878443269E+000    0.2532870399E+001    0.1242436299E+001    0.5575573163E+000    0.1387699095E+001
           5
POT 006 PROB 0.18328700000074605
I     0.7107220329E-003    0.5632497575E-003    0.8211131222E-002   -0.7146324589E-002    0.7019515384E-002   -0.1349961503E-001
C    -0.2094311499E-001    0.3839213224E-002    0.2100916404E+001    0.4179543475E+000   -0.2966218991E-001    0.7070072466E-001
H     0.1069998648E+001   -0.9804693833E-001    0.2190007414E+001   -0.2462360812E+001   -0.1390037636E-002    0.6372166221E+000
H    -0.5064115932E+000    0.9417812253E+000    0.2217274297E+001   -0.6546604284E+000    0.1091168006E+001   -0.1039902736E+001
           5
POT 006 PROB 0.1882450000002791
I    -0.2326565481E-003   -0.4741915691E-003    0.7288493837E-002    0.3521446077E-003   -0.1091619380E-001   -0.4502811959E-001
C     0.8201424435E-002    0.1889522831E-002    0.2064196243E+001   -0.2764575914E+000    0.4103735920E+000    0.2266235213E+000
H     0.1013829502E+001    0.9196138163E-001    0.2488555447E+001    0.1611995278E+001   -0.8973223871E+000    0.1634358084E+001
H    -0.4723048084E+000    0.9249226510E+000    0.2528858482E+001    0.1054280739E+001   -0.2717514908E+001    0.1653128691E+001
           5
POT 007 PROB 0.18853500000022905
I    -0.2101692182E-003   -0.1591437540E-002    0.7141328490E-002    0.2615281251E-002   -0.2638228304E-002   -0.6926684294E-002
C    -0.1670170835E-001    0.3330351527E-001    0.2064373187E+001   -0.3806496248E-001    0.2740129066E+000   -0.8043250423E-001
H     0.1061828248E+001   -0.1856653396E+000    0.2554010796E+001    0.3631883492E+001   -0.1653552154E+001    0.1939229042E+000
H    -0.5225495289E+000    0.9144070753E+000    0.2628739813E+001   -0.2339769180E+001   -0.1887512971E+001    0.6744982307E+000
           5
POT 007 PROB 0.19179299999996147
I    -0.7256754349E-003   -0.6296101895E-003    0.1036565288E-001   -0.1032175203E-001    0.1552723393E-002   -0.7974538955E-002
C     0.1629461023E-001    0.2061883743E-001    0.2054714405E+001    0.1508424095E+000   -0.3922437935E-001   -0.5178998635E-001
H     0.1085456846E+001   -0.3703968055E-001    0.2474869471E+001    0.7455884289E+000    0.7096525061E+000    0.2208984025E+001
H    -0.5782266473E+000    0.9186074574E+000    0.2384163552E+001   -0.8438536227E-001    0.1125300640E+001   -0.4773775630E+000
           5
POT 007 PROB 0.1802030000008017
I    -0.1169887315E-002    0.6048206175E-003    0.1263667951E-002    0.1721544024E-001    0.1067575997E-001    0.9141300006E-002
C     0.2755797758E-001   -0.1401939559E-001    0.2134983315E+001   -0.4217573544E+000    0.2869360991E-001   -0.6460656840E-002
H     0.9833030514E+000    0.3306336283E-001    0.2597196623E+001    0.8201231114E+000   -0.1419657441E+000   -0.2720631499E+001
H    -0.5796462352E+000    0.9562714383E+000    0.2280779134E+001    0.1380183137E+001    0.1162771795E+001   -0.1096214496E+001
           5
POT 007 PROB 0.20088099999975384
I    -0.4260208560E-003   -0.4481452163E-003    0.1132555410E-001    0.1449178227E-002   -0.6263253041E-002   -0.1735030245E-001
C     0.2827575180E-002    0.2718618116E-001    0.2031262258E+001   -0.1021124838E+000    0.3982626715E+000   -0.3420912569E-001
H     0.1029166162E+001   -0.5630299673E-001    0.2502253707E+001   -0.1343860813E+000   -0.2780817381E+001    0.8413800563E+000
H    -0.4763065773E+000    0.7359969753E+000    0.2403614456E+001   -0.6832001915E+000    0.2813360334E-001    0.1082061821E+001
           5
POT 007 PROB 0.19943400000011025
I    -0.7798240583E-003    0.1837806894E-003    0.1078145749E-001   -0.3144751171E-002    0.1525988397E-002    0.5419739646E-002
C     0.6567289581E-002    0.1038085128E-002    0.2037345237E+001    0.1206892291E+000   -0.1035656695E+000   -0.2535547239E+000
H     0.9527356635E+000    0.8637728765E-001    0.2561209191E+001   -0.9609686763E+000    0.1297668534E+001    0.1095062226E+001
H    -0.3814125605E+000    0.8237933393E+000    0.2320204230E+001    0.7832388806E+000   -0.5295989220E+000    0.5842605628E+000
           5
POT 007 PROB 0.19228599999951257
I     0.1040910647E-002    0.5128951810E-003    0.6829199100E-002   -0.7016879045E-002   -0.2694952029E-002   -0.4548996508E-001
C    -0.1915805694E-001   -0.8627946575E-002    0.2071523082E+001    0.8790072208E-002    0.9265849831E-001    0.3021953396E+000
H     0.1071975541E+001   -0.5933472656E-001    0.2294553148E+001    0.3150183606E+000   -0.4230508411E+000    0.2087697275E+001
H    -0.5499896487E+000    0.8339410346E+000    0.2463481026E+001    0.8645441341E-001   -0.8809051507E+000    0.2841641594E+000
           5
POT 006 PROB 0.16958400000021356
I     0.1641193417E-003    0.1183261311E-002   -0.2250255168E-002    0.1193936884E-002    0.8244582892E-002    0.1575214920E-001
C    -0.2331942855E-001   -0.1977192945E-001    0.2154434893E+001    0.2485579001E+000    0.7407545783E-001    0.2152962937E-001
H     0.1188849633E+001   -0.5892335411E-002    0.2531148725E+001   -0.3136496691E+001   -0.9187006025E+000   -0.1623699636E+001
H    -0.4960324527E+000    0.1001879434E+001    0.2331354510E+001   -0.2278228080E+000   -0.7323520420E+000   -0.1899577773E+001
           5
POT 007 PROB 0.18667099999947823
I     0.1300408830E-003    0.3477340239E-003    0.6536358841E-002    0.2614774057E-004    0.4219594317E-003   -0.2941361241E-002
C    -0.1969045638E-002   -0.2103244014E-001    0.2105554166E+001    0.1921693608E+000    0.6890669540E+000   -0.9852744400E-001
H     0.1061643233E+001    0.9965289117E-002    0.2309218857E+001    0.2009615477E+000   -0.2320034339E+001    0.2096724671E-001
H    -0.5784018188E+000    0.1093161085E+001    0.2327938682E+001   -0.8711890678E+000   -0.1773517416E+001   -0.8334937417E+000
           5
POT 007 PROB 0.1838500000003478
I    -0.4621304249E-003    0.7520521640E-004    0.2420063195E-002   -0.6048184507E-002   -0.3120759449E-002   -0.9725696634E-002
C     0.2864635871E-002   -0.9353148898E-002    0.2130119983E+001   -0.6175261210E-001   -0.1192215228E-001   -0.6212880173E-002
H     0.1076590345E+001    0.5410273182E-001    0.2490306252E+001    0.1864322152E+001    0.8633570040E+000    0.1797395048E+001
H    -0.5088774924E+000    0.9287520399E+000    0.2371708922E+001    0.4096941792E+000   -0.6611383507E+000    0.3173461555E+000
           5
POT 007 PROB 0.18012199999975564
I    -0.1151012034E-002    0.7046692628E-003   -0.8776653232E-003    0.3389719684E-004    0.4835707093E-002   -0.1400538835E-001
C     0.1752721913E-001    0.8123654088E-002    0.2131413775E+001   -0.3505454682E+000   -0.1043830583E+000   -0.1058336581E+000
H     0.9540412148E+000   -0.6664215889E-001    0.2723103477E+001    0.2055165485E+001    0.1072175200E+001    0.1891417157E+001
H    -0.5130882920E+000    0.7639443425E+000    0.2307628014E+001    0.1802662593E+001   -0.1103825457E+001   -0.4496149846E-001
           5
POT 006 PROB 0.17786999999952968
I     0.8300541129E-003    0.1375402311E-002    0.2993627091E-002    0.2984220308E-002    0.4435625734E-002   -0.1018529601E-002
C    -0.2641430168E-001   -0.2061729758E-001    0.2122684826E+001    0.3254238649E+000   -0.2989909282E+000    0.4979331098E-001
H     0.1023045681E+001   -0.9657007127E-002    0.2312105328E+001   -0.2349589699E+001    0.7652242570E+000   -0.1581878983E+001
H    -0.4358580160E+000    0.9852278516E+000    0.2268219829E+001   -0.1154195032E+001    0.4121862177E+000    0.4535541105E+000
           5
POT 007 PROB 0.19100799999978335
I    -0.2549178769E-003    0.5165930977E-003    0.7230191079E-002    0.1668552585E-002   -0.1031021613E-002    0.3759422735E-001
C    -0.2838513885E-003   -0.1014435604E-001    0.2075007380E+001   -0.4335743336E-001    0.2080491575E+000   -0.6462180543E+000
H     0.1017265625E+001    0.5928827604E-001    0.2473481882E+001   -0.1719710457E+000    0.2752072289E+000    0.7642007288E+000
H    -0.4557301047E+000    0.9838149777E+000    0.2330454503E+001    0.1154666121E+001   -0.5152410917E+000    0.8144650607E+000
           5
POT 007 PROB 0.1796359999998458
I    -0.9631984032E-003    0.2370060876E-003    0.1452893982E-002    0.5555572819E-002    0.8609130307E-003    0.3182809501E-001
C     0.1432594709E-001   -0.6373040149E-002    0.2136142306E+001   -0.7371232581E-001   -0.1608590238E-001   -0.2929031639E+000
H     0.1027909015E+001    0.9470552830E-001    0.2577310278E+001    0.2099994484E+001   -0.1241184545E+001   -0.1087970152E+001
H    -0.4699145080E+000    0.9667017256E+000    0.2318497631E+001   -0.2059888189E+001   -0.5219417226E+000    0.1743599919E+000
           5
POT 007 PROB 0.1933260000005248
I    -0.7091233728E-003   -0.1064210040E-002    0.8005656692E-002   -0.2738977813E-002   -0.5900079687E-003    0.3369934887E-001
C     0.2422423233E-001    0.2147526786E-001    0.2072362531E+001    0.2935698153E+000   -0.9038354423E-001   -0.3640445953E+000
H     0.9082174966E+000   -0.1152220614E+000    0.2480745080E+001    0.1719056535E+001    0.1424118585E+000   -0.1709954181E+000
H    -0.6184214732E+000    0.8587360394E+000    0.2498420934E+001   -0.2643417733E+001    0.2164238822E+001    0.4365064696E+000
           5
POT 007 PROB 0.16903000000002066
I     0.4093870603E-003   -0.1078036581E-002   -0.5346950322E-002   -0.6575922490E-002   -0.4813272780E-002    0.1214780871E-001
C    -0.3999559360E-002    0.1948579341E-001    0.2208782293E+001    0.2565613543E+000    0.2543933009E+000   -0.1503070789E+000
H     0.1002688636E+001    0.4191502592E-001    0.2348699855E+001   -0.2094678826E+001   -0.5710467735E+000    0.7460459827E+000
H    -0.4392992504E+000    0.8530153138E+000    0.2599262876E+001    0.1390007148E+000   -0.2067253155E+001    0.3104126310E-001
           5
POT 007 PROB 0.1740060000001904
I    -0.2580876545E-003    0.4144921416E-003   -0.3792241342E-002   -0.5426134913E-002    0.8402449692E-002    0.3106786113E-001
C     0.1280761768E-001    0.2466731489E-002    0.2188249347E+001   -0.8564067472E-003   -0.3303441310E-001    0.3980073884E+000
H     0.1013564254E+001    0.2686207759E-001    0.2454144817E+001   -0.1225919986E+001    0.1461082586E+001   -0.1808599335E+001
H    -0.5199994461E+000    0.8533192838E+000    0.2349934749E+001    0.2417191393E+001   -0.1706749209E+001   -0.4808488831E+001
           5
POT 006 PROB 0.16536899999937305
I     0.9408283300E-003   -0.4982433304E-003   -0.5491157399E-002    0.1139944303E-002   -0.3893046177E-003   -0.2306263220E-001
C     0.1225412063E-001    0.7438201929E-002    0.2166568862E+001   -0.1885406655E+000   -0.2547859372E+000   -0.1464966421E+000
H     0.1094305843E+001   -0.2647657919E-001    0.2375031959E+001    0.4469732108E+001    0.5223910127E+000    0.1805279287E+001
H    -0.6948859787E+000    0.8059078170E+000    0.2773137236E+001   -0.1621655767E+001    0.1968132207E+001    0.2053130641E+001
           5
POT 006 PROB 0.1810429999995904
I    -0.3438359923E-003    0.7788335931E-003    0.5458701381E-002   -0.9220918183E-002   -0.2765239809E-002   -0.1668545590E-001
C    -0.1935053127E-001   -0.1732457936E-001    0.2110448202E+001    0.2883567254E+000    0.1968159737E+000    0.3277615249E+000
H     0.1141143718E+001    0.6217519287E-002    0.2473409696E+001    0.9730771826E+000   -0.1161617753E+000    0.5038500977E+000
H    -0.4596493255E+000    0.1020478696E+001    0.2201410649E+001   -0.1146662413E+001   -0.5189136228E+000   -0.1106129245E+001
           5
POT 007 PROB 0.18265900000005786
I    -0.2549582598E-003    0.1733779741E-002    0.6664730254E-002    0.9309258377E-003    0.5449636279E-002   -0.3336957992E-001
C     0.8087093725E-002   -0.2681959018E-001    0.2096492502E+001   -0.8388011503E-001   -0.3777801906E+000    0.9966621718E-001
H     0.1155292281E+001   -0.3196834415E-001    0.2390154892E+001   -0.2785058830E+000    0.5889107580E+000    0.1029054827E+001
H    -0.6666225571E+000    0.9919790444E+000    0.2106045825E+001   -0.1042762070E-001    0.1453433946E+001    0.8829740734E+000
           5
POT 006 PROB 0.1682780000001003
I    -0.8606901493E-003   -0.2445777177E-003   -0.6176144222E-002    0.5622443022E-002    0.2693313013E-002   -0.1591648101E-001
C     0.2121442445E-001    0.1296417090E-001    0.2179181756E+001    0.2669017261E-001   -0.2652854231E+000    0.5987540331E-001
H     0.9182981584E+000    0.2367277309E-001    0.2689153571E+001   -0.4150887000E+000    0.1823960643E+000   -0.7599623491E+000
H    -0.4751109344E+000    0.7952650736E+000    0.2527568020E+001   -0.9614780289E+000    0.2223332370E+001    0.1145703237E+001
           5
POT 006 PROB 0.19980500000019674
I     0.1506419575E-002   -0.2765496906E-003    0.1747526104E-001   -0.5118506268E-002    0.1052505368E-002    0.6694235681E-002
C    -0.3227497181E-001    0.2710714009E-002    0.1995459324E+001    0.3041901610E+000    0.3137070913E-001   -0.7044302924E-001
H     0.1144643965E+001    0.3682692842E-002    0.2090692839E+001   -0.4237841292E+001   -0.5519347597E+000    0.2418964291E+000
H    -0.4727661370E+000    0.9069746994E+000    0.2459516213E+001    0.2984371379E+000   -0.1956579823E+001   -0.3723227619E+000
           5
POT 007 PROB 0.18969599999945785
I     0.3853669972E-003    0.9436595819E-003    0.5602921769E-002   -0.3178800816E-002   -0.4404987002E-002   -0.2015212338E-001
C    -0.8053598921E-002   -0.2720909266E-001    0.2090865636E+001   -0.8822413597E-001    0.4554978289E+000    0.2977801285E+000
H     0.1005394840E+001    0.7506583265E-001    0.2370912786E+001    0.1543873599E+001   -0.1000847135E+001    0.5267846988E+000
H    -0.4733269681E+000    0.9750090327E+000    0.2353512563E+001    0.4925265019E+000   -0.2434755675E+001   -0.1010881214E+001
           5
POT 007 PROB 0.16693099999974947
I     0.9579167388E-003   -0.1503078003E-003   -0.8716355691E-002   -0.1449361817E-002    0.6255936894E-002    0.1990312930E-001
C    -0.1734713307E-001    0.1981982830E-001    0.2210597052E+001   -0.5462785255E-001   -0.1271741209E-002   -0.1919449583E+000
H     0.1064925711E+001   -0.1025213958E+000    0.2407284198E+001    0.5138392376E+000    0.1186439235E+000    0.3521107585E+000
H    -0.5156905136E+000    0.8478630484E+000    0.2609842677E+001    0.4854768418E+000   -0.2302262709E+001   -0.1367615197E+001
           5
POT 007 PROB 0.17451600000003964
I    -0.4119826879E-003   -0.1098514940E-002   -0.2873122476E-002    0.7190391457E-003   -0.1154748085E-002    0.3389626485E-001
C    -0.4655839738E-003    0.3095064709E-001    0.2140312145E+001    0.2315529476E-001    0.1126876198E+000   -0.4494186131E+000
H     0.1047630529E+001   -0.2585462939E-001    0.2671281190E+001    0.6525029599E+000   -0.8619814562E+000    0.1627089342E+000
H    -0.4511171515E+000    0.8176810927E+000    0.2668122965E+001   -0.9105681788E+000   -0.1679126099E+001    0.4142506105E+000
           5
POT 007 PROB 0.1865429999998014
I    -0.1035470839E-003   -0.6090522376E-003    0.3115585887E-002    0.8665066089E-003    0.3272925620E-002    0.1837775687E-002
C     0.6609622534E-002   -0.1039086784E-001    0.2118121966E+001    0.1808693752E-001   -0.1196870650E+000    0.2757046164E-001
H     0.9059836015E+000    0.1242110729E+000    0.2428021273E+001   -0.2305541022E+001   -0.1274309064E+001   -0.4080692728E+000
H    -0.4362142099E+000    0.9537818428E+000    0.2551296967E+001   -0.4055509411E+000    0.1474999557E+001   -0.3777602912E+000
           5
POT 007 PROB 0.19188200000007782
I    -0.9273648207E-003    0.4132590405E-005    0.7303284660E-002    0.3387579630E-002   -0.1560596131E-002   -0.2233049836E-001
C     0.1811886946E-001    0.2084759459E-002    0.2086940592E+001    0.7313986370E-001    0.3875160348E+000    0.9128584680E-001
H     0.1068702809E+001    0.1223787862E-001    0.2510729766E+001   -0.3594864018E+001   -0.1373801917E+001   -0.2847594572E+000
H    -0.5659724354E+000    0.7790931718E+000    0.2298399221E+001    0.1234147053E+001   -0.3361480007E+001    0.4193001717E+000
           5
POT 007 PROB 0.1787560000002486
I     0.3669862494E-003   -0.3874228383E-003    0.1450015667E-002   -0.1681191200E-002    0.3388262644E-002   -0.2708284644E-001
C     0.3120363468E-002    0.2644619220E-002    0.2130064775E+001    0.3416293504E-001    0.2752328236E+000    0.1992693337E+000
H     0.1146075019E+001    0.6869089716E-001    0.2365770346E+001   -0.7028001372E+000   -0.1111274746E+001    0.5930950739E+000
H    -0.5603122570E+000    0.9571161468E+000    0.2549062073E+001    0.3610207784E+000   -0.2636992905E+001   -0.9725466490E+000
           5
POT 007 PROB 0.1703829999996742
I    -0.3151742071E-003    0.1271947324E-003   -0.4552365410E-002   -0.1103791383E-001    0.1249639523E-002   -0.2594312791E-001
C     0.1809579807E-001   -0.8878365411E-002    0.2192874147E+001    0.5361557084E+000   -0.3206299593E+000    0.2811242095E+000
H     0.1067685742E+001    0.1250149616E+000    0.2465653440E+001   -0.3906924829E+001   -0.1309022919E+001    0.8032145283E+000
H    -0.5393891071E+000    0.9750825270E+000    0.2439329732E+001   -0.2733331395E+001    0.3328929601E+001    0.5583866507E-001
           5
POT 006 PROB 0.18072399999982736
I    -0.3816631616E-003   -0.1225125048E-003    0.2208000719E-002   -0.4154701552E-002    0.6047006273E-002   -0.2831103246E-002
C    -0.3138803295E-003   -0.1972177089E-002    0.2122878592E+001    0.3568639329E+000    0.1380050517E+000   -0.1004229014E+000
H     0.1074919893E+001    0.3610753406E-001    0.2520158656E+001   -0.1413992627E+001   -0.5765582581E+000    0.4323440502E+000
H    -0.4915956530E+000    0.9020249515E+000    0.2431184129E+001   -0.9606645949E+000   -0.1384524518E+001   -0.7904417390E+000
           5
POT 007 PROB 0.19462299999941024
I    -0.2442263990E-003    0.6826800253E-003    0.1240382745E-001   -0.3321874057E-004   -0.1949120682E-002   -0.8982542563E-004
C     0.1215847645E-002   -0.1150446432E-001    0.2059522465E+001   -0.8072271095E-001    0.6159818359E-001    0.1572024854E+000
H     0.1037468432E+001    0.1299648148E+000    0.2311730920E+001    0.1056596881E+001   -0.1438712682E+001   -0.4043281936E+000
H    -0.4128695571E+000    0.9039077859E+000    0.2151953381E+001   -0.1150606624E+001    0.4630422125E+000   -0.5243375773E+000
           5
POT 007 PROB 0.17899599999964266
I     0.4667043231E-004   -0.6471647292E-004   -0.1459995122E-002    0.7936367781E-002    0.2992763495E-002    0.2550712214E-004
C     0.1512353295E-002    0.1071516486E-001    0.2147978106E+001   -0.4736459505E+000   -0.3992157935E-001    0.1308911188E+000
H     0.1074376790E+001    0.5097166611E-001    0.2484495648E+001    0.2692963011E+001   -0.5219474811E+000   -0.8940004205E+000
H    -0.4705744191E+000    0.8130534605E+000    0.2492417300E+001    0.4929759725E+000   -0.1811389676E+000   -0.7661754929E+000
           5
POT 006 PROB 0.1753820000003543
I     0.5484635764E-003   -0.4186438063E-003    0.5609928182E-003    0.1631274728E-005   -0.2091531848E-002   -0.2183404633E-001
C     0.4805903709E-002    0.4329403991E-002    0.2149582333E+001   -0.1133770175E+000   -0.1786662209E+000   -0.7389569599E-001
H     0.1101942312E+001   -0.2642572473E-001    0.2285451151E+001    0.9621493502E+000    0.9649017086E+000    0.1498844805E+001
H    -0.6374138193E+000    0.8367009167E+000    0.2530974807E+001    0.3391222526E+000    0.9670913802E+000    0.1821317618E+001
           5
POT 007 PROB 0.17131199999948876
I     0.7655745698E-003   -0.8008798977E-003   -0.4960911607E-002   -0.1211028143E-002   -0.9465419119E-002   -0.1187485625E-001
C    -0.1624526713E-001    0.1639453636E-001    0.2190602067E+001   -0.2522188982E+000    0.3124614110E+000   -0.9479946654E-001
H     0.1138563595E+001   -0.1068962856E+000    0.2365045895E+001    0.4556596009E+001   -0.1666281788E+001    0.1770134950E+001
H    -0.5861844865E+000    0.8855668620E+000    0.2634063620E+001   -0.1413481336E+001   -0.1217928422E+001    0.1379805264E+001
           5
POT 007 PROB 0.18749599999955535
I     0.7274004088E-003    0.1310446215E-002    0.5466024820E-002    0.9232997545E-002   -0.1363289087E-002   -0.4491006918E-001
C    -0.6525157923E-002   -0.2272760245E-001    0.2078066967E+001   -0.2241730026E+000    0.6381907012E+000    0.3799064910E+000
H     0.1049227587E+001   -0.1710139955E-002    0.2355430839E+001    0.1043644740E+001   -0.1880486533E+000   -0.8903777271E+000
H    -0.5636229207E+000    0.8805809207E+000    0.2372798179E+001    0.2212609639E+001   -0.2663922651E+001   -0.1683246750E+000
           5
POT 007 PROB 0.1885870000005525
I     0.7380144205E-003    0.7092683880E-003    0.5309229336E-002   -0.6846957225E-002    0.1017653300E-001    0.3284891486E-001
C    -0.1852880173E-001   -0.1258496486E-001    0.2108787500E+001   -0.4568773056E+000   -0.1620786686E+000   -0.1508262300E+000
H     0.1054568235E+001    0.2289145708E-001    0.2268859464E+001    0.1520817416E+001   -0.1298849050E+001    0.1742599012E+001
H    -0.4611956927E+000    0.8651212847E+000    0.2324663169E+001    0.1078749776E+001    0.2751233337E+000   -0.3449466452E+001
           5
POT 006 PROB 0.17247199999928853
I    -0.1731957483E-002    0.1458518356E-003   -0.8807726167E-003    0.7760592460E-002    0.9519442053E-002   -0.7086684011E-001
C     0.4420404725E-001   -0.3792548327E-002    0.2128111588E+001   -0.1603845488E+000   -0.7199892897E-002    0.3645383924E+000
H     0.8955003451E+000    0.1010061310E-001    0.2784309121E+001    0.1902477932E+000   -0.1104192801E+001    0.3831751229E+000
H    -0.6008612586E+000    0.8923723879E+000    0.2420247403E+001   -0.2637766313E+000    0.2360818902E+001    0.4634839350E+000
           5
POT 007 PROB 0.18062800000006973
I    -0.9079601523E-003   -0.4110222444E-003    0.1270922774E-002    0.4524042468E-002   -0.2540486627E-002    0.2448152322E-001
C     0.1052348255E-001    0.3816284514E-002    0.2136504622E+001   -0.3748558272E+000   -0.2297607696E+000   -0.2917529465E+000
H     0.1091608088E+001    0.3369957209E-001    0.2582809123E+001    0.2254106176E+001    0.2312180310E+001    0.1842213513E+000
H    -0.5239764979E+000    0.8989961014E+000    0.2415034761E+001    0.1939498365E+001    0.8804635705E+000    0.1046531645E+001
           5
POT 007 PROB 0.17695000000003347
I     0.5141823545E-003   -0.1088764229E-004   -0.3599652402E-002    0.2415128065E-003   -0.3545790390E-002    0.5008398971E-002
C     0.5629852195E-002   -0.3244789890E-002    0.2147579017E+001   -0.1795086906E+000   -0.2124527372E+000    0.1195119953E-001
H     0.9245074498E+000    0.2400076768E-001    0.2472187970E+001    0.8804192922E+000    0.1760147162E+001    0.1537991925E+000
H    -0.5189911028E+000    0.9169745040E+000    0.2657270761E+001    0.1278208501E+001   -0.8190564944E+000    0.6191798332E+000
           5
POT 006 PROB 0.17056700000011915
I    -0.5441148912E-003   -0.3491511891E-003   -0.3833125073E-002    0.1366952277E-002    0.3555273404E-002   -0.6092606984E-002
C    -0.1626356848E-002   -0.4440563267E-002    0.2178986286E+001    0.3253390058E+000    0.3276001995E-001    0.7586952874E-001
H     0.9455024261E+000   -0.1310231791E-001    0.2586752879E+001   -0.1716315497E+001    0.1964952056E+000   -0.1148469249E+001
H    -0.4681714965E+000    0.1000426922E+001    0.2488894741E+001   -0.7525357613E+000   -0.1490491751E+001   -0.1798548690E+000
           5
POT 006 PROB 0.17848200000025827
I     0.1177503676E-002   -0.7143385594E-003    0.1335073025E-002    0.3355638295E-003    0.9469088871E-003   -0.1357751757E-001
C     0.3017533118E-002    0.1530508759E-001    0.2122510299E+001   -0.4514952436E+000    0.1296490129E-001    0.6258005311E-001
H     0.9092755531E+000   -0.3105419203E-002    0.2239671978E+001    0.1066068491E+000   -0.9270144409E+000    0.1403572387E+001
H    -0.5229132897E+000    0.8084601818E+000    0.2693100080E+001    0.1889399095E+001    0.6820090723E+000   -0.4164299778E+000
           5
POT 006 PROB 0.17919000000074448
I     0.4162954192E-003    0.7229247948E-003    0.3090980869E-002   -0.3183456615E-002    0.7970320827E-003   -0.6053199628E-001
C    -0.1509202422E-001   -0.1267232420E-001    0.2127736744E+001   -0.1820457890E+000    0.5728978201E-001    0.3156034498E+000
H     0.1095018233E+001   -0.1173464286E-001    0.2342039283E+001    0.7460112042E+000   -0.3500611851E+000    0.2388221030E+001
H    -0.5113945913E+000    0.9697041426E+000    0.2312767175E+001    0.8342375775E+000   -0.2961607046E+001    0.4738235624E+000
           5
POT 007 PROB 0.1842049999995652
I     0.8618880668E-004    0.4865977341E-003    0.3571116485E-002    0.2096924651E-002   -0.3080476007E-002    0.2202453329E-001
C     0.1112277806E-001    0.2245756180E-001    0.2121815018E+001   -0.9862020670E-001    0.8111483322E-001    0.3451727128E-001
H     0.9141435671E+000   -0.2426024300E+000    0.2344648821E+001    0.1259035194E+001   -0.5020969452E+000   -0.1224445412E+001
H    -0.6439927402E+000    0.8791990918E+000    0.2280181159E+001   -0.4424845737E+000    0.1180267099E+000   -0.6247699848E+000
           5
POT 007 PROB 0.17636599999968894
I     0.3606471525E-003   -0.4822748916E-003   -0.2271146222E-002   -0.1838629578E-002   -0.6805782279E-002    0.7864828026E-002
C    -0.1023688235E-001    0.8669392357E-003    0.2171462686E+001   -0.1696754421E-001    0.3824812982E-001   -0.2710719797E+000
H     0.1002929314E+001    0.1331227500E+000    0.2392793102E+001   -0.4506181210E+000   -0.1814272338E+001    0.1160789633E+001
H    -0.3625861275E+000    0.9069261066E+000    0.2543426029E+001   -0.1245225070E+001    0.1403803959E+001    0.1635964620E+001
           5
POT 007 PROB 0.19340499999998428
I     0.8679292034E-004   -0.6116633889E-003    0.7427016729E-002    0.4969849331E-002   -0.1551619416E-002   -0.1070295503E-001
C    -0.5319627998E-002    0.2166076279E-001    0.2044862000E+001    0.1087929799E+000    0.1136018060E+000   -0.2030293560E+000
H     0.9959940285E+000   -0.1733834646E+000    0.2530697871E+001   -0.2674262844E+000    0.4106277081E+000   -0.1127998603E-001
H    -0.5698487311E+000    0.8838378169E+000    0.2594555206E+001   -0.1373399159E+000   -0.6137253029E+000    0.1906281988E+001
           5
POT 007 PROB 0.1873539999996865
I    -0.3024513518E-003   -0.9856195198E-004    0.3357534248E-002    0.2344133508E-002   -0.4895810519E-002   -0.2442734127E-001
C     0.2621855875E-001    0.7064125690E-002    0.2099477799E+001   -0.1342049472E+000    0.2529299518E+000    0.3503727504E+000
H     0.1021951052E+001   -0.4586959896E-001    0.2481629974E+001    0.1267658738E+001    0.3187733076E-001   -0.4872336100E+000
H    -0.6671051297E+000    0.7883695559E+000    0.2493713739E+001    0.7365861197E+000   -0.5268890353E+000   -0.1682968175E-001
           5
POT 007 PROB 0.18641999999999825
I    -0.1088151332E-003   -0.6707051886E-004    0.3349811755E-002   -0.6044309036E-003    0.6178708887E-002   -0.9762406576E-002
C    -0.1039087174E-001    0.5370940034E-002    0.2124235607E+001   -0.1645019066E+000   -0.1001636183E+000    0.1468540762E+000
H     0.1043445455E+001   -0.8297095693E-001    0.2438232647E+001    0.1542312947E+001   -0.5155987337E+000    0.3639082537E+000
H    -0.5089235768E+000    0.9123896268E+000    0.2366376652E+001   -0.3197512119E+000    0.3210213868E+000   -0.1291221871E+001
           5
POT 007 PROB 0.17769200000020646
I     0.2041636366E-003   -0.1653204337E-003   -0.2399373900E-002    0.3084542385E-002    0.1904350455E-002   -0.6894464610E-002
C    -0.1170732861E-001   -0.2209530014E-003    0.2154318675E+001   -0.2369061070E+000    0.1654231388E+000    0.5398764014E-001
H     0.1131940419E+001    0.1523601359E-001    0.2501213812E+001    0.2828689942E+001   -0.7958334468E+000    0.6641474572E-001
H    -0.5027747426E+000    0.8928491434E+000    0.2547097845E+001   -0.2494189273E+000   -0.1378452284E+001   -0.6160313149E+000
           5
POT 007 PROB 0.1933790000002773
I     0.1551464574E-003   -0.4050246975E-003    0.1034398169E-001    0.2080586969E-002   -0.1398188406E-002    0.3806646622E-001
C    -0.6818399794E-002    0.1701004426E-001    0.2066726612E+001    0.1390297364E+000    0.1256012904E+000    0.8929450608E-001
H     0.1141886873E+001   -0.1027063408E+000    0.2311594671E+001   -0.3572908046E+000    0.9996387450E+000   -0.2720116151E+001
H    -0.5854290266E+000    0.8878124995E+000    0.2364707390E+001    0.4665514810E+000   -0.1695298584E+001   -0.1603610456E+001
           5
POT 006 PROB 0.1715009999998074
I     0.3175303663E-003   -0.2989761194E-003   -0.4845373497E-002    0.1243162172E-002    0.4876480748E-002   -0.6180144243E-002
C     0.7203104102E-002    0.1361090465E-001    0.2160312497E+001    0.3995912795E+000    0.6542007585E-001    0.1100972832E+000
H     0.9460030559E+000   -0.8792061283E-001    0.2509452189E+001   -0.2170200235E+001    0.1016659934E+000   -0.1447322328E+001
H    -0.5761682810E+000    0.8427336329E+000    0.2654119071E+001   -0.8816441461E+000   -0.5336805354E+000   -0.5305100473E+000
           5
POT 007 PROB 0.18546799999967334
I     0.6960234717E-004    0.1754409631E-004    0.4485084600E-002   -0.1247949779E-001    0.4650335579E-002   -0.1241702746E-001
C     0.9613350185E-002   -0.1504719124E-001    0.2116725575E+001    0.7206307895E-001    0.1921477843E+000    0.2053477559E+000
H     0.1095614897E+001    0.1902856188E+000    0.2333715755E+001    0.1222278720E+001   -0.5607811528E+000    0.2005846695E+001
H    -0.4957961207E+000    0.8489453277E+000    0.2422306833E+001    0.9012438641E-001   -0.1089440510E+001   -0.2674464023E+001
           5
POT 007 PROB 0.185207000000446
I     0.5889482700E-003    0.4974805380E-004    0.2359122894E-002    0.2926361871E-002    0.4803674196E-002    0.2490887515E-001
C    -0.8478465315E-002   -0.1913577885E-002    0.2119835584E+001   -0.1761148244E-001   -0.1011463102E+000   -0.2828930216E+000
H     0.1077549285E+001   -0.4521083209E-001    0.2353437256E+001   -0.4723536648E+000   -0.1546239991E+000   -0.4655979319E+000
H    -0.5693964962E+000    0.8954784085E+000    0.2493292814E+001   -0.1503801230E+000    0.2136758938E+001   -0.2617868219E+000
           5
POT 007 PROB 0.17593700000088575
I    -0.1194045107E-002   -0.5931736589E-003   -0.2800187575E-003    0.8554076118E-002    0.3956006386E-002   -0.9361029825E-002
C     0.2313119423E-001    0.8505954753E-002    0.2152337429E+001   -0.3361731617E+000   -0.4431539429E-001   -0.1176558872E+000
H     0.1087178040E+001   -0.4184641592E-001    0.2610121224E+001    0.1511011361E+001   -0.5225079525E+000    0.1138702143E-001
H    -0.6347110587E+000    0.9409838374E+000    0.2426192203E+001    0.2459865626E+000    0.3274423117E+000    0.6948534598E+000
           5
POT 006 PROB 0.16309199999977864
I    -0.7616039453E-003    0.6680310236E-003   -0.5792633769E-002   -0.6602455009E-002   -0.5769209100E-003    0.1140764851E-001
C     0.5081798866E-002    0.6226255160E-002    0.2206914874E+001    0.1565645688E+000   -0.4354436590E-001   -0.3043650347E-001
H     0.1090724999E+001   -0.1489257872E+000    0.2584018887E+001   -0.1242137272E+001   -0.3830683549E+000    0.5579357734E+000
H    -0.6109458743E+000    0.9082302253E+000    0.2247719075E+001   -0.3975586756E+000    0.5110606328E+000   -0.6184094574E+000
           5
POT 007 PROB 0.17948299999989104
I     0.1723600372E-003   -0.1320611109E-002   -0.9234110422E-004    0.1009307534E-002   -0.1068271521E-001    0.1067148786E-001
C     0.4406516961E-002    0.3705432180E-001    0.2155821604E+001   -0.7182717103E-001    0.4638720554E+000    0.2372919670E-001
H     0.9583062568E+000   -0.1318946100E+000    0.2364536117E+001    0.5401608812E+000    0.5508180403E+000   -0.5523635489E+000
H    -0.5511893149E+000    0.7758916886E+000    0.2579362237E+001    0.1776963713E+001   -0.3789905376E+001    0.2879314974E+000
           5
POT 006 PROB 0.1812389999995503
I    -0.1590492243E-003   -0.1009603770E-002    0.3739564599E-002   -0.1723009345E-002    0.3546651424E-003    0.9474048219E-002
C    -0.5711663624E-004    0.8748256540E-002    0.2119154595E+001    0.2627626552E+000   -0.3806081028E+000   -0.1118518167E+000
H     0.1075643226E+001    0.5993334400E-001    0.2426298771E+001   -0.2437604159E+001    0.1174929668E+001   -0.2826205919E+000
H    -0.4822907637E+000    0.8162204141E+000    0.2533999234E+001   -0.5150019606E+000    0.1705506748E+001    0.9918034604E+000
           5
POT 007 PROB 0.18717699999979232
I    -0.1031041644E-002    0.2121374213E-003    0.4206109202E-002    0.2467823586E-005   -0.1535388705E-002    0.9670339666E-002
C     0.1465130219E-001   -0.1070710560E-002    0.2088121931E+001    0.1952860556E+000    0.2250625717E+000   -0.1094003957E+000
H     0.9772545414E+000   -0.3297484630E-001    0.2665204786E+001    0.1658804831E+001   -0.7040663820E+000   -0.4670460443E+000
H    -0.5355186644E+000    0.9296574938E+000    0.2379896588E+001   -0.1883873502E+001    0.1577484429E+000    0.4732579301E-001
           5
POT 007 PROB 0.18005499999981112
I    -0.2189588680E-003   -0.5302814777E-003    0.1482736608E-002    0.4336675290E-002   -0.6823459360E-002    0.2422088454E-001
C     0.1445345842E-001    0.1934629125E-002    0.2137864640E+001   -0.4391445715E-001   -0.1581591230E+000   -0.3256581749E+000
H     0.1060261425E+001    0.1100676794E+000    0.2421262000E+001   -0.2800367018E+000    0.2077359322E+001   -0.4722090119E+000
H    -0.5197699238E+000    0.9262144959E+000    0.2499145457E+001    0.1135249176E+001   -0.1145030519E+001    0.2181338795E+001
           5
POT 006 PROB 0.17018199999984063
I    -0.1088300209E-002   -0.2507755908E-004   -0.4011541222E-002   -0.9081924174E-002    0.9597523569E-003    0.2451128160E-001
C     0.2542757511E-001    0.1185518849E-002    0.2169941853E+001    0.2073983699E+000   -0.1243932119E+000   -0.2274476969E+000
H     0.9574774192E+000   -0.6521270497E-001    0.2669561651E+001   -0.2324407664E+001   -0.1052003793E+001    0.1152243902E+001
H    -0.6149241840E+000    0.9109718805E+000    0.2444313252E+001   -0.8043429908E+000    0.2034347821E+001   -0.6549752178E+000
           5
POT 007 PROB 0.18590899999981048
I     0.1239310356E-002    0.5912161456E-003    0.8084140253E-002    0.2884992776E-002   -0.5146928791E-003   -0.3031517582E-001
C     0.1195304314E-001   -0.4577597454E-002    0.2083476569E+001    0.5810112922E-001   -0.6073998857E+000    0.3977416328E-001
H     0.1127116092E+001    0.3514211519E-001    0.2075690388E+001   -0.1061407873E+001    0.1491667394E+001    0.3922225831E+000
H    -0.6766535312E+000    0.7381731230E+000    0.2400459357E+001   -0.8117398164E+000    0.1249565922E+001    0.2909919127E+001
           5
POT 006 PROB 0.17927599999984523
I     0.8817283750E-003   -0.4539980321E-003   -0.7689097047E-004    0.6281326002E-002    0.2224630840E-002    0.3835580897E-001
C     0.7189073371E-004    0.9481915773E-002    0.2136166091E+001    0.7068025989E-002    0.5529136499E-001   -0.2704717376E+000
H     0.9633492799E+000   -0.3090438915E-001    0.2311170977E+001   -0.3799786429E+000    0.1150765017E+001   -0.1806772092E+001
H    -0.5483928392E+000    0.7034780529E+000    0.2632837132E+001    0.1019680542E+001   -0.2329638614E+001   -0.4100155402E+000
           5
POT 007 PROB 0.18139400000018213
I    -0.7625602701E-003    0.7143842819E-003    0.4899654973E-002   -0.5563907969E-002   -0.2515165548E-003    0.3486050338E-001
C     0.2031679875E-001   -0.8433741564E-002    0.2093959828E+001    0.2821415855E+000    0.5142872748E+000   -0.2492959378E+000
H     0.1153690808E+001    0.1717520039E-001    0.2544750825E+001    0.1767913002E+000   -0.8396835528E+000   -0.8281595697E-001
H    -0.6379715522E+000    0.9987613096E+000    0.2290968921E+001   -0.3859795854E+000   -0.2817260334E+001   -0.1760592696E+001
           5
POT 007 PROB 0.1777940000001763
I     0.9296919010E-003    0.7956194538E-003   -0.1397995758E-002   -0.7312361683E-002   -0.8411997922E-003    0.1718094985E-001
C    -0.2630383319E-001   -0.9817453199E-002    0.2143990535E+001    0.5003085378E+000    0.2062271070E-001   -0.1703368645E+000
H     0.1034693867E+001    0.4101492604E-001    0.2392055806E+001   -0.4044460571E+001    0.8570948112E+000    0.1312554033E+000
H    -0.3886867965E+000    0.9437754980E+000    0.2454443130E+001    0.2867114771E+000    0.2047555465E+001   -0.3417710131E-001
           5
POT 006 PROB 0.18007900000066002
I     0.2793367560E-003    0.8189365519E-004    0.2129045948E-002   -0.1089678991E-001   -0.2108244809E-002   -0.5482382869E-001
C    -0.1554671053E-001   -0.8667832664E-002    0.2132821171E+001    0.4929094870E+000    0.1052633179E+000    0.6177673288E+000
H     0.1030872074E+001    0.1752620759E+000    0.2390831234E+001   -0.2831619105E+000    0.3807263383E-001    0.7664713547E+000
H    -0.3156063643E+000    0.8688414123E+000    0.2420619442E+001   -0.1787777530E+001   -0.1431455434E+001   -0.4716739889E+000
           5
POT 006 PROB 0.17903599999954167
I    -0.4431647516E-003    0.1162471553E-003    0.4220967764E-002   -0.5880185897E-002    0.9199093398E-003   -0.4030970870E-001
C     0.4098504640E-001    0.3671368835E-002    0.2123345251E+001    0.2632359825E-001    0.4035012923E+000    0.1756604583E+000
H     0.1032725600E+001   -0.1007810869E+000    0.2340984060E+001    0.6361827205E+000   -0.8442008187E+000    0.2099490679E+001
H    -0.8029233276E+000    0.8826650851E+000    0.2338052049E+001    0.5851717706E+000   -0.2618149410E+001   -0.6091452250E+000
           5
POT 007 PROB 0.16615100000035454
I     0.3546552986E-004    0.3481755468E-003   -0.8742478701E-002    0.3566332572E-002   -0.1375022986E-002   -0.2570040113E-001
C    -0.1132490479E-001   -0.7960325748E-003    0.2225587557E+001   -0.2669988743E+000   -0.2952030986E+000    0.2190171562E+000
H     0.1098895126E+001   -0.7862798859E-001    0.2516857898E+001    0.9955168394E+000    0.7286887515E+000    0.1827941020E+000
H    -0.5424600058E+000    0.9853105181E+000    0.2426607403E+001    0.4334783384E+000   -0.1320401190E+001    0.1114369973E+001
           5
POT 007 PROB 0.1811600000000908
I    -0.1731157546E-002    0.8950158592E-003    0.2137042769E-002    0.5421170709E-002    0.4219162517E-002   -0.1246813218E-001
C     0.3560804581E-001   -0.4074367448E-001    0.2121169814E+001    0.1612199362E+000   -0.7744778873E-001    0.9760521980E-001
H     0.9896258377E+000    0.1594707459E+000    0.2706480795E+001   -0.2332714793E+000    0.7895785167E+000   -0.1357694223E+001
H    -0.5672180678E+000    0.8833579875E+000    0.2262242137E+001   -0.6134737292E+000    0.4600751785E-001    0.3232429088E+000
           5
POT 007 PROB 0.18238500000006752
I    -0.1609613914E-002   -0.1319084512E-004    0.4957320319E-002   -0.7640592528E-002    0.1027893626E-001   -0.1756720531E-001
C     0.2432497050E-001   -0.5789663682E-002    0.2115611946E+001   -0.3515501454E-002   -0.3230490934E+000    0.3948147599E-001
H     0.1021240153E+001    0.2085256746E-002    0.2615292602E+001    0.1992048008E+001    0.1385430825E+001    0.2105195276E+001
H    -0.5726976836E+000    0.9680951780E+000    0.2243459322E+001   -0.3048445071E-001   -0.9024356490E-001   -0.1249609858E+001
           5
POT 006 PROB 0.18529899999975896
I    -0.4490103591E-003    0.2135784322E-004    0.3168101237E-002   -0.3863047672E-002    0.2516534276E-002   -0.2520340215E-001
C     0.2355798023E-001    0.2103430422E-001    0.2109088727E+001    0.5790708257E+000    0.2561290668E+000    0.6046154108E-001
H     0.9089556063E+000   -0.2039704671E-001    0.2487139506E+001   -0.1735988934E+001   -0.2044334989E+001    0.1105209022E+000
H    -0.5111023883E+000    0.7086231026E+000    0.2393730372E+001   -0.3134192606E+001    0.1239029828E+001    0.1745759541E+000
           5
POT 007 PROB 0.18570199999976467
I    -0.4215479763E-004   -0.8757285959E-003    0.5098295658E-002    0.1387241049E-002    0.4106617853E-002   -0.1010567050E-001
C     0.1452430224E-001    0.3261994942E-002    0.2120655236E+001   -0.2996998788E-001   -0.2900788377E+000    0.1034613426E+000
H     0.9393640956E+000    0.8053987965E-002    0.2302730539E+001   -0.2021271612E+001    0.1864081651E+001   -0.1915361141E+000
H    -0.5672404189E+000    0.9336412155E+000    0.2490356636E+001    0.1868071666E+001   -0.6638949565E+000    0.4285150748E-001
           5
POT 007 PROB 0.17263899999943533
I     0.2672162603E-003   -0.5271531545E-003   -0.6384984310E-002   -0.7300067813E-002    0.1454472718E-002   -0.4039215022E-001
C    -0.5376631684E-002    0.5717907222E-002    0.2183899384E+001   -0.2870395075E+000   -0.1905405592E+000    0.4368539760E+000
H     0.1035696153E+001    0.6864525939E-001    0.2522564474E+001    0.3108791016E+001    0.2208301672E+001    0.2145318380E+001
H    -0.4427951237E+000    0.8041047291E+000    0.2660805997E+001    0.1924753307E+001   -0.6669863843E+000   -0.9654139407E+000
           5
POT 007 PROB 0.18607599999995728
I     0.1222562892E-002   -0.2410026541E-003    0.5037929251E-002    0.3759730934E-002   -0.4396915005E-002   -0.8006954923E-002
C    -0.1092949879E-002    0.1649871769E-001    0.2097742859E+001    0.2927581701E-001    0.1430972446E+000    0.3828204372E+000
H     0.1008679917E+001   -0.2841018674E-001    0.2183804801E+001   -0.6870123888E+000   -0.1751150259E-001   -0.2003863546E+001
H    -0.5515847538E+000    0.8309623067E+000    0.2550647020E+001    0.2493251378E+000   -0.8615567421E+000   -0.3270821305E+000
           5
POT 007 PROB 0.19186100000024453
I     0.4430424861E-003    0.7970447536E-003    0.1145140603E-001    0.6453960467E-002    0.4689046749E-002   -0.3402109288E-001
C    -0.1992216723E-001   -0.6548887332E-002    0.2049242561E+001    0.1369745863E-001   -0.3753371765E+000    0.2644425034E+000
H     0.1171171961E+001    0.2918634800E-001    0.2309531779E+001   -0.1837564655E+001    0.1694369696E+001   -0.9452208188E+000
H    -0.4632544581E+000    0.9881004304E+000    0.2243411832E+001    0.7784339453E+000   -0.1404034037E+001    0.1057315640E+001
           5
POT 007 PROB 0.18593799999962357
I     0.7240321323E-003   -0.2699531191E-003    0.3209118354E-002    0.1132398834E-002    0.3388063446E-003    0.4390622813E-002
C    -0.1456978623E-001   -0.4795850735E-002    0.2119854157E+001   -0.1272893388E+000   -0.1838311010E+000   -0.8675845305E-001
H     0.9756707571E+000    0.1060317142E-001    0.2306269128E+001   -0.2031553833E+001    0.1440959546E+001    0.2562842241E+000
H    -0.4639202556E+000    0.9870370375E+000    0.2524793847E+001    0.2330247906E+001   -0.9251418695E+000    0.4563989558E+000
           5
POT 007 PROB 0.18431099999997969
I     0.7939520416E-003    0.2229514312E-003    0.3799072042E-002    0.1680362354E-004    0.2644986357E-002    0.7118580209E-002
C    -0.8323145211E-002    0.4145393905E-002    0.2126564625E+001   -0.6563555382E-001   -0.7853294297E-001    0.1591929835E+000
H     0.1044781804E+001   -0.7470221101E-001    0.2224934610E+001   -0.3890608234E+000    0.1161775500E+001   -0.7714112676E+000
H    -0.5652634925E+000    0.8980551470E+000    0.2383376362E+001    0.1416483582E+001    0.8664468908E+000   -0.1298870351E+001
           5
POT 006 PROB 0.17630900000040128
I    -0.1233481798E-002   -0.3001669962E-003    0.3786531306E-003    0.3459114083E-002    0.4446100933E-002    0.1365959986E-001
C     0.3772251572E-001    0.1444721410E-001    0.2125122839E+001   -0.3783424151E+000    0.7982407469E-001    0.6040348687E-001
H     0.1035019875E+001   -0.4783924174E-001    0.2661094567E+001    0.6677864181E+000    0.1390803305E+001   -0.5389337368E+000
H    -0.6671241424E+000    0.7718711146E+000    0.2457515262E+001    0.3341054785E+001   -0.5524737505E+001   -0.1900631087E+001
           5
POT 006 PROB 0.17819499999950494
I     0.5026813534E-003   -0.3182953711E-003   -0.1746304710E-003   -0.1009940520E-002    0.9778796355E-002   -0.8285650062E-002
C     0.3368488595E-002    0.8616776828E-002    0.2132459287E+001    0.2523391769E-001   -0.2507722097E+000   -0.1902154436E+000
H     0.1091929625E+001   -0.7416289501E-001    0.2397130094E+001   -0.1590920521E+001   -0.2847738663E+000    0.1232463683E+001
H    -0.6439222565E+000    0.7306307871E+000    0.2596620554E+001   -0.4425362733E-001    0.8182740143E+000   -0.1027621412E+000
           5
POT 007 PROB 0.18286999999963882
I     0.2546461875E-003   -0.1229344943E-002    0.2240644318E-002    0.5968454307E-002   -0.1436962072E-002   -0.2023372792E-001
C    -0.9534327652E-002    0.1828870503E-001    0.2109657079E+001   -0.3815509542E+000    0.2495829687E+000    0.1607240590E+000
H     0.1108748239E+001   -0.1921575215E-001    0.2468869622E+001   -0.7621804697E+000   -0.3691624083E+000   -0.5293173304E-002
H    -0.5122251706E+000    0.8460341214E+000    0.2680648257E+001    0.2762397084E+001   -0.1657610587E+001    0.1238338572E-001
           5
POT 007 PROB 0.1872109999994791
I     0.2704401990E-004    0.5039874280E-003    0.6712543078E-002   -0.4219446495E-002    0.3360796325E-002    0.2255612197E-002
C     0.4554371631E-002   -0.6717037733E-002    0.2106647126E+001    0.3989680047E+000    0.3421192620E+000   -0.1012494140E+000
H     0.1085170248E+001    0.1426221319E-001    0.2301369657E+001   -0.3681569254E+001   -0.6155316631E-001    0.1236282060E+000
H    -0.5638917928E+000    0.9219611845E+000    0.2255584251E+001    0.9762084905E+000    0.4977075508E+000   -0.9424282576E+000
           5
POT 006 PROB 0.18150599999989936
I     0.8595442594E-004    0.4163980502E-003    0.3601156306E-002   -0.4090616827E-002   -0.2804077167E-002    0.4757306505E-002
C     0.1305259221E-001    0.1900901262E-002    0.2110916537E+001    0.1752391542E+000    0.9276664964E-002    0.7469213335E-001
H     0.1075564661E+001    0.8285154506E-002    0.2381745421E+001   -0.1747924860E+001    0.1828631682E+001   -0.1282809715E+000
H    -0.5921189777E+000    0.8395907060E+000    0.2382104133E+001    0.1601844825E+001   -0.1814156589E+001   -0.2159369342E+000
           5
POT 007 PROB 0.17245499999989988
I     0.1008263058E-002   -0.8059051381E-003   -0.1821023500E-002   -0.5667246096E-002   -0.5703385665E-002    0.3523645918E-001
C    -0.3081706484E-001    0.1139125995E-001    0.2187836699E+001   -0.3595967874E+000    0.4131485154E-001   -0.7198004381E+000
H     0.1101335558E+001    0.1771190473E-001    0.2232803921E+001    0.2027335343E+001   -0.6754098573E+000    0.3427230530E+001
H    -0.4055973601E+000    0.8807044260E+000    0.2530518174E+001    0.8333619754E+000    0.6574973316E+000    0.1248553840E+001
           5
POT 007 PROB 0.1747060000006968
I     0.4234455240E-003    0.1084784293E-003   -0.2666860330E-002    0.1892168870E-002    0.5071422222E-002   -0.3785525856E-001
C    -0.1500398524E-001    0.1326612752E-001    0.2176444418E+001   -0.3007984304E+000   -0.6215377487E-001    0.2471421089E+000
H     0.1017321900E+001   -0.9185605594E-001    0.2389042162E+001    0.2641996460E+001    0.8458398025E+000    0.9947899255E+000
H    -0.4760772872E+000    0.9868724879E+000    0.2410889034E+001    0.1053985612E+001   -0.5330970123E+000   -0.3300604602E+000
           5
POT 006 PROB 0.18129099999987375
I     0.8657149786E-003    0.1387078181E-002    0.3531131821E-002   -0.1124482347E-002    0.2182728983E-002    0.1997711931E-001
C    -0.1880856940E-001   -0.1170235364E-001    0.2102199154E+001   -0.2688781714E+000    0.1250468025E+000   -0.4942394321E+000
H     0.1008011717E+001   -0.4715317476E-002    0.2344440085E+001    0.1664268256E+001   -0.9431505957E-001    0.2032037350E+001
H    -0.4405186713E+000    0.8530983651E+000    0.2318531397E+001    0.1266744100E+001   -0.1729369526E+001    0.1187727961E-001
           5
POT 007 PROB 0.17666900000040187
I    -0.5145938374E-003   -0.8046050167E-004   -0.4407336184E-003    0.2512681629E-002   -0.1328138692E-002    0.3102211489E-001
C     0.8461952591E-002    0.2785118165E-002    0.2171151921E+001   -0.4650453015E-001   -0.2175522847E+000   -0.3745693889E+000
H     0.1047198532E+001   -0.1810639508E-001    0.2443835390E+001    0.1139840933E+001    0.7409152139E-001   -0.1962265253E+000
H    -0.5506508014E+000    0.9420597298E+000    0.2331003798E+001   -0.1183434178E+001    0.2225414815E+001    0.1086961337E+001
           5
POT 007 PROB 0.1728110000003653
I     0.7255531529E-003   -0.2059664911E-003   -0.4819324360E-002   -0.5659405517E-002    0.9403031891E-003   -0.1006573419E-001
C     0.7299118643E-002    0.1835743563E-001    0.2164094295E+001   -0.1714591447E+000   -0.1682068598E+000    0.3985955830E-002
H     0.1010364358E+001   -0.1278229915E+000    0.2411869769E+001    0.2588220144E+001    0.1068019564E+000    0.1970247191E+001
H    -0.6494698815E+000    0.8633624917E+000    0.2652223601E+001   -0.3683590871E+000    0.2008465298E+001   -0.1673080589E+000
           5
POT 007 PROB 0.1889999999993961
I     0.2398856019E-003   -0.2064003909E-003    0.5033842282E-002   -0.1208583700E-003    0.1255698696E-002    0.2126394467E-001
C    -0.1280304312E-001    0.1014393706E-001    0.2095503048E+001   -0.9944375486E-001    0.1411893435E+000   -0.2654690649E+000
H     0.1112878642E+001   -0.9778684882E-001    0.2418471836E+001    0.4214008477E+000   -0.1116610676E-001    0.4386717875E+000
H    -0.5527415643E+000    0.8938330801E+000    0.2454959014E+001    0.9101485183E+000   -0.1913437782E+001   -0.5082655104E+000
           5
POT 007 PROB 0.18021299999963958
I     0.9407222031E-004    0.3346518939E-003   -0.4742275042E-004   -0.3363599027E-002    0.2841319448E-002   -0.3823672156E-001
C     0.1819998682E-003   -0.1534510008E-001    0.2131678868E+001    0.3141077250E+000   -0.8391160088E-001    0.2405766337E+000
H     0.1097175936E+001    0.1222596061E+000    0.2483527917E+001   -0.2527409141E+001   -0.1946550509E+001    0.5170760368E+000
H    -0.4903675552E+000    0.9270977669E+000    0.2489351581E+001   -0.2265084259E+001    0.2834962762E+001    0.4132018314E+000
           5
POT 006 PROB 0.1758239999999205
I    -0.8090473391E-003    0.8051139891E-004    0.3164541678E-003   -0.9123988544E-002    0.8271955875E-002    0.3808343976E-001
C     0.3184043990E-001    0.2387512631E-001    0.2145201954E+001    0.3269380400E+000    0.2060600565E+000   -0.3319062694E+000
H     0.9652602115E+000   -0.1094083372E+000    0.2514147592E+001   -0.3185488901E+001    0.2515759885E+000    0.6946689564E+000
H    -0.6310270008E+000    0.7982476415E+000    0.2328406978E+001    0.1447942875E+001   -0.1666434876E+001   -0.2660021379E+001
           5
POT 007 PROB 0.17645199999969918
I    -0.8793351443E-004    0.1163862948E-003   -0.1706831237E-002    0.2931999725E-003    0.3395773655E-002    0.4431259229E-002
C     0.1537254724E-001   -0.2670888104E-002    0.2162756365E+001    0.2404433603E-001   -0.1550076794E+000   -0.3759899649E-001
H     0.1072289766E+001   -0.4168049570E-001    0.2427699555E+001   -0.7717220865E+000    0.2584903643E+001   -0.1616273161E+000
H    -0.6632144486E+000    0.9622619644E+000    0.2446897015E+001    0.2053353300E+001   -0.9599974074E+000   -0.2240043805E+000
           5
POT 007 PROB 0.17858500000056665
I     0.1213904046E-005   -0.3191021171E-003   -0.1280125434E-002    0.9232266954E-002    0.4319032089E-002   -0.1100115149E-001
C    -0.1140496476E-001    0.2416375590E-001    0.2156794214E+001   -0.6165496875E-001    0.1345973577E+000   -0.3688921830E-001
H     0.1096194480E+001   -0.1539259560E+000    0.2484263962E+001    0.3601986942E+000   -0.5000435627E+000   -0.1076374634E+001
H    -0.5421851169E+000    0.8670621469E+000    0.2443229398E+001   -0.2078462665E+000    0.3010155229E+000    0.4032849487E+000
           5
POT 007 PROB 0.17182599999978265
I     0.7100152852E-003    0.4603338649E-003   -0.5059777946E-002   -0.2863215450E-002   -0.1953970988E-002    0.7872672377E-002
C    -0.8180474456E-002   -0.1497146127E-001    0.2161407780E+001    0.7492542929E-001    0.1919383984E+000   -0.1528906818E+000
H     0.1081509680E+001    0.7939940308E-001    0.2474498774E+001   -0.1119293619E+001   -0.1566003794E+001    0.6595505733E+000
H    -0.5027971982E+000    0.9415028762E+000    0.2609832637E+001   -0.4735255371E+000   -0.2068289926E+001    0.2394970655E-002
           5
POT 006 PROB 0.15970700000070792
I     0.4347112542E-003   -0.9736370961E-003   -0.8553549837E-002   -0.8031142881E-002    0.3302451043E-002    0.1085124279E-001
C    -0.1820230793E-001    0.1140623947E-001    0.2224074548E+001    0.2285721146E+000    0.2848058662E+000   -0.2092059346E-001
H     0.1121720107E+001    0.4470161437E-002    0.2453756891E+001   -0.4564647060E-001    0.9539607772E-001    0.6410975109E+000
H    -0.4722515358E+000    0.9259345535E+000    0.2657341283E+001    0.3497512692E+000   -0.6511075173E+000   -0.2082292214E+001
           5
POT 006 PROB 0.16784800000004907
I     0.7455208882E-004   -0.4470658065E-003   -0.3263620488E-002   -0.5508616422E-002   -0.3120000384E-002   -0.1550853157E-001
C    -0.8674588523E-002   -0.2486469573E-002    0.2183434916E+001    0.2803609043E+000   -0.1392966336E+000    0.4300716918E+000
H     0.1147749789E+001    0.3396949111E-001    0.2440123077E+001   -0.3130350773E+001    0.8209429551E+000   -0.6749760309E+000
H    -0.5223714446E+000    0.9895964845E+000    0.2512539282E+001    0.3617574678E+000    0.1501393586E+001   -0.3982262774E+000
           5
POT 007 PROB 0.19061899999996967
I     0.2608529792E-003    0.2182648263E-003    0.6646666699E-002    0.2120110161E-002    0.8723020222E-002    0.1905715182E-001
C    -0.1155780012E-001   -0.7458200125E-002    0.2103564630E+001   -0.1618123996E+000   -0.2425613253E+000   -0.1029031447E+000
H     0.1078419716E+001    0.3637270462E-001    0.2311047836E+001    0.1408320322E+001    0.4078266018E+000   -0.4070793099E+000
H    -0.4731262367E+000    0.8570467722E+000    0.2324296010E+001   -0.3779155186E-001    0.1213841926E+001   -0.1360935211E+001
           5
POT 007 PROB 0.19018200000027718
I    -0.6212527512E-003    0.5431998171E-003    0.6335914173E-002   -0.2404884104E-002    0.7465406776E-002    0.2861142472E-001
C     0.3415620617E-002   -0.7208375627E-002    0.2091796423E+001    0.9837002569E-001   -0.1248188013E+000   -0.2512178876E+000
H     0.1012582453E+001   -0.1393625263E-001    0.2508029439E+001    0.1801041301E+000    0.8045427448E+000    0.2116258166E-001
H    -0.5046788803E+000    0.9374705320E+000    0.2258594652E+001    0.1501640123E-001   -0.2063947812E+001   -0.1333135264E+001
           5
POT 006 PROB 0.18191600000045582
I     0.4113728118E-003    0.8281557601E-003    0.3032462784E-002   -0.1166582560E-002   -0.7736539746E-002    0.2850916672E-001
C    -0.9522155519E-002   -0.1253154275E-001    0.2120780459E+001    0.1460053559E-001    0.1953560696E+000   -0.3415862901E-001
H     0.9632720537E+000   -0.6238376353E-001    0.2358815880E+001   -0.2926916456E+001    0.3771530334E+000   -0.8645310515E+000
H    -0.5179278973E+000    0.9550576296E+000    0.2330998009E+001    0.2166468632E+001   -0.2980357205E+000   -0.2533894387E+000
           5
POT 007 PROB 0.1870309999994788
I     0.3695515238E-003    0.3270420593E-003    0.2364218335E-002   -0.1005758420E-001   -0.4464024692E-002    0.1762241569E-002
C    -0.6094967883E-002   -0.1438055369E-001    0.2098592404E+001    0.3304327638E+000   -0.6529190034E-001   -0.2006367317E+000
H     0.1000468661E+001    0.1440258247E+000    0.2474712708E+001   -0.2133942845E+001    0.1556272871E+001    0.1881986494E+001
H    -0.4001323284E+000    0.8419871696E+000    0.2537991609E+001    0.6941212701E+000    0.1266380315E+001    0.1059237119E+001
           5
POT 007 PROB 0.17636899999979505
I    -0.6350648362E-004    0.1774196214E-002    0.8231405955E-003   -0.8207948022E-003   -0.3518821773E-002   -0.4070899985E-001
C     0.2026728412E-001   -0.2903552885E-001    0.2151333781E+001    0.9223722230E-001   -0.7284230150E-001    0.3790305429E+000
H     0.9655111190E+000    0.6689551857E-001    0.2348280603E+001   -0.2418703614E-001   -0.1139464417E+001    0.1370605427E+000
H    -0.5768167889E+000    0.9300712073E+000    0.2166049373E+001   -0.1850214210E+001    0.8167888564E+000    0.1012824342E+001
           5
POT 007 PROB 0.17955700000038632
I    -0.5487732681E-003    0.8910239753E-003   -0.1361973109E-002   -0.1251047289E-001   -0.1872472235E-002   -0.1809758602E-001
C     0.2624048990E-001   -0.3815407784E-001    0.2137140736E+001    0.1441024054E+000    0.2511295304E+000    0.1216458358E+000
H     0.9361562003E+000    0.1772893049E+000    0.2578259916E+001    0.2144422482E+001   -0.3716701795E+000    0.2405928965E+001
H    -0.5350038212E+000    0.9024310540E+000    0.2446404412E+001   -0.6684617649E+000   -0.2848940195E+001   -0.1015312462E+001
           5
POT 007 PROB 0.19380100000034872
I    -0.1587628935E-003   -0.2931975241E-003    0.6129459441E-002    0.9070797571E-003   -0.8506481094E-002    0.3212483086E-001
C     0.5953848829E-002    0.5308548331E-002    0.2065257471E+001    0.8005172359E-001    0.4692124373E+000   -0.4345357147E+000
H     0.9261941624E+000   -0.6423618413E-001    0.2524042569E+001   -0.2058629077E+001   -0.8654197156E+000   -0.3893506151E-002
H    -0.5366932194E+000    0.9011153034E+000    0.2539037314E+001    0.1049372640E+001   -0.1598521970E+001    0.1002900438E+001
           5
POT 006 PROB 0.17844900000000052
I    -0.3536457585E-003    0.6979076647E-003    0.1333472721E-004   -0.4398635530E-002   -0.5051947989E-003   -0.6499610595E-002
C     0.1326262625E-001   -0.8670246188E-002    0.2112729762E+001    0.1324121737E+000    0.1026874698E+000    0.2563550762E+000
H     0.1038311994E+001   -0.5104617632E-001    0.2612079872E+001   -0.1568927469E+001   -0.1178687220E+000   -0.2046788042E+000
H    -0.6245285776E+000    0.8134852803E+000    0.2456747800E+001    0.5058867770E+000   -0.2606858157E+001   -0.1152512894E+001
           5
POT 006 PROB 0.1686070000005202
I     0.1981020482E-003    0.6015462657E-003   -0.4546522078E-002    0.1618499705E-003    0.6372024593E-002    0.3215727382E-001
C    -0.5637014591E-002   -0.6317871490E-002    0.2171484945E+001   -0.1084695469E-001   -0.2851221039E+000   -0.1693440383E+000
H     0.1083369997E+001   -0.1006265323E+000    0.2508511221E+001   -0.3327411760E+001    0.1475415730E+001   -0.6904483650E+000
H    -0.6076374592E+000    0.9770514949E+000    0.2457133341E+001    0.2247086599E+001    0.3029633035E+000   -0.1149210857E+001
           5
POT 006 PROB 0.18801100000018778
I    -0.4267822704E-004    0.1039404877E-005    0.6257795465E-002   -0.3287713250E-002    0.3533172701E-002    0.3919226741E-001
C     0.1542670653E-001    0.1604371974E-001    0.2094383844E+001   -0.1356339359E+000   -0.1078107264E+000   -0.1608989894E+000
H     0.9749913073E+000   -0.9861972657E-001    0.2355765273E+001    0.1054743441E+000   -0.9369621178E+000   -0.5396461028E-002
H    -0.6069475306E+000    0.7943919365E+000    0.2367122064E+001   -0.9177773067E-001   -0.1372699327E+001   -0.1879118084E+001
           5
POT 006 PROB 0.1903840000004493
I     0.1773752897E-003   -0.6125323485E-003    0.7556125343E-002   -0.2226843872E-002   -0.7196057441E-002    0.2135266190E-001
C     0.1473800961E-002    0.9638919056E-002    0.2068172233E+001    0.1731977666E+000    0.1220560791E+000   -0.2092957636E+000
H     0.1002108606E+001   -0.4783996038E-002    0.2397256506E+001   -0.1027144638E+001   -0.4032401500E+000   -0.5968118457E-001
H    -0.5143947502E+000    0.8870274290E+000    0.2540958751E+001   -0.5687310543E+000    0.9341247470E+000    0.9100939187E+000
           5
POT 007 PROB 0.17226900000059686
I    -0.7298204208E-003   -0.1756119176E-003   -0.5477730476E-002    0.7812549476E-002    0.2024192444E-003   -0.2482059271E-001
C     0.7542684729E-002    0.8813352580E-002    0.2161909438E+001    0.2896730041E+000    0.5447581838E-001   -0.1916686333E-001
H     0.9598862701E+000   -0.8765670877E-001    0.2737169212E+001   -0.2268063916E+001    0.4816360040E+000   -0.1179637261E+001
H    -0.5309397379E+000    0.9439740728E+000    0.2559657150E+001   -0.4708634387E+000    0.1561039904E+001    0.2110637696E+001
           5
POT 007 PROB 0.19741900000008172
I    -0.4294624552E-003    0.2173804219E-003    0.8828996645E-002    0.3419962588E-002    0.3412602053E-002    0.2894539071E-001
C     0.1157784929E-001   -0.6402658786E-002    0.2052962181E+001   -0.2605984152E+000    0.6984463268E-001   -0.1656362670E+000
H     0.1008731886E+001    0.2761180773E-001    0.2498827403E+001    0.1177767792E+001    0.2521000381E+001   -0.5798203074E+000
H    -0.5365354030E+000    0.8383615331E+000    0.2392275940E+001    0.3294292300E+001   -0.1517992086E+001   -0.1299386309E+001
           5
POT 006 PROB 0.17735500000071625
I    -0.1651019671E-003    0.7738647365E-003   -0.1198778534E-003   -0.7903054806E-002    0.8263465481E-003   -0.6176569713E-002
C    -0.2378796859E-002   -0.1268242002E-001    0.2116198861E+001   -0.3915948314E-001    0.6711357819E-001    0.2857446500E+000
H     0.9765215250E+000    0.5380564119E-001    0.2605766590E+001    0.4894223474E+000   -0.1836265026E+000    0.7973967844E+000
H    -0.4326396985E+000    0.9515601603E+000    0.2442826386E+001    0.5880223028E+000    0.5449429416E+000   -0.2004260494E+001
           5
POT 007 PROB 0.17415400000027148
I     0.1179902192E-003   -0.2490824191E-003   -0.4785242944E-002    0.1244521694E-002    0.2107387190E-002   -0.1646681492E-001
C    -0.7406049701E-002    0.1716157158E-001    0.2190318828E+001   -0.2087125405E+000   -0.1640584109E+000    0.4266640924E+000
H     0.1105096551E+001   -0.1154658669E+000    0.2464900053E+001   -0.1426452671E+001   -0.4264589868E+000   -0.7192578884E+000
H    -0.5659943847E+000    0.8070447478E+000    0.2477437860E+001    0.1020728321E+001   -0.6455994920E+000   -0.1146936282E+001
           5
POT 007 PROB 0.1784909999996671
I    -0.5096314993E-003   -0.1432363515E-003   -0.3032188246E-002    0.9363757406E-002    0.4408365566E-002   -0.1529075368E-001
C     0.1276640393E-001    0.5103085789E-003    0.2163382953E+001   -0.1135649251E+000    0.3439029675E+000    0.2062579342E+000
H     0.9711173748E+000   -0.1722670795E-001    0.2571554702E+001    0.1368863981E+001   -0.8574867577E+000   -0.1754058536E+001
H    -0.5478901701E+000    0.8723432581E+000    0.2492548264E+001    0.1910233985E-002   -0.1117543436E+001   -0.9136394323E+000
           5
POT 007 PROB 0.1850219999996625
I     0.9294981232E-004   -0.1042778173E-003    0.1393467218E-002   -0.2114727163E-002    0.4994356050E-003   -0.2371239052E-001
C     0.1565346466E-002   -0.7158186503E-002    0.2139198918E+001    0.6255369799E+000    0.5644851069E+000    0.2074557643E+000
H     0.1030619146E+001    0.8052345245E-001    0.2390316761E+001   -0.3014738895E+001   -0.4101784278E+000   -0.1001262019E+001
H    -0.4892189031E+000    0.7945197868E+000    0.2458607886E+001   -0.4797690000E+000   -0.3704108929E+001   -0.5727744891E+000
           5
POT 006 PROB 0.17551999999977852
I     0.3087987126E-003   -0.3261231638E-003   -0.1135739189E-002   -0.1727512103E-002   -0.6851922821E-002    0.6349049315E-002
C    -0.1905461376E-001    0.8721472038E-002    0.2162555118E+001   -0.8210377211E-002    0.1326938918E-001   -0.2467543953E+000
H     0.1143430843E+001   -0.4117097879E-001    0.2413630447E+001    0.2412845599E+000   -0.1367201739E+001    0.1084974584E+001
H    -0.4953262207E+000    0.7728743883E+000    0.2470485736E+001   -0.1350588886E+001    0.3335344959E-001    0.1688833404E+001
           5
POT 006 PROB 0.18485099999998056
I     0.5455481357E-003    0.6118475528E-003    0.3815534221E-002    0.3212229753E-002    0.2093388231E-002    0.3001261877E-001
C    -0.1283875055E-001   -0.1659810232E-001    0.2106348520E+001   -0.4323864965E+000    0.2667490644E+000   -0.2896226188E+000
H     0.1061065757E+001    0.9018769886E-001    0.2365092612E+001    0.2568056632E+001   -0.6428858961E+000    0.3515846204E+000
H    -0.4452522229E+000    0.8382992610E+000    0.2410859776E+001    0.1523899114E+001   -0.1196174404E+001   -0.1297312385E+001
           5
POT 006 PROB 0.1819759999998496
I     0.5504983035E-003   -0.4709494064E-003    0.6912684162E-002   -0.8749288174E-002   -0.6425351447E-003   -0.3050279376E-001
C    -0.1586617470E-001    0.5956553180E-002    0.2108676640E+001    0.1095458870E+000    0.5686941077E-001    0.2537991251E+000
H     0.1070334373E+001   -0.3198718452E-001    0.2233246241E+001    0.2376326910E+000    0.4409919945E+000    0.1735747879E+001
H    -0.4998389693E+000    0.1005902020E+001    0.2405779698E+001    0.3343031564E+000   -0.3689980573E-001   -0.4734306784E+000
           5
POT 006 PROB 0.17793299999993906
I    -0.1948996191E-003   -0.4936194109E-003   -0.2700845341E-003   -0.3307700852E-002   -0.2270127767E-002   -0.4829761857E-002
C     0.1671528446E-001    0.1730256085E-001    0.2151863428E+001    0.2435897333E+000    0.1111302081E+000   -0.7759833400E-001
H     0.9134630860E+000   -0.5266887374E-001    0.2428847139E+001    0.2730759960E+000   -0.4132515050E-001    0.5513270096E+000
H    -0.5481176276E+000    0.8074684687E+000    0.2482241802E+001   -0.1114542217E+001   -0.6886592506E+000    0.6408661924E+000
           5
POT 007 PROB 0.18575499999951717
I     0.7878807383E-003   -0.1126273519E-002    0.5421007416E-002    0.4928564136E-002   -0.1096679547E-001   -0.3038705365E-001
C    -0.1535926068E-001    0.2048399691E-001    0.2106572064E+001   -0.1978272917E+000    0.1397075942E+000    0.2993193701E+000
H     0.1060136798E+001   -0.3614373028E-001    0.2256144958E+001    0.7908437942E+000   -0.6021842878E+000   -0.3821695017E+000
H    -0.4902051833E+000    0.8842940032E+000    0.2582334203E+001    0.3179340959E-001    0.2708547882E+000    0.1914276940E+001
           5
POT 007 PROB 0.182158999999956
I    -0.1762972752E-002    0.1699806648E-003    0.3567705730E-002   -0.6288646283E-002    0.3644742293E-002   -0.3371471149E-001
C     0.4473501536E-001    0.4954002311E-002    0.2124564187E+001    0.3187405442E+000    0.4373322570E+000    0.2195385630E+000
H     0.1022488712E+001   -0.6476860165E-001    0.2616803259E+001   -0.8041332509E+000   -0.8127079768E+000    0.9824898964E+000
H    -0.6994463032E+000    0.7593417195E+000    0.2221799332E+001   -0.1670186554E+000   -0.2772304011E+001   -0.1272502833E+001
           5
POT 007 PROB 0.18181300000014744
I     0.3939316789E-003    0.3261357737E-003    0.1331429024E-002    0.4217018794E-002   -0.6184487772E-003    0.4644434045E-001
C    -0.1227075260E-001    0.3498939072E-002    0.2139687574E+001   -0.1087836984E+000   -0.8837888886E-001   -0.3492022005E+000
H     0.1012222441E+001   -0.8468336419E-001    0.2365939800E+001    0.1213483275E+001    0.4867753971E+000   -0.1126206999E+001
H    -0.5074003314E+000    0.9800198627E+000    0.2373489520E+001   -0.1296665110E+000    0.1371368644E+001    0.1931233662E-001
           5
POT 007 PROB 0.18581199999971432
I     0.2102824354E-003    0.1012614029E-002    0.3871074289E-002    0.7608219275E-002    0.2957837089E-002   -0.1276284054E-001
C     0.8134366398E-002   -0.8866273395E-002    0.2097477047E+001   -0.1717432752E+000    0.7632107091E-002    0.1826222080E+000
H     0.1051065065E+001   -0.5346996625E-001    0.2411210927E+001   -0.5739348605E+000   -0.1819989145E+001   -0.1266634684E+001
H    -0.6272337264E+000    0.8683961454E+000    0.2350902148E+001   -0.6121141185E+000   -0.2441214525E-001   -0.1784653212E+000
           5
POT 007 PROB 0.18020900000010442
I    -0.1253880732E-002    0.4369868198E-003    0.1751250404E-002    0.5608360870E-002   -0.1105859996E-002    0.4490289934E-003
C     0.1882992855E-001    0.3444035279E-002    0.2125968557E+001   -0.5045897495E-001   -0.2948317962E+000   -0.7604360233E-002
H     0.1104390097E+001   -0.1022084903E-001    0.2651720575E+001    0.1794229774E+001    0.5838981527E+000   -0.9775948938E+000
H    -0.5664959680E+000    0.8552557727E+000    0.2266974334E+001   -0.1497990856E+001    0.4134721736E+001    0.1348830475E+001
           5
POT 007 PROB 0.18214399999942543
I     0.2686980570E-003   -0.1687381689E-003    0.2710606645E-002    0.1550553481E-002   -0.9111951670E-003   -0.1435944144E-001
C    -0.9899249516E-002    0.1357884715E-001    0.2114505590E+001   -0.2818548066E+000    0.2609866408E+000    0.3194540823E+000
H     0.1223112621E+001   -0.3495269472E-001    0.2427401995E+001    0.5226254890E+000   -0.2499905167E+001   -0.2543849370E+000
H    -0.5593513859E+000    0.8706062981E+000    0.2469471235E+001    0.1805137234E-001    0.9939295913E+000   -0.1290575313E+001
           5
POT 007 PROB 0.1779450000003635
I    -0.8264211520E-003   -0.1099646902E-003   -0.1818860425E-002   -0.1677804096E-002    0.4334811803E-002    0.1947368806E-001
C     0.1836523188E-001    0.3351325381E-002    0.2147945287E+001    0.2671102863E+000    0.3043094909E-001   -0.2519901572E+000
H     0.9705424605E+000   -0.2529677881E-001    0.2630629090E+001   -0.1986734883E+001    0.1438956615E+000   -0.1676318846E+000
H    -0.5569987184E+000    0.9383741855E+000    0.2466446742E+001   -0.1043324849E+000   -0.4872694788E+000   -0.4599296499E+000
           5
POT 007 PROB 0.18368100000043341
I    -0.3481033011E-003    0.6584750275E-003    0.2475776481E-003   -0.2913136303E-002   -0.1049694355E-002    0.3003094665E-001
C     0.5062010703E-002   -0.1047219497E-001    0.2127947731E+001   -0.4282021045E-001   -0.2085803322E+000   -0.3102749544E+000
H     0.1022052663E+001    0.1238873264E-001    0.2561516036E+001    0.3809929137E+001    0.1454111060E+001    0.6634422936E+000
H    -0.5206255494E+000    0.8330784570E+000    0.2387270985E+001   -0.9623451485E+000   -0.2365048546E+000    0.2691951706E+000
           5
POT 007 PROB 0.18230300000050192
I     0.9433783629E-003   -0.1531871854E-003    0.2607948560E-002    0.3651180114E-002   -0.1247895780E-002   -0.1018071761E-001
C    -0.2212750924E-001   -0.1298783057E-001    0.2133747402E+001    0.1981384192E+000   -0.2944540153E+000    0.3720708678E+000
H     0.1034421033E+001    0.3052984640E-001    0.2251855753E+001   -0.8414825264E+000    0.1916319508E+001   -0.2285047264E+001
H    -0.4687698598E+000    0.1041510356E+001    0.2504955001E+001   -0.3867497550E+000    0.3594792582E+001    0.4338169793E+000
           5
POT 006 PROB 0.1873889999997118
I    -0.5525475359E-003    0.1354582663E-003    0.6080308472E-002    0.6210729578E-002   -0.9301738987E-002   -0.3486066501E-001
C     0.1418700347E-001    0.1020360270E-001    0.2076480250E+001    0.2384439691E-001    0.3338931522E+000    0.1337604030E+000
H     0.9787472061E+000   -0.1097029147E+000    0.2538781946E+001    0.2095189835E+001   -0.2612583673E-001   -0.3581928133E+000
H    -0.5941240261E+000    0.9141560897E+000    0.2382892409E+001   -0.7937070101E+000   -0.5137892847E+000    0.2452547120E+001
           5
POT 007 PROB 0.17929000000003725
I     0.3725152825E-003   -0.4552098943E-003    0.3008385105E-003    0.6488098479E-002    0.3484569363E-002    0.3094933718E-001
C     0.1850822324E-002    0.2521676030E-001    0.2145127790E+001   -0.1213865733E+000    0.2656948602E+000   -0.2369656253E+000
H     0.1120930597E+001   -0.5228662980E-001    0.2356575546E+001   -0.4330571706E+000   -0.7173480730E+000   -0.1345208696E+001
H    -0.5701626853E+000    0.7990699659E+000    0.2498318638E+001    0.9491018496E+000    0.2217080568E+000   -0.1059625522E+001
           5
POT 006 PROB 0.16659700000036537
I     0.9790932030E-003    0.2880741612E-004   -0.6682536863E-002   -0.7523430911E-004   -0.9864524286E-003    0.4934828782E-002
C    -0.1338141268E-001    0.1207491865E-002    0.2172375627E+001    0.1666866640E-001    0.4284129239E+000   -0.1379038000E+000
H     0.9873248727E+000    0.7918436099E-003    0.2459024732E+001    0.1840474908E+001   -0.9769509433E+000    0.3166067762E+000
H    -0.4698490199E+000    0.8974564528E+000    0.2693472124E+001   -0.4238457823E+000   -0.2854407312E+001   -0.4223482513E+000
           5
POT 007 PROB 0.18870499999957246
I    -0.2051825538E-003    0.9716371250E-003    0.6701059327E-002    0.2609830732E-003   -0.1246610581E-002   -0.6787694477E-002
C     0.1264710928E-001   -0.3174658819E-001    0.2107031998E+001    0.3045067943E-002    0.2889681138E+000   -0.2347556703E+000
H     0.1043253366E+001    0.2008805611E-001    0.2325775295E+001    0.1508101992E+001   -0.7549289692E+000    0.1160113009E+001
H    -0.6404619032E+000    0.9077135813E+000    0.2216311185E+001   -0.4943327700E+000   -0.1771093435E+001    0.8236051689E+000
           5
POT 007 PROB 0.1667010000001028
I    -0.2362454808E-003    0.3395664173E-003   -0.8365228128E-002   -0.3298443474E-002    0.2711971267E-002   -0.5733053956E-002
C     0.1297129139E-001   -0.1104819498E-001    0.2226996829E+001    0.3611688751E+000   -0.8090645820E-001    0.3617292502E+000
H     0.1086683405E+001    0.3009954498E-001    0.2487675690E+001   -0.3730694177E+001    0.7796821443E+000   -0.1465275753E+001
H    -0.6052633626E+000    0.9109875949E+000    0.2433408708E+001    0.4187009914E+000    0.2016172841E+001   -0.1352756564E+001
           5
POT 007 PROB 0.17048999999951775
I    -0.1326599890E-003    0.4721922743E-003   -0.6335462504E-002   -0.1862966024E-002    0.4773443707E-002    0.1983266935E-001
C     0.1058940806E-001   -0.2559948364E-001    0.2176271363E+001   -0.2323241305E+000   -0.1175672577E+000   -0.1905926530E-001
H     0.1071456240E+001    0.7405413371E-001    0.2589091048E+001    0.1783301032E+001   -0.5608214115E-001    0.2024196092E+000
H    -0.5971488971E+000    0.9823604809E+000    0.2566025636E+001    0.3296184176E+000    0.1895513540E+001   -0.1806550000E+001
           5
POT 007 PROB 0.18364999999994325
I     0.2818973370E-003    0.3959974676E-003    0.2584162570E-002   -0.4770045772E-003    0.5608633825E-002   -0.1253113666E-003
C    -0.6324294981E-002   -0.1388637770E-001    0.2138474523E+001    0.1109897778E+000    0.4585153685E+000   -0.2675456330E+000
H     0.1112093998E+001    0.4698143182E-001    0.2325416482E+001    0.1003529337E+001   -0.1278523607E+001    0.8769847323E+000
H    -0.5288674545E+000    0.8633491048E+000    0.2348546638E+001   -0.4594718468E+000   -0.1584133116E+001   -0.8231431519E+000
           5
POT 007 PROB 0.17145500000060565
I     0.7827937037E-003   -0.8342693398E-003   -0.3830472923E-002   -0.1597721834E-002    0.4392457606E-003   -0.1936053362E-001
C    -0.1929175479E-001    0.9987911653E-002    0.2156914565E+001   -0.9452764855E-001   -0.4416296357E+000    0.1100714059E+000
H     0.1130606005E+001    0.1291839506E+000    0.2455329360E+001    0.6632682126E+000    0.1720831957E+001    0.9315338974E+000
H    -0.3839672821E+000    0.8546501705E+000    0.2737825245E+001    0.3198389821E+000    0.3280191299E+001    0.9952767270E+000
           5
POT 007 PROB 0.17308999999931984
I     0.6409490590E-004    0.6435337617E-003   -0.4193615531E-002    0.6587544415E-002    0.5300960381E-002    0.2814479492E-001
C    -0.9146776137E-003   -0.2407005230E-001    0.2178890521E+001   -0.2772854733E+000    0.2737845538E-001   -0.9775234514E-001
H     0.1090501320E+001   -0.3247694192E-001    0.2478898791E+001    0.1048363577E+001   -0.2020404127E+001   -0.1398753754E+001
H    -0.6313492145E+000    0.1040187528E+001    0.2437625752E+001   -0.7511820870E+000   -0.3428050179E+000   -0.1468563037E+001
           5
POT 006 PROB 0.1903550000006362
I     0.1794674477E-003   -0.1152698345E-002    0.7246860356E-002   -0.1249617523E-001   -0.1189635040E-001   -0.5579594591E-002
C     0.5424219666E-002    0.2771467753E-001    0.2065243477E+001    0.8453864873E-002    0.3500800274E-001    0.2759309280E-001
H     0.9774530087E+000   -0.8846580627E-002    0.2411819861E+001   -0.1266887570E+001    0.1409773938E+000    0.2600140518E+001
H    -0.4867445210E+000    0.7105515820E+000    0.2624342556E+001    0.1179889743E+001   -0.1983359172E+001    0.8726562755E+000
           5
POT 006 PROB 0.17907500000001164
I     0.5226961410E-003   -0.4794642802E-003    0.3231160869E-002   -0.8165482716E-002    0.1949744655E-002    0.3380766475E-002
C    -0.1588247836E-001   -0.7813752253E-002    0.2094132815E+001   -0.9495169783E-001    0.1262573608E+000   -0.1873162952E+000
H     0.1062510972E+001    0.1359389949E+000    0.2450845224E+001   -0.2968922815E+000   -0.1428595663E+001    0.2471191003E+001
H    -0.3963063602E+000    0.1037161151E+001    0.2647024960E+001    0.4957276240E+000   -0.2506675208E+001   -0.9488339001E+000
           5
POT 006 PROB 0.17637199999990116
I    -0.1240733879E-002    0.1391367736E-003    0.9870005274E-003    0.5298131523E-002   -0.2057684642E-002    0.1696432240E-001
C     0.2816585113E-001    0.4792940155E-002    0.2129708620E+001   -0.9811115202E-001    0.2127807028E+000   -0.1039275988E+000
H     0.1033244325E+001    0.2130912754E-001    0.2642686143E+001   -0.6318926606E+000    0.1086080499E+001   -0.1104263010E+001
H    -0.5662201780E+000    0.8413053919E+000    0.2346026957E+001    0.2163294345E+001   -0.2783221514E+001   -0.1377907680E-001
           5
POT 006 PROB 0.17359899999974004
I    -0.3327332351E-003    0.3063000564E-003   -0.4719356936E-003   -0.3461179972E-002   -0.2398823695E-002   -0.4624833521E-002
C     0.2907234179E-001   -0.1404741164E-001    0.2147339538E+001    0.2153414616E+000   -0.1086861566E+000   -0.2916785921E+000
H     0.1078824867E+001    0.1009383580E+000    0.2450720388E+001    0.5000081222E+000    0.4825357869E-001    0.1494617252E+001
H    -0.6413110978E+000    0.8972180969E+000    0.2441642482E+001   -0.1732985015E+001    0.1155044661E+001    0.1939393484E+001
           5
POT 007 PROB 0.18944100000044273
I     0.6086279698E-004    0.9861580630E-003    0.4979453934E-002    0.5499596963E-002    0.4296623377E-002   -0.5217222567E-001
C     0.1800024451E-002   -0.2560550685E-001    0.2097834556E+001   -0.2062986883E+000   -0.4913779016E+000    0.5806817801E+000
H     0.9751518654E+000    0.6991982818E-001    0.2408932103E+001    0.9527061565E+000    0.6859917464E+000   -0.6880689010E+000
H    -0.4938181180E+000    0.9416071047E+000    0.2321438004E+001   -0.5331842203E+000    0.3063407404E+001    0.5121821860E+000
           5
POT 007 PROB 0.17526799999996
I    -0.5773209906E-003    0.4684315816E-003   -0.1276805593E-002    0.1567225943E-002   -0.1261515921E-002    0.6575582678E-002
C    -0.1495100082E-001   -0.2289040580E-002    0.2176820742E+001    0.1888713250E+000    0.2416371250E+000   -0.2534498459E+000
H     0.1104205026E+001    0.3077558187E-002    0.2528209815E+001   -0.2630940045E+001   -0.1902007321E-001   -0.6201326101E-001
H    -0.4149586485E+000    0.8741675024E+000    0.2223520991E+001    0.8605141342E+000   -0.3684049921E+001    0.8118179818E+000
           5
POT 006 PROB 0.18787800000063726
I     0.7095173409E-003   -0.9931057181E-005    0.6104275390E-002    0.7103071126E-003   -0.2846318643E-002    0.5817613145E-002
C    -0.9839810397E-002   -0.1734152783E-001    0.2089676482E+001   -0.2393392504E+000   -0.1864005886E-001   -0.2037341691E+000
H     0.1002481433E+001    0.1053963051E+000    0.2295216634E+001    0.3578583111E+001   -0.1384120128E+001    0.1037582417E+001
H    -0.4561548359E+000    0.9245937548E+000    0.2510385032E+001   -0.1775388210E+001    0.1979313604E+001    0.8640155469E+000
           5
POT 007 PROB 0.17876599999999598
I    -0.3778505736E-003    0.1470285361E-002    0.1316635191E-002   -0.2112242798E-002   -0.1942356332E-002   -0.2085877603E-001
C     0.7458059988E-002   -0.3616895138E-001    0.2103194771E+001    0.3449647500E-001    0.1373359223E+000    0.2247131452E+000
H     0.1052339277E+001    0.1711287468E+000    0.2613942811E+001    0.6503690559E+000   -0.4081145751E+000    0.3198309570E+000
H    -0.4695063727E+000    0.9617065447E+000    0.2356950575E+001   -0.3492819233E+000   -0.1746619823E+001   -0.1495024124E+000
           5
POT 006 PROB 0.1670669999994061
I    -0.6159702719E-003   -0.1787722933E-003   -0.5262868168E-002   -0.2152739372E-002   -0.4453874446E-002   -0.3179053693E-001
C     0.1208775043E-001    0.1809334667E-002    0.2181434362E+001   -0.1877284644E-001    0.3762700714E+000    0.3796553901E+000
H     0.9334779653E+000    0.6059633954E-001    0.2616161378E+001    0.6655518677E+000   -0.7710247288E+000    0.3052961408E+000
H    -0.4477664733E+000    0.9957059199E+000    0.2506188847E+001    0.3784271239E+000    0.9471683792E+000   -0.4734632946E+000
           5
POT 006 PROB 0.16946100000041042
I    -0.1269777672E-002   -0.1506083140E-002   -0.9550910976E-003    0.2023889854E-002    0.3984691908E-002   -0.1576865195E-001
C     0.3622971779E-001    0.5164179939E-001    0.2146370301E+001    0.5189963457E+000    0.6011771112E-001   -0.2252241532E+000
H     0.9934402881E+000   -0.1495496320E+000    0.2644483057E+001   -0.2031945342E+001   -0.8120209446E+000   -0.1709620402E+000
H    -0.6392474831E+000    0.7976940077E+000    0.2550049914E+001   -0.2552692447E+001   -0.5867699290E+000    0.1601293350E+001
           5
POT 007 PROB 0.17283399999996618
I     0.1562699919E-002    0.1553512834E-002   -0.1269914750E-002    0.1185432898E-003   -0.2110908269E-002   -0.2596314121E-002
C    -0.1987243546E-001   -0.2324688540E-001    0.2131903539E+001    0.6811773970E-001    0.8212674221E-001    0.3078847228E+000
H     0.1116400237E+001    0.6473586217E-001    0.2292016224E+001   -0.1165024506E+001   -0.2672503773E+000   -0.1310790237E+001
H    -0.5057397849E+000    0.7674449056E+000    0.2466979757E+001    0.1436373896E+000    0.1238411359E+001   -0.8307812296E+000
           5
POT 006 PROB 0.16874000000007072
I     0.1243532377E-002    0.7279452788E-003   -0.2127868938E-002   -0.2714067888E-002    0.3930796701E-002    0.1277637741E-001
C    -0.4275851959E-001   -0.1577655632E-001    0.2121786439E+001   -0.8232644947E-001   -0.3880382452E+000   -0.3319228032E-001
H     0.1210117171E+001    0.1308465327E+000    0.2490325251E+001   -0.6247666133E+000    0.4514927933E+000    0.3414392877E+000
H    -0.3433634999E+000    0.9112611218E+000    0.2608223196E+001    0.1733830533E+000    0.2458155888E+001   -0.6023438837E+000
           5
POT 007 PROB 0.1884989999998652
I    -0.4696889756E-003   -0.4891812632E-003    0.7704659306E-002   -0.3356883165E-002   -0.1327897538E-001   -0.2575743879E-001
C     0.1748240112E-001   -0.3864627881E-002    0.2086787802E+001    0.1929502119E+000    0.1581344989E+000    0.3488872190E+000
H     0.1021388894E+001    0.1247343462E+000    0.2404956167E+001   -0.4330019438E+000   -0.6835032047E-001   -0.1211099578E+000
H    -0.5083382198E+000    0.9786244494E+000    0.2425319052E+001   -0.7192111968E+000    0.3057379257E+001    0.1556947422E+001
           5
POT 007 PROB 0.17641499999990629
I    -0.4597457055E-003    0.3454811426E-003   -0.3318771154E-002   -0.6693183685E-002    0.1787727233E-002   -0.3782843984E-001
C     0.2219848803E-001    0.6891050576E-002    0.2168827571E+001   -0.1499325189E+000    0.1782185809E+000    0.2173186065E+000
H     0.9142022139E+000   -0.8542002687E-002    0.2527580402E+001    0.1393486888E+001    0.6466908360E+000    0.2438249867E+001
H    -0.5314936952E+000    0.8719795588E+000    0.2401262973E+001    0.1855201693E+001   -0.1365932439E+001   -0.8387568869E+000
           5
POT 007 PROB 0.18386800000007497
I    -0.2053281288E-003   -0.5437958606E-004    0.1225028392E-002    0.2399884511E-002   -0.3129468367E-003    0.7587027501E-002
C    -0.7947062207E-002    0.1913259253E-001    0.2137576192E+001    0.1017420462E+000   -0.1768170539E+000    0.8811183987E-001
H     0.1084595420E+001   -0.1751693420E+000    0.2487656335E+001   -0.1651873292E+001    0.8696198780E+000   -0.1405182859E+001
H    -0.5700293930E+000    0.8006233029E+000    0.2363587248E+001    0.2029780587E+000   -0.1023636143E+001    0.1466203318E+000
           5
POT 007 PROB 0.19117299999925308
I    -0.4217528816E-003   -0.7522990833E-005    0.4851653953E-002   -0.3046342143E-002   -0.3481103054E-002   -0.6109113967E-001
C     0.1407279935E-001   -0.1589752013E-001    0.2071764627E+001    0.2847596650E-001    0.6788688871E+000    0.7905510613E+000
H     0.9793717590E+000    0.1425628609E+000    0.2583277617E+001    0.1242446993E+001   -0.7499706481E+000   -0.3637827755E-001
H    -0.4784570703E+000    0.8245818231E+000    0.2548406591E+001    0.9590791257E+000   -0.2993375579E+001   -0.1740747214E+001
           5
POT 007 PROB 0.18412699999953475
I    -0.1010288481E-003   -0.5956803749E-003    0.3604775875E-002   -0.3458758253E-002   -0.1372858394E-001   -0.1418582668E-001
C    -0.1496278127E-002    0.5616837980E-002    0.2123022869E+001   -0.3194013669E+000    0.3308600210E+000    0.5132933763E+000
H     0.1062701741E+001    0.2543851997E-002    0.2408367132E+001    0.2328057431E+001   -0.1300324516E+001    0.7256713507E-001
H    -0.5163173278E+000    0.9652849557E+000    0.2463535848E+001    0.4673992170E+000   -0.1227350894E+001   -0.5506776477E+000
           5
POT 007 PROB 0.16808099999980186
I    -0.5002984763E-003    0.5075879279E-003   -0.9428194775E-002   -0.8775331012E-003    0.1830577262E-002   -0.2977724447E-001
C     0.8219710862E-002   -0.1006541220E-001    0.2221396232E+001    0.1521074659E+000   -0.4989504639E+000    0.3835314006E-001
H     0.9635878958E+000    0.1270113077E+000    0.2618879175E+001    0.3472500731E+001    0.2025717620E+001    0.8839979535E+000
H    -0.4053962807E+000    0.8143933523E+000    0.2436457523E+001   -0.2480450868E+001    0.3117302586E+001    0.1992153122E+001
           5
POT 007 PROB 0.17366200000014942
I    -0.3518268133E-003   -0.1606404821E-004   -0.4705100742E-002   -0.3035572645E-002   -0.5662374686E-002    0.2167997382E-001
C     0.8375913404E-002    0.8928542166E-002    0.2182248010E+001   -0.1871209612E+000   -0.2602864436E+000   -0.2898575929E+000
H     0.1049820122E+001   -0.1404526903E-001    0.2546556806E+001    0.1746411144E+001    0.1443289944E+001    0.1324621274E+001
H    -0.5347152485E+000    0.8757276529E+000    0.2457308400E+001    0.5810232476E+000    0.1423337998E+001    0.1253386797E+001
           5
POT 007 PROB 0.17792199999985314
I    -0.7796326417E-003   -0.3127165738E-003   -0.2149245438E-002    0.6318388870E-003   -0.1852738285E-002    0.2078230619E-001
C     0.9385167159E-002    0.7793808511E-002    0.2161288035E+001   -0.1989131911E+000    0.1480651300E+000   -0.7046258102E+000
H     0.9299668755E+000   -0.3507784255E-001    0.2605178106E+001   -0.4907076731E-001    0.8433351835E+000    0.2304404003E+001
H    -0.4867754667E+000    0.9292577438E+000    0.2445746053E+001    0.2340400717E+001   -0.9245726259E+000    0.1723667089E+001
           5
POT 006 PROB 0.17782700000043405
I    -0.2575976766E-003   -0.5598980068E-003    0.1991446485E-002    0.7737836679E-003    0.7045483105E-003    0.1488404412E-001
C     0.2924272710E-002    0.1620458458E-002    0.2124550632E+001   -0.2341986926E-001    0.4529728737E-001   -0.1325941048E+000
H     0.1125061208E+001    0.6156454368E-001    0.2489937095E+001    0.2183220543E+001   -0.4329926646E+000   -0.1904599675E+000
H    -0.5252667319E+000    0.9292797389E+000    0.2517885554E+001   -0.1194439271E+001   -0.6178188013E+000   -0.2725521529E+000
           5
POT 007 PROB 0.19642299999941315
I     0.3921719487E-003   -0.7615131075E-003    0.8263432356E-002   -0.3446685048E-003    0.1506781011E-002   -0.4113544515E-002
C    -0.2522206076E-001    0.2213490468E-001    0.2051813672E+001   -0.1119680865E+000   -0.3630297938E+000    0.1425683839E+000
H     0.1103217399E+001   -0.7749175939E-001    0.2458021973E+001    0.2791261931E+001    0.1038220834E+001   -0.3557564880E-001
H    -0.4449913029E+000    0.7491606918E+000    0.2561574721E+001   -0.1001069061E+001   -0.1823137073E+001   -0.2720938636E-001
           5
POT 007 PROB 0.15584399999988818
I    -0.7701194909E-003   -0.8284515328E-003   -0.1484792230E-001   -0.7953975967E-002   -0.1674505096E-002   -0.2185433516E-002
C     0.2383000382E-001    0.1130284660E-001    0.2269290974E+001    0.1554837300E+000    0.5247813040E-001   -0.1083472966E+000
H     0.1076330815E+001    0.1840667311E-001    0.2671302599E+001   -0.2391531919E+001   -0.3640300763E-001    0.1709955191E+001
H    -0.6068581732E+000    0.8667114697E+000    0.2651080702E+001    0.8589868027E+000   -0.1402090493E+001    0.1023697483E+000
           5
POT 007 PROB 0.19177599999966333
I    -0.1342204569E-004   -0.1119185337E-003    0.7997863960E-002   -0.1588842356E-001    0.6203218357E-002   -0.2249149870E-001
C    -0.1696187091E-001    0.2571113975E-001    0.2059695528E+001    0.1751640828E+000   -0.4254177129E+000    0.3184512966E+000
H     0.1047520824E+001   -0.2488237677E+000    0.2497162638E+001   -0.1592919253E+001   -0.7657659082E+000    0.2392682671E+001
H    -0.5532212064E+000    0.9427361021E+000    0.2391374617E+001   -0.1145372152E+001    0.3384853032E+001   -0.1809302651E+001
           5
POT 007 PROB 0.2015799999999217
I    -0.8622082111E-003   -0.1766460051E-003    0.1533240926E-001    0.6686667893E-002    0.4068266257E-002   -0.2003542180E-001
C     0.1556283532E-001    0.1138926153E-001    0.2025546622E+001    0.1181935394E+000   -0.1269145292E+000    0.1758255134E+000
H     0.9983935489E+000   -0.3049370447E-001    0.2410938045E+001   -0.1864145296E+001   -0.1014001960E+001   -0.1492012052E+001
H    -0.5313407137E+000    0.8539911148E+000    0.2218950475E+001   -0.1359101939E+001    0.9924850141E+000    0.5385865122E+000
           5
POT 006 PROB 0.1820159999997486
I    -0.7872540418E-003   -0.4064890140E-003    0.4616107458E-002   -0.1497776056E-002   -0.4553660125E-002   -0.1434552681E-001
C     0.3180207932E-001    0.1942718472E-001    0.2114232053E+001    0.1495425212E+000    0.3947323340E-001    0.1599259169E+000
H     0.1081013750E+001   -0.5117109332E-001    0.2452836776E+001   -0.2943143436E+001   -0.4997888180E+000   -0.1130068979E+000
H    -0.6726223127E+000    0.7180645127E+000    0.2367136898E+001    0.2128587364E+000   -0.6763944783E+000    0.7111033119E+000
           5
POT 007 PROB 0.17083000000002357
I    -0.5011203669E-003   -0.4085181959E-003   -0.5928195870E-002    0.8306029889E-002    0.2378334242E-002    0.2391589463E-001
C     0.1133293424E-001    0.7752914419E-002    0.2200799540E+001    0.3277622197E+000   -0.6326396425E-002   -0.2377252264E+000
H     0.9885572728E+000   -0.7355619174E-001    0.2546697206E+001   -0.3243291315E+001    0.4241088839E+000   -0.2553348555E+001
H    -0.5821321126E+000    0.9750963268E+000    0.2494513587E+001   -0.4208921065E+000    0.1791298478E+000    0.7889117882E+000
           5
POT 007 PROB 0.1775310000002719
I     0.5806051985E-003    0.3921343080E-003   -0.2203070479E-002   -0.7442997647E-002   -0.4795304557E-003    0.1886547230E-001
C    -0.1751184648E-001    0.2850551480E-002    0.2137266212E+001   -0.1979718109E+000   -0.5294358918E-001   -0.4048008814E+000
H     0.1178781655E+001   -0.2098260637E-001    0.2500271053E+001    0.5493041525E+001    0.9065682640E+000    0.2803986606E+001
H    -0.5158832081E+000    0.7728608386E+000    0.2533369800E+001   -0.5133888667E+000    0.5019372882E+000    0.1957940729E-001
           5
POT 007 PROB 0.17007900000044174
I     0.1448950013E-003    0.1511494767E-003   -0.7966917595E-002   -0.2901264712E-003   -0.1402887477E-002   -0.3114148288E-001
C    -0.1619735309E-001    0.1253332684E-002    0.2209658981E+001   -0.4321363431E-001   -0.1999223938E+000    0.5103707218E+000
H     0.1106626989E+001   -0.3940296656E-001    0.2538335535E+001   -0.1917125842E+001   -0.3229093070E+000   -0.5500332799E+000
H    -0.4903710303E+000    0.8576672982E+000    0.2491485564E+001    0.2162698573E+000    0.4316136602E+000   -0.1170132652E+000
           5
POT 007 PROB 0.19282099999963975
I    -0.1199749995E-002    0.8046576125E-003    0.1148497628E-001   -0.3679840267E-002    0.2383360946E-003   -0.3025206434E-002
C     0.2512532355E-001   -0.2032951890E-001    0.2040975808E+001   -0.4183493929E-001    0.1244476559E+000    0.1102416361E-001
H     0.1038970406E+001    0.1309196437E+000    0.2553235038E+001    0.8089672592E+000   -0.3195459882E+000    0.9245396613E+000
H    -0.5208382892E+000    0.9535960960E+000    0.2198060217E+001    0.2361640363E+000   -0.2002784927E+001   -0.6530339352E+000
           5
POT 007 PROB 0.1865010000001348
I     0.2999266455E-004   -0.1847171497E-003    0.1649776527E-002    0.1265543945E-001    0.6237010202E-002   -0.1499801001E-001
C    -0.1786939953E-001   -0.4286597867E-002    0.2124731900E+001   -0.3098116832E+000    0.1083579835E+000    0.9967950891E-004
H     0.1108251580E+001    0.5935631337E-002    0.2499149930E+001    0.4242058863E+001    0.8818445703E+000   -0.1101884263E+001
H    -0.4660284011E+000    0.8328525565E+000    0.2481705331E+001    0.2894553046E+000   -0.3356681207E+001    0.1733072778E+000
           5
POT 006 PROB 0.1499600000006467
I    -0.1304242820E-002   -0.4184288251E-004   -0.1031743129E-001   -0.1126102738E-002    0.1661284828E-002   -0.2498682301E-001
C     0.3122702392E-001    0.1122548666E-001    0.2272413684E+001   -0.3172164880E+000   -0.1546618529E+000    0.1843371281E+000
H     0.8364771526E+000   -0.1737759233E+000    0.2555835452E+001    0.1368283459E+001    0.1225618852E+001    0.1347821430E+001
H    -0.6354217908E+000    0.8546973079E+000    0.2268976055E+001    0.1865401415E+001   -0.3222459983E+000   -0.1480791663E+000
           5
POT 007 PROB 0.18260899999950198
I     0.7718366919E-003   -0.8685600779E-003    0.2685020437E-002   -0.4733535438E-002    0.1808281235E-002   -0.2705104951E-001
C    -0.2301200948E-001    0.2262625315E-001    0.2115206215E+001    0.1423107167E+000   -0.7090485457E-001    0.1297384692E+000
H     0.1098688431E+001   -0.5507916139E-001    0.2359212093E+001   -0.5026449579E+000    0.6324569622E-001    0.1199757189E+001
H    -0.4625689612E+000    0.9073546129E+000    0.2602139080E+001   -0.4207940131E+000   -0.3403654411E+000    0.1756431254E+000
           5
POT 007 PROB 0.17810199999985343
I    -0.5389074193E-004    0.7381439822E-003   -0.6985732925E-003    0.4163017556E-002   -0.2106196993E-002    0.6862207890E-003
C     0.2025715540E-001    0.4382594128E-002    0.2137794882E+001    0.2702718347E+000    0.3125653452E+000   -0.1059945592E+000
H     0.1039012279E+001   -0.1160451359E+000    0.2464924379E+001   -0.6353124522E+000   -0.2404691210E+000   -0.1125504253E+001
H    -0.6953435785E+000    0.8771155149E+000    0.2390142569E+001   -0.7639229786E+000    0.1147538591E-001    0.8254004434E+000
           5
POT 007 PROB 0.16365599999971892
I    -0.3395407881E-003    0.1479304554E-002   -0.8949939325E-002   -0.6266911979E-002   -0.3449570545E-002   -0.3567111624E-001
C    -0.1927960593E-002   -0.2990379826E-001    0.2208537326E+001    0.2981074363E+000    0.7148971672E-001   -0.3817009404E-001
H     0.1001684186E+001    0.3837427876E-001    0.2643007404E+001   -0.4596028027E+000    0.1213477218E+001    0.2138836443E+001
H    -0.4837781403E+000    0.1072740462E+001    0.2346197420E+001    0.2112734134E-001   -0.1385581743E+001    0.1844627497E+001
           5
POT 007 PROB 0.18101500000011583
I     0.1998077364E-003    0.1570529081E-003    0.1143000482E-002   -0.2458390521E-003   -0.3794065067E-002    0.7839963629E-002
C    -0.7703772217E-002   -0.1340267686E-002    0.2151616141E+001    0.2420622056E+000   -0.4605110973E-001   -0.1556056834E+000
H     0.1079941484E+001    0.5259080590E-001    0.2353632088E+001   -0.6744711195E+000   -0.2886359469E+000   -0.2785771698E+000
H    -0.4601148235E+000    0.8765292789E+000    0.2360458842E+001   -0.1634620888E+001    0.3049215657E+001    0.1332943938E+001
           5
POT 007 PROB 0.17401599999993778
I    -0.1805220287E-002   -0.2488359159E-003   -0.3347189461E-003    0.3879723394E-002    0.4213235198E-002    0.5993206411E-002
C     0.3382703100E-001   -0.9052077633E-002    0.2148347262E+001   -0.5175771442E+000   -0.3315301910E+000    0.2199650795E+000
H     0.1032737180E+001    0.1493738783E-001    0.2722392864E+001    0.6835791379E+000    0.8890822474E+000   -0.5821537595E+000
H    -0.6313265485E+000    0.1003252990E+001    0.2376374041E+001    0.2278473384E+001    0.4985266249E+000   -0.1398008598E+001
           5
POT 007 PROB 0.19452199999977893
I    -0.2324760704E-003   -0.2357901625E-003    0.8871354341E-002    0.5606615980E-002    0.5812025735E-002    0.4117818037E-002
C    -0.9172092128E-002    0.1081520217E-001    0.2071635454E+001   -0.2873107871E+000   -0.4758120514E+000   -0.9874844907E-001
H     0.1070398025E+001   -0.2001168363E-001    0.2436823009E+001    0.1243159599E+001    0.2737849396E+001   -0.1713679278E+000
H    -0.4547890795E+000    0.8687625566E+000    0.2349714974E+001    0.1682329793E+001    0.9437831324E+000    0.4541699182E+000
           5
POT 007 PROB 0.1777700000002369
I     0.1641152586E-003    0.3416267800E-003   -0.1837870195E-002    0.9150718432E-002    0.5771528624E-002    0.2091549419E-001
C     0.9746071645E-003   -0.3020034866E-002    0.2145974153E+001   -0.1465099932E+000   -0.1673066021E+000   -0.2848927805E+000
H     0.1052501813E+001    0.1275047981E-001    0.2486008979E+001    0.1012010694E+001    0.2315939829E+000   -0.1199510264E+001
H    -0.5293697257E+000    0.9414156843E+000    0.2487346513E+001   -0.3749207275E+000    0.7640083539E+000    0.3479155693E+000
           5
POT 006 PROB 0.17234899999948539
I     0.9650416663E-003    0.1088644205E-002    0.2719277590E-002    0.4514314350E-002    0.4794078704E-002   -0.4630598681E-001
C    -0.3534879958E-003   -0.9192990203E-002    0.2144566734E+001   -0.1907700552E+000   -0.3121401212E+000    0.5647752415E+000
H     0.1083345119E+001    0.1552105787E-001    0.2143827654E+001    0.1409140514E+001    0.1195688403E+000   -0.7126962238E+000
H    -0.5789819174E+000    0.8897109186E+000    0.2264123891E+001   -0.6480095844E+000    0.1024673262E+001   -0.2311697710E+000
           5
POT 007 PROB 0.1844150000006266
I    -0.7199505157E-003    0.1010247832E-002    0.5111054443E-002   -0.2789423237E-002    0.8025746026E-002    0.1554626677E-001
C     0.2994431881E-001   -0.2048741681E-001    0.2111000223E+001   -0.2125671603E+000   -0.1320914869E-001    0.1034464019E+000
H     0.1046933748E+001    0.1040042320E+000    0.2435026825E+001    0.2174555176E+001   -0.1327072592E+001    0.2978459615E-001
H    -0.6000648329E+000    0.8770431227E+000    0.2206476098E+001   -0.5488095884E+000    0.1767525267E+001   -0.2972528110E+001
           5
POT 006 PROB 0.1742899999999281
I     0.2898277711E-003   -0.3444284918E-003   -0.1789449726E-002   -0.1295325237E-002    0.4824163072E-002    0.2218012785E-001
C    -0.2483372990E-001   -0.2949275618E-002    0.2122524611E+001   -0.1949360023E+000   -0.4440706826E+000   -0.1224322108E+000
H     0.1175681232E+001    0.1918578686E-001    0.2618325044E+001    0.1048897907E+001    0.1279750869E+001    0.3050676808E+000
H    -0.4643848571E+000    0.8911088270E+000    0.2676436609E+001    0.4747424845E+000    0.2257905023E+001   -0.6770536009E+000
           5
POT 007 PROB 0.18477200000052107
I    -0.8043920986E-003    0.4731080038E-003    0.4939648423E-002   -0.3827964156E-002    0.9594961977E-004   -0.1645482148E-002
C    -0.4346589958E-002   -0.1087266073E-001    0.2105345966E+001    0.3312682743E-001    0.5325580835E-003   -0.2794211749E-001
H     0.1068693521E+001    0.6554672177E-001    0.2568992982E+001   -0.1191919619E+001    0.2241781817E-002    0.8559145939E+000
H    -0.4213007807E+000    0.1006227023E+001    0.2255361297E+001    0.6470111035E+000    0.7489107403E+000   -0.1772389144E+000
           5
POT 007 PROB 0.1766059999999925
I     0.6821150224E-003   -0.1821188174E-003   -0.3176427258E-002    0.5675238284E-002    0.1070916143E-001   -0.3181555367E-001
C     0.2365703841E-003   -0.6516768282E-002    0.2172290064E+001    0.1033550610E+000   -0.3330751500E+000    0.3558930001E+000
H     0.1016923057E+001    0.2227879473E-001    0.2336907029E+001   -0.1325126107E+001   -0.1679451920E+001   -0.1475451541E+001
H    -0.5626215083E+000    0.8818622397E+000    0.2588171757E+001   -0.2519827837E+001    0.1529401740E+001   -0.4933089060E+000
           5
POT 007 PROB 0.1747960000002422
I     0.6623205856E-004   -0.5357805244E-003   -0.4125333518E-002   -0.1028082894E-001   -0.1630919026E-002   -0.3197371251E-001
C    -0.2359463858E-001    0.1619378616E-001    0.2165122364E+001   -0.4937210224E-001    0.4691421528E-001    0.1961155619E+000
H     0.1136469078E+001   -0.6630104409E-001    0.2588786603E+001    0.9770336569E+000   -0.3880954604E+000    0.2740161733E+001
H    -0.4532448724E+000    0.8781794904E+000    0.2575508356E+001    0.2190018921E+000   -0.1679389064E+001   -0.3443918805E+000
           5
POT 007 PROB 0.18484300000000076
I     0.1608101005E-003   -0.9752944521E-004    0.4862349002E-003   -0.3638698980E-002    0.4314631378E-003   -0.2694183036E-001
C     0.9674308053E-002   -0.6436583207E-002    0.2116626814E+001   -0.7480538158E-001    0.1763188101E+000    0.4715861164E+000
H     0.9443392422E+000   -0.3869300550E-001    0.2483831734E+001    0.1432191569E+001   -0.4167853947E+000    0.1751933560E+000
H    -0.5991508169E+000    0.9043545979E+000    0.2600771401E+001    0.2195357358E+000   -0.8768732486E+000   -0.1663932852E+001
           5
POT 006 PROB 0.1822730000003503
I     0.1741248924E-003   -0.1069025743E-002    0.3503610755E-002    0.5071313552E-003   -0.1964959478E-002   -0.9768377049E-002
C     0.4732689293E-002    0.1069231777E-001    0.2108068768E+001    0.1082472867E+000    0.1556849590E+000    0.1180087116E+000
H     0.9755392196E+000    0.7820645938E-001    0.2401562574E+001   -0.2448435217E+001   -0.2826507081E+000   -0.4367430143E+000
H    -0.4614028604E+000    0.8413114212E+000    0.2633168309E+001    0.7666655710E+000    0.5826793715E+000    0.1256714646E+000
           5
POT 006 PROB 0.1832089999998061
I    -0.3829045715E-003   -0.3819420708E-003    0.3810833217E-002   -0.8942255812E-002   -0.1668969293E-002    0.2986179361E-001
C     0.4996969483E-002   -0.3988714803E-002    0.2113781837E+001    0.3563133979E+000   -0.1753608183E+000   -0.2019248358E-001
H     0.1135100699E+001    0.9030439871E-001    0.2476022033E+001   -0.2878441087E+001   -0.7894278729E+000   -0.3007636647E+000
H    -0.5226523366E+000    0.7745734578E+000    0.2456083610E+001   -0.1465967632E+001    0.2557966720E+001   -0.9295907481E+000
           5
POT 007 PROB 0.18632799999977578
I     0.7770409876E-003    0.3446707571E-003    0.3831165913E-002    0.4291585818E-003   -0.2956021019E-002    0.2801533137E-001
C    -0.2154892523E-001    0.1241331095E-001    0.2101439321E+001    0.1343622331E+000    0.3901669301E+000   -0.4056962985E+000
H     0.1144364930E+001   -0.7264719237E-001    0.2360349114E+001   -0.9593386668E+000   -0.1978676274E+001    0.7924483519E-002
H    -0.5006345690E+000    0.8119644951E+000    0.2423734342E+001   -0.8272944073E+000    0.8717853235E+000    0.2981929316E+000
           5
POT 007 PROB 0.18067100000007486
I     0.7513774811E-003   -0.1246408111E-003    0.4814897188E-003   -0.3804183681E-002    0.3695813381E-002   -0.3319863294E-001
C     0.3484125224E-002    0.1352503703E-001    0.2144199323E+001   -0.5242896698E-001    0.3592970626E+000    0.1265737844E+000
H     0.1055162586E+001   -0.6584355435E-001    0.2272898369E+001   -0.1652194880E+001   -0.1097424290E+001    0.1778675858E+001
H    -0.6107737488E+000    0.7999904261E+000    0.2502957611E+001    0.1796894615E+001   -0.1720079441E+001   -0.9902064418E+000
           5
POT 007 PROB 0.1736670000000231
I    -0.4607451605E-003    0.2061696371E-003   -0.2958647199E-002    0.3213520400E-002   -0.2365519505E-002   -0.1286682143E-001
C    -0.4130788077E-002    0.6267400090E-002    0.2191192485E+001   -0.1384533095E+000    0.5280019143E-001   -0.1071484636E+000
H     0.1067544101E+001   -0.4947610061E-001    0.2491190346E+001    0.2088104251E+000   -0.9565808456E-001    0.6802449573E+000
H    -0.4940130445E+000    0.8840203180E+000    0.2289064938E+001    0.5299798517E+000   -0.8162824800E+000    0.1400680692E+001
           5
POT 007 PROB 0.17095900000003894
I     0.2659989566E-003    0.5765984431E-003   -0.6614237190E-002    0.1002857086E-003   -0.6754704931E-002   -0.1972794441E-001
C     0.6529565246E-002    0.9684002713E-003    0.2201744772E+001    0.3493071838E+000    0.1028447964E+000    0.1759433703E+000
H     0.1022693704E+001    0.2348921239E-001    0.2430597522E+001   -0.3505053986E+001    0.1005152351E+001   -0.7779497523E+000
H    -0.5223685267E+000    0.8146032094E+000    0.2434253115E+001    0.6450323057E+000   -0.1655882122E+001    0.1527996023E+001
           5
POT 007 PROB 0.1740139999992607
I    -0.1042108775E-002   -0.5352662107E-003   -0.3797065023E-002   -0.4750317700E-002    0.1209537639E-003   -0.1519596703E-001
C     0.1078214520E-001    0.2049652127E-001    0.2170293744E+001   -0.3544885201E+000    0.2159805474E-001    0.2300545894E-001
H     0.9720664094E+000   -0.2899701509E-001    0.2687464897E+001    0.3885915773E+001   -0.5392205816E+000    0.2399076256E+001
H    -0.4587645441E+000    0.8631911968E+000    0.2465199413E+001    0.7841324359E-001   -0.7800661338E+000   -0.4487856037E+000
           5
POT 007 PROB 0.17869100000007165
I    -0.4136588358E-003    0.6144314132E-003    0.8684451707E-003   -0.3507451442E-002   -0.1022964067E-003    0.9230370411E-003
C    -0.5740301745E-002   -0.2611401051E-001    0.2149901407E+001   -0.6355333090E-002    0.2773445637E+000    0.8087167311E-001
H     0.1089917539E+001    0.1564075365E+000    0.2488647619E+001   -0.4010572700E+000   -0.1497674944E+001    0.3549968089E+000
H    -0.4167725309E+000    0.1013399489E+001    0.2295758855E+001    0.1119337207E+000    0.2231626864E-001   -0.1312809754E+001
           5
POT 006 PROB 0.18097900000066147
I     0.7191634033E-003   -0.1950639821E-003    0.3239804399E-002   -0.5256926754E-003    0.2277264759E-002   -0.1566679842E-001
C    -0.6342425251E-002   -0.2845250091E-002    0.2115094935E+001   -0.1108837486E+000   -0.1596351727E+000   -0.3982928223E-002
H     0.1126087990E+001   -0.1969068885E-001    0.2304114465E+001    0.6275598033E+000   -0.8072685029E+000    0.1059758944E+001
H    -0.6045883045E+000    0.8953896426E+000    0.2535289369E+001   -0.7855596817E+000    0.1700202048E+001    0.4389544878E+000
           5
POT 007 PROB 0.19453299999986484
I     0.1842462263E-003    0.4571335762E-003    0.6721517073E-002   -0.1979320677E-002   -0.1950872901E-002    0.1680329085E-001
C    -0.3831960532E-002   -0.2607496435E-001    0.2058002769E+001   -0.7142054971E-001    0.7721247899E-001   -0.2903623913E+000
H     0.9930187716E+000    0.1446442592E+000    0.2484007852E+001   -0.3853105218E+000    0.7077084102E+000    0.1022654172E+001
H    -0.4331569031E+000    0.8806964267E+000    0.2504035574E+001    0.1549617317E+001   -0.3276786465E+000    0.3239467788E+000
           5
POT 007 PROB 0.19321600000057515
I    -0.2527750863E-003    0.6121923835E-003    0.7829066161E-002   -0.6153220749E-003   -0.3037079649E-002    0.3394883218E-001
C     0.5765717777E-002   -0.1368396805E-001    0.2062230098E+001    0.1883440320E+000   -0.2924796749E-001   -0.3994180662E+000
H     0.9685991973E+000    0.1426508078E-001    0.2483209358E+001    0.2743966562E+000    0.1577689789E+001   -0.1974126270E+000
H    -0.5152298977E+000    0.9997046082E+000    0.2355347219E+001   -0.6453948504E-001    0.1131624755E+001    0.9292184879E+000
           5
POT 007 PROB 0.17394599999988714
I    -0.3349239805E-003    0.5036509606E-003   -0.4339601917E-002    0.2356093609E-003   -0.8778356690E-003    0.7806094196E-002
C    -0.1740729790E-002   -0.2227947055E-001    0.2177793612E+001   -0.4007065835E-001    0.8723295009E-002    0.1159885405E+000
H     0.1116814180E+001    0.1520105972E+000    0.2570875485E+001   -0.3259567021E+000   -0.1116799953E+001   -0.7312811142E+000
H    -0.4536238642E+000    0.9008890150E+000    0.2427361489E+001   -0.5823962634E+000    0.4821080756E+000   -0.6821956062E+000
           5
POT 007 PROB 0.18574999999964348
I    -0.6531554727E-004   -0.1763963436E-003    0.2954410986E-002    0.2287329736E-002    0.1318593755E-002    0.1182179420E-001
C     0.2706064338E-002    0.1250145268E-001    0.2111200483E+001   -0.3185612939E+000    0.1285403577E+000   -0.1862891997E+000
H     0.1044502150E+001   -0.5990937175E-001    0.2464585555E+001    0.2525840842E+001    0.2270665942E+000    0.6005243848E+000
H    -0.5496523370E+000    0.8963933575E+000    0.2458952748E+001    0.1175887767E+001   -0.2162321578E+001   -0.4501170663E+000
           5
POT 007 PROB 0.19037200000002485
I    -0.1031289791E-004   -0.3147495147E-004    0.6246211044E-002    0.2174650201E-002   -0.1560622894E-002    0.2333823679E-001
C    -0.1275560834E-001    0.1040107671E-001    0.2092767940E+001   -0.2132222010E+000    0.3575490143E+000    0.4730523398E-001
H     0.1068140132E+001   -0.2793512407E-001    0.2427855143E+001    0.3849758870E+001   -0.8858473736E+000   -0.1050656369E+001
H    -0.4471663347E+000    0.8935117023E+000    0.2359106654E+001   -0.3870968333E+000   -0.3498974214E+001   -0.1743755577E+001
           5
POT 007 PROB 0.18484600000010687
I    -0.5597021411E-003    0.9460422365E-004    0.2922994994E-002    0.3330143470E-002    0.2009256189E-002    0.2153479839E-001
C     0.6082705332E-002   -0.6529797537E-002    0.2116665984E+001   -0.6748481705E-001   -0.4731577716E+000   -0.1829247743E+000
H     0.1163915036E+001   -0.1805561903E-001    0.2534053729E+001    0.9385609793E+000    0.8425382044E+000   -0.6712079341E+000
H    -0.6176230409E+000    0.8713020116E+000    0.2388921812E+001   -0.1101125146E+001    0.3339488160E+001    0.7665975162E+000
           5
POT 006 PROB 0.18401499999981752
I     0.1094367640E-002    0.3846280736E-003    0.5364429827E-002   -0.3333287341E-002   -0.9300351980E-002   -0.2025248916E-001
C    -0.1233205625E-001   -0.7768081828E-002    0.2080524300E+001    0.4422410217E+000    0.5689578588E-001    0.2115892178E+000
H     0.9888741279E+000   -0.2492732573E-001    0.2292070827E+001   -0.1743804456E+001    0.1371746505E+001   -0.4473139287E+000
H    -0.5243596340E+000    0.1010378223E+001    0.2523502978E+001   -0.5054539379E+000   -0.1462558537E+001    0.1728276463E+001
           5
POT 006 PROB 0.1710560000001351
I     0.2725760831E-003    0.9882377477E-003   -0.4216813850E-002   -0.1418577293E-002    0.2438777736E-002   -0.1342014272E-001
C     0.2883783154E-002   -0.5970856751E-002    0.2178698037E+001   -0.5164746723E-001    0.8098839073E-001   -0.5000060460E-001
H     0.9433447749E+000   -0.3071303638E-001    0.2429210653E+001   -0.1510229929E+001    0.1232526810E+000    0.1172455664E+001
H    -0.5172397303E+000    0.7872575322E+000    0.2365248866E+001    0.1625617390E+001   -0.7929916412E+000   -0.4795890218E-001
           5
POT 006 PROB 0.1719359999997323
I     0.4071247793E-004    0.1535224249E-003   -0.1689312552E-002    0.6389858954E-002   -0.3624369872E-002   -0.3008792312E-002
C     0.8437387435E-002    0.4632563485E-002    0.2170562236E+001    0.4326315495E+000    0.3115945744E+000   -0.2213136736E+000
H     0.1100505463E+001   -0.1147012062E-001    0.2388043612E+001   -0.1797352985E+001   -0.3052805401E+000   -0.1371440320E+001
H    -0.5915182285E+000    0.8346592130E+000    0.2396482892E+001   -0.1404499997E+001    0.2381223500E+001    0.2132493903E+001
           5
POT 007 PROB 0.1816079999998692
I     0.1316544393E-002   -0.4167576049E-003    0.1745603349E-002   -0.1073987549E-002    0.9767956545E-002    0.7327965432E-002
C    -0.3222949584E-001    0.3383209766E-002    0.2134430624E+001   -0.1108207682E+000   -0.3425054556E-001    0.5619442245E-001
H     0.1071928868E+001    0.3866272962E-001    0.2236998847E+001    0.2761501469E+001   -0.6037123542E+000   -0.3895065283E-001
H    -0.3971574520E+000    0.8834047834E+000    0.2572034811E+001   -0.9384723073E+000    0.7758022839E+000   -0.2393884715E+001
           5
POT 007 PROB 0.18104000000039377
I     0.1645181644E-003    0.6687008543E-003    0.7795053787E-003   -0.9001755468E-002    0.2651311401E-002   -0.2061863020E-002
C    -0.1106891868E-001   -0.2143433380E-001    0.2140408642E+001    0.4089200708E-001   -0.1664648265E+000   -0.1536102662E+000
H     0.1091947541E+001   -0.5224312960E-003    0.2428688119E+001    0.2908821826E+000   -0.2532641265E+000    0.2384153431E+001
H    -0.5403242261E+000    0.1011795587E+001    0.2368359232E+001   -0.5169862525E+000    0.1486603167E+000   -0.2377246414E+000
           5
POT 007 PROB 0.18476899999950547
I     0.6444148756E-003   -0.4982643876E-003    0.1703383037E-002    0.5311491412E-002    0.1544667609E-002   -0.2390431875E-001
C    -0.2466743200E-001    0.1923260859E-002    0.2098414552E+001    0.1058837586E+000    0.1383594334E+000    0.2698036801E-001
H     0.1038590373E+001    0.4862401939E-001    0.2496321718E+001   -0.9851371454E+000    0.5759207491E+000   -0.4322043134E+000
H    -0.3825396948E+000    0.8757333834E+000    0.2676828790E+001    0.5582587445E+000   -0.2402852492E+001    0.9870415156E+000
           5
POT 007 PROB 0.17865100000017264
I    -0.4527562588E-004    0.1107999398E-003    0.3812817664E-003   -0.4449730780E-002    0.6734710471E-002   -0.1867763762E-001
C    -0.7367915984E-002   -0.7919587498E-002    0.2131398909E+001   -0.1566243837E+000   -0.3351366670E-001    0.3537037007E+000
H     0.1154132120E+001    0.1329696155E+000    0.2513710619E+001   -0.2072975104E+001    0.4357925173E+000    0.6569822223E+000
H    -0.4384678952E+000    0.9583658920E+000    0.2471173313E+001    0.2756181001E+001    0.3760216943E+000   -0.2357177824E+001
           5
POT 007 PROB 0.1755879999991521
I     0.1192955514E-002    0.1311961511E-002   -0.6277649918E-003   -0.2154278961E-002   -0.2757344619E-002   -0.8708492408E-002
C    -0.6794131391E-002   -0.4262957284E-001    0.2128643969E+001   -0.2994189622E+000    0.5602574436E-001    0.2307311310E+000
H     0.1039628494E+001    0.2332052703E+000    0.2318143433E+001    0.2205524009E+000    0.3957017068E-001    0.6409584499E+000
H    -0.4514493478E+000    0.9291438523E+000    0.2517426736E+001    0.1934355539E+001    0.1254154093E+001   -0.7965639676E+000
           5
POT 007 PROB 0.1811969999998837
I    -0.1549514729E-002   -0.2049102461E-003    0.1437773175E-002    0.3796049441E-002    0.5866403627E-002   -0.9359515439E-002
C     0.1814501400E-001   -0.4692259817E-002    0.2124779954E+001    0.5058306195E+000   -0.3153428153E+000   -0.2886102944E-001
H     0.9998313668E+000   -0.2122121986E-001    0.2730577544E+001   -0.3546968047E+001   -0.3987584515E+000   -0.1543406039E+001
H    -0.5523690256E+000    0.9206894657E+000    0.2383652065E+001   -0.2692862342E+001    0.3395915844E+001    0.1217034952E+001
           5
POT 007 PROB 0.18051699999978155
I    -0.9909507335E-003   -0.3706333299E-003    0.4911953121E-003    0.7325767333E-002   -0.7962824270E-003    0.7501406989E-001
C     0.2861906008E-001    0.1196707703E-001    0.2120527051E+001    0.1230507682E+000   -0.7667529442E-001   -0.5711186059E+000
H     0.1046210189E+001   -0.1335966088E-001    0.2649462647E+001    0.1324001385E+001    0.1180750313E+001   -0.2652851538E+001
H    -0.6150379001E+000    0.8158858276E+000    0.2501152596E+001   -0.1126084189E+001   -0.8711493028E-001    0.3127937319E+000
           5
POT 007 PROB 0.17707900000004884
I    -0.2097782910E-003    0.8836238595E-003    0.1048051489E-002    0.1764576174E-002   -0.6744039360E-003    0.1350573383E-001
C    -0.2135242796E-001   -0.1076950033E-001    0.2144652249E+001   -0.3650225435E+000   -0.8635569673E-002   -0.3549286896E+000
H     0.1160997854E+001   -0.1341653471E+000    0.2501233883E+001    0.1254814836E+001   -0.8136085600E+000    0.1422427175E+001
H    -0.5613109563E+000    0.1088726336E+001    0.2229052323E+001    0.6754832440E+000   -0.1964030970E+000    0.6863242982E+000
           5
POT 007 PROB 0.19156999999995605
I     0.6647919333E-003   -0.1851114528E-003    0.8015116574E-002    0.1840299007E-002   -0.7433115894E-002   -0.1441840232E-001
C    -0.1282917611E-002    0.8248893484E-003    0.2074687564E+001   -0.3616876069E+000    0.1072212245E+000    0.8942566466E-001
H     0.1058413993E+001    0.6189904305E-002    0.2261851792E+001    0.1429933689E+001    0.1111656758E+001    0.8103204032E+000
H    -0.5620799793E+000    0.9244992117E+000    0.2486388820E+001    0.2383174632E+001   -0.2138908842E+001    0.1018103257E+001
           5
POT 007 PROB 0.17043199999989156
I     0.6809157104E-003   -0.1162336418E-002   -0.4005899013E-002    0.6074936968E-003    0.5569110242E-002    0.2149317026E-001
C    -0.1667398831E-001    0.1075958677E-001    0.2177725125E+001   -0.3758499279E+000   -0.3310902104E+000   -0.5229357215E-001
H     0.1075872216E+001    0.1457490684E+000    0.2393851476E+001    0.1282976157E+001   -0.3927267689E+000    0.1396455357E+000
H    -0.3606988771E+000    0.8810137666E+000    0.2710844375E+001    0.2819733239E+000    0.1244479791E+001   -0.1346270728E+001
           5
POT 006 PROB 0.18589499999961845
I     0.5989207043E-003    0.4574118814E-003    0.5563301438E-002    0.2646842256E-002   -0.7787267606E-002    0.2516743003E-001
C    -0.1624084173E-002   -0.1491723558E-002    0.2073653843E+001    0.8181264927E-001    0.2891595304E+000   -0.1219354156E+000
H     0.1092471672E+001   -0.5669520977E-001    0.2382595886E+001   -0.8094345122E+000    0.5530808061E+000   -0.1304606137E+001
H    -0.6119716709E+000    0.8542198792E+000    0.2480410743E+001    0.9405412511E+000   -0.8838550295E+000    0.5028071544E+000
           5
POT 006 PROB 0.18607999999949243
I     0.1075152340E-003    0.4657150033E-003    0.3620736154E-002    0.4914149313E-002   -0.2989200994E-002    0.5024405665E-002
C    -0.1410580556E-001   -0.6831006294E-002    0.2102811435E+001    0.2786868199E+000   -0.6098100959E-001   -0.7029443653E-001
H     0.1030609485E+001    0.6982749489E-001    0.2477797800E+001   -0.2072868661E+001   -0.7889502634E+000   -0.1619628343E+001
H    -0.3842692790E+000    0.8256192775E+000    0.2391471626E+001   -0.1933788157E+001    0.2273102312E+001    0.1567936229E+001
           5
POT 007 PROB 0.1871000000001004
I     0.1097202134E-003    0.1834627447E-003    0.3531353755E-002   -0.5778970844E-003    0.8910734045E-002   -0.3874925823E-001
C     0.9407522222E-002    0.1095992436E-001    0.2109465448E+001    0.8827668883E-001   -0.2296823864E+000    0.3743122345E+000
H     0.1035056971E+001   -0.2475766016E-001    0.2395137585E+001   -0.1109363537E+001    0.3650685548E+000    0.2424475263E-001
H    -0.5576144942E+000    0.8023168455E+000    0.2408766974E+001   -0.8357960827E-001    0.5110930771E+000   -0.8378060523E+000
           5
POT 006 PROB 0.17840999999953056
I     0.9878735272E-003    0.1384826424E-003    0.2726140338E-002   -0.8376924917E-002   -0.6163886464E-002    0.1508050161E-001
C    -0.1240562607E-001   -0.1694417961E-002    0.2130255491E+001   -0.5485175607E-001    0.1317185889E+000   -0.1804706056E+000
H     0.1071112366E+001    0.6295234199E-001    0.2227008157E+001    0.1050299615E+001    0.5574951919E+000    0.1895917790E+001
H    -0.4702782916E+000    0.8842048783E+000    0.2455253140E+001    0.1040368539E+001   -0.1621427818E+001   -0.4651858034E-001
           5
POT 007 PROB 0.1789360000002489
I    -0.7419579821E-004   -0.9551251817E-006   -0.1608058242E-002    0.2092292076E-002   -0.2001513200E-002    0.4224860183E-001
C     0.5428481962E-002    0.1680094985E-001    0.2163707355E+001    0.1098546051E+000    0.1764910241E+000   -0.1724953757E+000
H     0.1067909514E+001   -0.7853416659E-001    0.2442540546E+001   -0.1826555713E+000   -0.3550427740E+000   -0.1784210167E+001
H    -0.5719425295E+000    0.7751921959E+000    0.2404827969E+001   -0.4680987667E+000    0.1923302153E+000   -0.7836639516E+000
           5
POT 006 PROB 0.18635300000005373
I     0.1389229754E-002    0.2174549040E-004    0.6231880603E-002   -0.1567517667E-002    0.3840222796E-003    0.3093048613E-001
C    -0.4046650689E-001   -0.6731145147E-002    0.2074774726E+001   -0.2336391531E+000    0.3871694618E+000   -0.2520407883E-001
H     0.1044346476E+001    0.8072202489E-001    0.2291572647E+001    0.4040836461E+000   -0.1934328561E+001   -0.2883810768E+000
H    -0.3213366318E+000    0.9302238814E+000    0.2563605788E+001    0.9572425941E+000   -0.2603429666E+001   -0.2575903293E+001
           5
POT 007 PROB 0.1824509999996735
I     0.4183771359E-003    0.1334018895E-003    0.1583206105E-002    0.1178714498E-002    0.2808406351E-002   -0.4844313476E-002
C     0.2869236493E-002   -0.1707533794E-001    0.2116468297E+001   -0.3021222600E+000   -0.1348010607E+000   -0.3793599320E-001
H     0.1101706350E+001    0.1557578329E+000    0.2404199607E+001    0.2362603404E+001   -0.5368244931E+000    0.8894481719E+000
H    -0.5133194583E+000    0.8877827758E+000    0.2555691891E+001   -0.2830380425E+000    0.3411998474E+000   -0.1027129890E+000
           5
POT 007 PROB 0.1771150000004127
I    -0.6870728371E-005    0.4788152569E-003   -0.3586349950E-002    0.5989535003E-002    0.7841074925E-003   -0.3125080565E-001
C     0.1101691009E-001   -0.1099097638E-001    0.2172407436E+001   -0.6484153978E-001   -0.2850987400E+000    0.4881858227E+000
H     0.9071922731E+000   -0.4512149310E-001    0.2462877830E+001   -0.1711961878E+001    0.3414784660E-001   -0.1655082641E+001
H    -0.5782480164E+000    0.9619842757E+000    0.2445629918E+001   -0.5714920657E-001    0.1470368411E+001    0.3830014783E+000
           5
POT 007 PROB 0.18002700000033656
I    -0.1879296580E-004   -0.1008275517E-003    0.1394644576E-002   -0.1391475193E-001   -0.8676187209E-002    0.3121942126E-001
C     0.5402988935E-003    0.4906613951E-002    0.2139838958E+001    0.3679921924E+000    0.2858838811E+000   -0.7501229888E-001
H     0.1073839000E+001    0.9234890231E-001    0.2412372794E+001   -0.4744742250E+001   -0.1992903215E+000    0.8238778715E+000
H    -0.4458533034E+000    0.9336037894E+000    0.2416170085E+001    0.1552428836E+001   -0.1921365584E+001   -0.1058665497E+001
           5
POT 006 PROB 0.17387700000017503
I    -0.2099184337E-003   -0.6426719372E-003   -0.3277846097E-002   -0.8068008643E-002   -0.1473483037E-002    0.6735968277E-002
C     0.1008157565E-001    0.2308351712E-001    0.2148319944E+001    0.5542996384E-001    0.8961719389E-001    0.1723104262E+000
H     0.1008389705E+001   -0.1200172865E+000    0.2589320554E+001   -0.1828649745E+001   -0.1838039371E+001    0.4993324493E+000
H    -0.5990083542E+000    0.7635351652E+000    0.2625650557E+001   -0.2448178262E+000    0.1200135657E+001   -0.1641483799E+001
           5
POT 007 PROB 0.1728159999993295
I     0.8804412077E-003    0.1472420424E-002   -0.3043918558E-002    0.4227168714E-002    0.9196390995E-002   -0.1928253247E-001
C    -0.1954914647E-001   -0.1196308875E-001    0.2173367151E+001    0.3268356750E+000   -0.2012874969E+000    0.1176607659E+000
H     0.9360701959E+000   -0.9322036789E-001    0.2336862167E+001   -0.4190759520E+000    0.2115211266E+000   -0.1337843696E+001
H    -0.4754772367E+000    0.9052945529E+000    0.2298436173E+001   -0.2176459785E+001    0.9787225481E+000    0.3657496469E-001
           5
POT 006 PROB 0.17597699999987526
I    -0.9945623718E-003   -0.4208880360E-003   -0.1106933421E-002   -0.2379168040E-002    0.6811954955E-002    0.3245902688E-001
C     0.1956901230E-001   -0.3468305504E-002    0.2146526313E+001    0.1403225557E+000    0.8949418100E-001   -0.2228288820E+000
H     0.1002063248E+001    0.9104159523E-001    0.2637036133E+001   -0.1511767331E+001    0.3172209649E+000   -0.3673877782E+000
H    -0.5033344006E+000    0.8095103182E+000    0.2495846050E+001    0.9003428272E+000   -0.1281169519E+001   -0.1913023289E+001
           5
POT 006 PROB 0.16804899999988265
I    -0.1055075559E-002   -0.1259967430E-002   -0.1734852981E-002    0.8496663200E-003   -0.4617790491E-003   -0.2523614667E-001
C     0.2051867559E-001    0.1558608446E-001    0.2173526014E+001    0.1206305488E+000    0.1349658886E+000    0.2686690151E+000
H     0.1054495481E+001   -0.7231551616E-002    0.2566466371E+001   -0.2226854198E+001    0.7790660112E+000   -0.4871571530E+000
H    -0.5815043751E+000    0.8874850722E+000    0.2513359764E+001    0.1463552924E+001    0.4846334992E-001    0.1156291845E-001
           5
POT 007 PROB 0.18143599999984872
I     0.1385467536E-002    0.1059649533E-002    0.2736388447E-002   -0.3407557821E-002    0.6097327274E-002    0.3068993087E-001
C    -0.3541225980E-001   -0.2174577162E-001    0.2105972882E+001    0.3364700379E-001   -0.1300908340E+000    0.1107820649E-001
H     0.1179822104E+001    0.1010312277E+000    0.2301854058E+001    0.4324643607E+000   -0.2526132349E+000   -0.7423259716E+000
H    -0.4151688111E+000    0.8667620345E+000    0.2446241995E+001   -0.6460445461E+000    0.4412389794E+000   -0.2395351404E+001
           5
POT 006 PROB 0.18764900000041962
I     0.9724532729E-003    0.8369434227E-003    0.1078083742E-001   -0.2572741945E-002   -0.2793496911E-002   -0.1156478428E-001
C    -0.1302145937E-001   -0.1761133405E-001    0.2060780282E+001    0.3988867507E+000   -0.2046427376E+000   -0.1786815867E+000
H     0.1159961622E+001   -0.2359491870E-001    0.2169051237E+001   -0.2230415539E+001   -0.1668368131E-002    0.6929210795E+000
H    -0.6143478291E+000    0.9847150009E+000    0.2305055467E+001   -0.1903865812E+001    0.4015337088E+000    0.2387077222E+001
           5
POT 007 PROB 0.184146999999939
I    -0.3552689140E-003   -0.4214342811E-003    0.2862268891E-002   -0.7474267502E-003   -0.7004251956E-002   -0.1336637980E-001
C     0.1880550327E-001    0.5527950781E-002    0.2133132407E+001   -0.2713084007E-001    0.3068633244E+000   -0.1327589882E+000
H     0.1041396430E+001   -0.9425384783E-001    0.2398490128E+001    0.1205356363E+001   -0.1831435164E+000    0.1311317696E+001
H    -0.6882853295E+000    0.8630483118E+000    0.2425490488E+001    0.2474254861E+000   -0.1303243109E+001    0.1511882272E+001
           5
POT 007 PROB 0.17587800000001153
I    -0.1275378284E-002   -0.3771783913E-003   -0.2897909197E-002    0.6784444754E-002   -0.3687645984E-002    0.7132304978E-002
C     0.1502718344E-001   -0.8556607806E-003    0.2165213870E+001   -0.2773847839E+000   -0.6157465641E-001   -0.9337387988E-001
H     0.9275690582E+000    0.6386629070E-001    0.2705360958E+001    0.1158417369E+001    0.1512186848E+000   -0.5685257984E+000
H    -0.4343265901E+000    0.8774017469E+000    0.2449670762E+001    0.4298980519E+000   -0.1336588894E+001    0.1166586504E+001
           5
POT 007 PROB 0.18560900000011316
I    -0.5623726162E-003    0.5368186787E-003    0.3603552311E-002   -0.4180068284E-002    0.2700212376E-002   -0.4972686932E-001
C     0.8532659568E-002    0.1571282501E-003    0.2121971985E+001    0.1076016571E+000   -0.9160371289E-001    0.3679903689E+000
H     0.1039247906E+001   -0.1254390570E-001    0.2478269285E+001    0.1611482881E+000    0.5420203358E+000    0.1180493092E+001
H    -0.5258707756E+000    0.8465017285E+000    0.2250759087E+001   -0.2049705649E+000    0.2416610102E+001    0.8249654298E-001
           5
POT 007 PROB 0.189818999999261
I    -0.7672373857E-003    0.1162155906E-002    0.8614631916E-002   -0.5714222568E-003    0.2154198388E-002    0.3689868809E-001
C     0.2009517553E-001   -0.3587339464E-001    0.2080981488E+001    0.6360212792E-002   -0.3239956570E+000   -0.2926933866E+000
H     0.1005411368E+001    0.7038283986E-001    0.2441434020E+001   -0.1951637265E-001    0.2033645701E+001   -0.2932320657E+000
H    -0.5941955876E+000    0.1052341318E+001    0.2168994773E+001    0.7334604262E+000    0.1179224782E+001   -0.9335132756E-001
           5
POT 007 PROB 0.1899359999997614
I    -0.8555233672E-003    0.3647502478E-003    0.6476392117E-002   -0.1394990919E-002   -0.3705197109E-002    0.2721124146E-001
C     0.1291439505E-001   -0.6547956281E-003    0.2072400072E+001    0.2864624758E+000    0.2328606602E+000   -0.1847235733E-001
H     0.1070927004E+001   -0.4987615600E-002    0.2601765935E+001   -0.6102685000E-001    0.2441891858E+000   -0.1516877951E+001
H    -0.5518534067E+000    0.8810438203E+000    0.2334923666E+001   -0.7096831193E+000   -0.2347889767E+001   -0.7144149771E+000
           5
POT 007 PROB 0.18795200000022305
I     0.4039624665E-003    0.3338685585E-003    0.4567347264E-002    0.9080077657E-002   -0.6925402534E-002   -0.8961438759E-002
C     0.2629995214E-003   -0.2433735701E-001    0.2088582774E+001   -0.1729894397E+000   -0.3029511264E+000   -0.5558537930E-001
H     0.1032409072E+001    0.6272260888E-001    0.2398996640E+001    0.1187366564E+001    0.3673349769E-001   -0.7653278668E+000
H    -0.5605064703E+000    0.1015742224E+001    0.2517783937E+001   -0.1397256002E+001    0.2452611880E+001    0.3149480060E+001
           5
POT 007 PROB 0.18666300000040792
I     0.1152060848E-002   -0.1083432007E-002    0.5082816561E-002   -0.9675358580E-003   -0.4517257629E-002    0.9747696101E-002
C    -0.1626528878E-001    0.1363476147E-001    0.2100059716E+001    0.1373937593E+000    0.3714317573E-001    0.3550560467E-001
H     0.9861037223E+000    0.1526799371E-001    0.2225882704E+001   -0.2981974459E+001    0.2996579590E+000   -0.7070775122E+000
H    -0.4482040272E+000    0.8517621626E+000    0.2665195524E+001    0.9567107505E+000   -0.2029186495E-001    0.2285151649E+000
           5
POT 007 PROB 0.1961039999996501
I     0.1655172051E-003   -0.3172068875E-003    0.8082062259E-002   -0.7069253027E-002    0.6950487392E-002   -0.2726534856E-001
C    -0.5839482512E-002    0.3899503734E-002    0.2056642218E+001    0.1824231477E+000   -0.6112681248E+000   -0.1445068443E-001
H     0.9832072330E+000   -0.1107259482E+000    0.2441842173E+001   -0.1452406494E+001    0.7591214928E+000    0.2139288671E+001
H    -0.5614001830E+000    0.9399310170E+000    0.2515782041E+001   -0.1105531658E+001    0.2410156670E+001    0.8815339323E+000
           5
POT 007 PROB 0.1867050000000745
I    -0.1034254900E-002    0.1562355089E-002    0.5760932971E-002   -0.2214110989E-002    0.3698300394E-002   -0.1826034137E-001
C     0.1349707953E-001   -0.5592133978E-001    0.2079280574E+001    0.1133774794E+000   -0.9078944318E-001    0.4152195271E-001
H     0.9781419676E+000    0.2716973783E+000    0.2637536110E+001    0.1684420634E+001   -0.1043935525E+001    0.7562560873E+000
H    -0.4044866367E+000    0.9193475020E+000    0.2235402848E+001   -0.2459014105E+001   -0.1117345268E+001    0.8974256128E-001
           5
POT 007 PROB 0.18500399999993533
I    -0.5778224861E-003    0.1071915143E-002    0.2824697616E-002    0.2393264483E-002    0.1947866429E-002    0.3069718179E-001
C     0.1105281357E-001   -0.1746934411E-001    0.2111834476E+001    0.3108079356E+000    0.2503391856E-001   -0.3384861203E+000
H     0.9022133799E+000   -0.1025923375E-001    0.2547324092E+001   -0.3529990795E+001   -0.7881399417E+000   -0.1217281416E+001
H    -0.5105461080E+000    0.9868426656E+000    0.2271739809E+001   -0.7619359831E+000    0.1565205177E+001    0.2992983729E+000
           5
POT 007 PROB 0.18671600000016042
I    -0.3794566285E-004   -0.8546068541E-003    0.3924570967E-002    0.2092818213E-002   -0.1916112493E-002    0.1504366410E-001
C     0.1217981517E-001    0.2157746216E-001    0.2071585229E+001    0.2164211409E+000   -0.3203161165E+000   -0.2307746895E+000
H     0.9640898665E+000   -0.4565294005E-001    0.2551924615E+001    0.7857818896E+000    0.1527869326E+001   -0.6844257373E+000
H    -0.5487082839E+000    0.8438440005E+000    0.2687629729E+001   -0.1660743284E+001    0.3388165218E+001    0.1809982263E+001
           5
POT 007 PROB 0.16751300000032643
I    -0.8409282408E-003   -0.2482839754E-003   -0.8670010803E-002   -0.4116211727E-002    0.7684115405E-003    0.3987361787E-001
C    -0.9339822578E-003    0.3146508762E-002    0.2217987060E+001    0.2723723355E+000    0.1447116754E+000   -0.1233624010E+000
H     0.8903966201E+000   -0.1238795109E+000    0.2692341195E+001   -0.3390477186E+001    0.2909173715E-001   -0.1062033197E+001
H    -0.4922115175E+000    0.9690170980E+000    0.2474287489E+001    0.8833817943E+000    0.4023611476E-001   -0.1699240851E+001
           5
POT 007 PROB 0.18135199999960605
I    -0.9542631568E-003    0.3856304138E-003    0.1650654232E-002   -0.5220657274E-003   -0.2601960527E-002   -0.2732395175E-001
C     0.2651934541E-001    0.9287489639E-002    0.2137986637E+001   -0.1138923566E+000    0.2269543754E+000    0.2303555329E+000
H     0.9642439870E+000   -0.1352532457E+000    0.2529063791E+001    0.8392224976E+000    0.4009793929E+000    0.6300458212E+000
H    -0.6511299931E+000    0.8951526475E+000    0.2259262701E+001    0.1324204193E+001   -0.3350726112E+001   -0.1753899038E-001
           5
POT 006 PROB 0.18641200000001845
I     0.4934503529E-004    0.4210493618E-004    0.5656803922E-002   -0.2522601801E-002    0.3677558616E-002    0.2244815468E-001
C    -0.1639498485E-001   -0.9303291431E-002    0.2098259368E+001   -0.2419936457E+000   -0.1387451964E+000   -0.3942186400E+000
H     0.1077427229E+001    0.3234201805E-001    0.2428119081E+001    0.3037008865E+001    0.1287369452E+001    0.1738218755E+001
H    -0.4467577725E+000    0.9483040297E+000    0.2394181177E+001    0.8525866654E+000    0.1053565705E+001   -0.2698368733E+000
           5
POT 006 PROB 0.17331999999987602
I    -0.2736242202E-003   -0.4464059309E-004   -0.2638293607E-002   -0.3119327578E-002   -0.5517624343E-002    0.1111504202E-001
C     0.1053219045E-001    0.2040576318E-001    0.2133281145E+001    0.3725207359E+000    0.3934167431E+000   -0.3560129632E-001
H     0.1121887312E+001   -0.1201108096E+000    0.2633452228E+001   -0.1098166004E+001   -0.7855479344E+000   -0.6515904372E+000
H    -0.6419558940E+000    0.7015911966E+000    0.2555177544E+001   -0.1000707970E+001    0.1135377346E+001   -0.7448296429E-001
           5
POT 006 PROB 0.18640899999991234
I     0.8546760368E-003   -0.3354581850E-003    0.7054820134E-002    0.8550577521E-002    0.4519331189E-002   -0.7967847392E-002
C    -0.2397668573E-001    0.4558009882E-002    0.2085498429E+001   -0.6290183136E+000    0.3175616201E+000    0.4010653577E-001
H     0.1164658641E+001   -0.4024024288E-001    0.2279455834E+001    0.3789949967E+001   -0.3593370379E+000    0.7559831687E-001
H    -0.5249049708E+000    0.9061450202E+000    0.2491413732E+001    0.2255950008E+001   -0.3814648859E+001   -0.1264240192E+001
           5
POT 007 PROB 0.18301700000029086
I    -0.2954698949E-003    0.3600387280E-003    0.3265141357E-002   -0.1853122874E-002    0.4951945780E-002   -0.2626106597E-001
C     0.1758880006E-001   -0.1621304279E-001    0.2134196441E+001   -0.9304383961E-001    0.6174355066E-001    0.1922447717E+000
H     0.1093202914E+001    0.8371676285E-001    0.2367874084E+001    0.7136512262E+000    0.4322158682E+000    0.9439564275E+000
H    -0.6028995024E+000    0.8788389634E+000    0.2321447795E+001    0.1080612240E+001   -0.3116736120E+001   -0.9583751892E+000
           5
POT 007 PROB 0.2026159999995798
I    -0.7759225931E-003   -0.6474202542E-003    0.1244934295E-001    0.1095967273E-001   -0.9230702609E-002    0.2189763552E-001
C     0.4188393105E-002    0.5916587177E-002    0.2011645572E+001    0.7642004474E-001    0.2162321551E+000    0.6118398599E-001
H     0.9207584059E+000    0.3971894265E-001    0.2599067412E+001   -0.1816815291E+001   -0.7034265211E-001   -0.3535556562E+001
H    -0.4053908258E+000    0.8522520987E+000    0.2482663329E+001    0.1096500285E+000    0.8420434782E+000    0.1146092975E+001
           5
POT 007 PROB 0.18214899999929912
I    -0.2728364845E-003    0.1577219866E-002    0.4179735769E-002    0.4961985762E-002   -0.4045074844E-002    0.3236764739E-001
C     0.2470853077E-002   -0.4322724017E-001    0.2081209197E+001    0.5754512713E-001    0.3732851489E-001   -0.1417783294E+000
H     0.1140098129E+001    0.2159158077E+000    0.2572853565E+001   -0.1874362661E+001   -0.1292234805E+001   -0.1925480490E+001
H    -0.4719032197E+000    0.9027512550E+000    0.2325219809E+001   -0.8559235309E+000   -0.1476783736E+001    0.3915831328E+000
           5
POT 007 PROB 0.1834129999997458
I     0.1233766524E-002    0.5412989508E-003    0.4812486329E-002   -0.8483060979E-002   -0.1015024918E-002   -0.2642566556E-001
C     0.2365858968E-002   -0.3503609712E-001    0.2104168088E+001    0.1884781048E+000   -0.4111212851E+000    0.1668810494E+000
H     0.1052390349E+001    0.7280955636E-001    0.2156206351E+001   -0.1020557085E+001    0.1813228040E+001    0.1653745436E+001
H    -0.6557685182E+000    0.1026077419E+001    0.2518809665E+001    0.4271654690E-001    0.2130520745E+001    0.9276567861E+000
           5
POT 007 PROB 0.18239900000025955
I    -0.8856488244E-003    0.8325313221E-004    0.2456406411E-002    0.1397754831E-003    0.1873375260E-002   -0.5672641655E-001
C     0.1248099410E-001    0.2517101499E-001    0.2119078239E+001    0.4052822996E+000   -0.1132452610E+000    0.5224089966E+000
H     0.1108073366E+001   -0.7193709560E-001    0.2592586079E+001   -0.4380198506E+001   -0.3336370538E+000   -0.7591164039E+000
H    -0.5453667485E+000    0.7889869003E+000    0.2306429041E+001   -0.8414364400E+000    0.3599966906E+001    0.7666587910E+000
           5
POT 007 PROB 0.20702500000061264
I     0.1496916528E-004    0.4005902033E-003    0.1407628012E-001    0.5572519811E-002    0.9483842431E-002    0.9682312842E-002
C     0.1435171898E-001   -0.2180933242E-001    0.2003199209E+001    0.1350184556E+000    0.1365911437E-002   -0.3200300208E+000
H     0.9196681186E+000    0.1021595950E+000    0.2380307586E+001    0.1512854374E+001   -0.2232253274E+000   -0.5960058724E+000
H    -0.5182760037E+000    0.8615254512E+000    0.2419698448E+001   -0.1754837793E+001    0.1576250200E+001   -0.5246594802E-001
           5
POT 006 PROB 0.16931099999965227
I    -0.1135516135E-002   -0.4782682349E-004   -0.2688679444E-002    0.4606713251E-002    0.4462670352E-003    0.7605555874E-003
C     0.2553103210E-001    0.1420407463E-001    0.2177090496E+001   -0.1191873185E+000    0.1440926839E+000   -0.1799772391E+000
H     0.9854261384E+000   -0.2175037093E-001    0.2594745557E+001    0.2717426662E+001   -0.1217597166E+001    0.7233187941E-001
H    -0.5449773810E+000    0.8520526417E+000    0.2330888755E+001   -0.1482092972E+001   -0.8049883591E+000    0.5941053676E+000
           5
POT 006 PROB 0.1963900000000649
I    -0.1110102398E-002   -0.5112856659E-003    0.1289356301E-001    0.2306876587E-002    0.2113721083E-002    0.3930324082E-001
C     0.3375681559E-001    0.5665348327E-002    0.2026561469E+001   -0.1536175186E+000    0.7100155538E-001   -0.5468447646E+000
H     0.9987303249E+000    0.5143269194E-003    0.2512576935E+001    0.1175128526E+001    0.3129970082E+000    0.4520633799E+000
H    -0.6291881287E+000    0.8404035941E+000    0.2386543018E+001    0.7734360013E+000   -0.1208601983E+001    0.3030416139E-001
           5
POT 007 PROB 0.19288800000049378
I     0.2890167140E-003    0.1286504658E-003    0.4754936709E-002    0.4282963422E-002    0.2268083082E-002    0.1346472562E-001
C    -0.4642029037E-002   -0.4469052320E-002    0.2083671647E+001    0.3329859851E+000    0.2145738569E+000   -0.3806244866E+000
H     0.9827226251E+000   -0.3659548232E-001    0.2446291630E+001   -0.2949502465E+001   -0.2224643337E+001   -0.7580927368E+000
H    -0.5244029616E+000    0.8353313446E+000    0.2503301628E+001   -0.1883977740E+001    0.1500282378E+001    0.9328772778E+000
           5
POT 007 PROB 0.1891379999997298
I     0.3375575508E-003   -0.4942160770E-003    0.4621370403E-002   -0.4343994365E-002    0.6190152928E-002   -0.6749996310E-001
C    -0.7826649110E-002    0.3387254333E-001    0.2106674460E+001    0.5264992130E-001   -0.2766295954E+000    0.7053566998E+000
H     0.9046661812E+000   -0.2268847737E+000    0.2359441890E+001    0.8674731030E-001    0.1177984539E+000    0.7599687251E+000
H    -0.5251209357E+000    0.8589289737E+000    0.2441390119E+001   -0.7066064537E+000    0.1809044750E+001   -0.7906490272E+000
           5
POT 007 PROB 0.1730489999999918
I    -0.1020713548E-002   -0.5664325243E-003   -0.4623380561E-002    0.1918062006E-002    0.9160728502E-002   -0.2089433662E-001
C     0.3236185785E-001    0.3425505080E-002    0.2191022140E+001   -0.2897984465E-001   -0.3761648893E+000    0.2011092358E+000
H     0.9910827131E+000   -0.2328135662E-001    0.2580919029E+001   -0.8243617714E+000    0.6555101867E+000   -0.2358283823E+000
H    -0.6529266399E+000    0.8078541795E+000    0.2490710623E+001    0.7173370260E-001    0.6515478766E+000   -0.5204856870E+000
           5
POT 006 PROB 0.17344099999991158
I    -0.9673529529E-004    0.5453385582E-003   -0.1992114720E-002    0.2144726095E-002    0.8942936176E-002    0.2615562077E-001
C     0.1932667546E-001    0.4044805015E-002    0.2163992963E+001   -0.1080531495E+000   -0.1083105780E+000   -0.3669539873E+000
H     0.9741414558E+000   -0.6012585897E-001    0.2426175591E+001    0.1541549949E+001   -0.5287751462E+000    0.2032461681E+000
H    -0.6144138443E+000    0.8314371120E+000    0.2369050849E+001   -0.7676166197E+000   -0.1732873330E+000   -0.8734513854E+000
           5
POT 007 PROB 0.18642300000010437
I    -0.3387153185E-003   -0.4672215316E-003    0.3693183887E-002    0.5584778854E-003    0.6852610802E-002    0.1376288426E-002
C     0.1402976358E-001    0.8798731588E-002    0.2117627413E+001    0.1974427035E+000    0.5580885677E-001   -0.6152185709E-001
H     0.1022284086E+001   -0.5539687865E-001    0.2433918962E+001   -0.8702494064E+000    0.3288100516E+000   -0.4324751339E+000
H    -0.6081259924E+000    0.8814032047E+000    0.2448287172E+001   -0.4959031886E-001   -0.1311916975E+001   -0.8147716552E+000
           5
POT 007 PROB 0.1647419999999329
I    -0.7978816969E-003    0.2689225268E-004   -0.1042386860E-001   -0.4019890923E-002    0.1470407813E-002   -0.1940791132E-001
C     0.5651418204E-002   -0.4554600862E-002    0.2221376245E+001    0.1416728136E+000   -0.3991372863E-001    0.1536705978E+000
H     0.1075051217E+001    0.6544426237E-001    0.2726958043E+001   -0.1309499163E+000    0.5073593849E+000    0.6429185717E+000
H    -0.4789455067E+000    0.8933469827E+000    0.2516464729E+001   -0.1689473135E+000   -0.1039767978E+000   -0.1806332707E+000
           5
POT 006 PROB 0.16498299999966548
I    -0.1623943671E-003   -0.5118901897E-003   -0.8634524899E-002    0.5000630792E-002   -0.3033160498E-002   -0.1751916494E-001
C    -0.4298263133E-002    0.3640668867E-002    0.2189862673E+001   -0.3687020121E+000   -0.2838116950E+000    0.1091827181E+000
H     0.1022169200E+001    0.3106113073E-001    0.2676122761E+001    0.2021038922E+001   -0.6346100776E+000    0.2503713677E+000
H    -0.4545208118E+000    0.8349533198E+000    0.2692136757E+001   -0.7659814549E+000    0.1076689191E+001    0.1482213084E+001
           5
POT 007 PROB 0.17407300000013493
I     0.1695930284E-002   -0.1801211665E-002    0.2241428604E-002    0.4395116527E-002   -0.2085369011E-002    0.3948329789E-002
C    -0.3115190955E-001    0.1703237597E-001    0.2138489096E+001   -0.9617459139E-001    0.3394118917E+000    0.4254450602E-001
H     0.1040439154E+001    0.1206590458E-001    0.2122711786E+001   -0.3566609679E+000    0.2282838583E-001   -0.9647219586E+000
H    -0.4381952675E+000    0.8973501072E+000    0.2783743709E+001    0.1584596746E+001   -0.1410162833E+001   -0.4113301406E+000
           5
POT 007 PROB 0.17771100000027218
I    -0.5108934168E-003    0.2623814523E-003   -0.1349236622E-002    0.4508969287E-002    0.3831075353E-002    0.3041341072E-001
C     0.7149649965E-002   -0.9172123801E-002    0.2168362845E+001    0.3080424868E+000   -0.1007554170E+000   -0.5215086183E+000
H     0.1027331021E+001    0.4192795753E-001    0.2495365061E+001    0.7906047677E+000   -0.1105747006E+001   -0.8901221559E+000
H    -0.5097831329E+000    0.9335895643E+000    0.2345969979E+001   -0.3677692994E+001    0.2364899932E+001    0.1198964652E+001
           5
POT 007 PROB 0.1718540000001667
I    -0.2390247638E-003    0.1715031515E-002   -0.2326274261E-002   -0.6450337369E-004   -0.8172516433E-002   -0.1932990956E-001
C    -0.1657254298E-001   -0.2239865872E-001    0.2162253882E+001   -0.1117905783E+000    0.2748569255E-001   -0.4849935998E-001
H     0.1118672668E+001   -0.4730895070E-001    0.2566041572E+001    0.1064894972E+001    0.1384715963E+001    0.1303627714E+001
H    -0.5012690268E+000    0.1006087255E+001    0.2185799003E+001    0.1133435780E+001    0.1756077902E+001    0.2205796723E+001
           5
POT 007 PROB 0.16378199999962817
I     0.6233898462E-003    0.8056324719E-003   -0.9959213107E-002   -0.6236804338E-002   -0.2696398795E-003    0.1411450075E-001
C    -0.7424533637E-002   -0.2134823623E-001    0.2240648784E+001    0.3560276515E+000    0.5939091793E-001    0.1779228082E+000
H     0.1006141870E+001    0.6983120519E-001    0.2380656376E+001   -0.1157809106E+001   -0.1473794816E+001   -0.9617757670E+000
H    -0.4817772181E+000    0.9868398102E+000    0.2447644274E+001   -0.2229528494E+001    0.3017469881E+000   -0.1546478097E+001
           5
POT 007 PROB 0.1789890000000014
[truncated: 92,639 more chars]
