# Supplementary material for: Few-femtosecond time-resolved study of the UV-induced dissociative dynamics of iodomethane
Source: Nat Commun. 2024 Oct 25;15:9196. doi: 10.1038/s41467-024-53183-8 (PMC11511850; doi:10.1038/s41467-024-53183-8)
Supplement: Supplementary file 4 — Supplementary Data 1 [file 41467_2024_53183_MOESM4_ESM.zip › Supplementary Data File/geomf.xyz]

           5
POT 010 TIME 0.1500000000E+003
I     0.1161125659E-001    0.9849285453E-002   -0.6675685867E+000    0.4126659898E-002    0.2969232206E-002   -0.2141034755E+000
C    -0.6131127107E-001   -0.6251294364E-001    0.7844472792E+001    0.5244592858E-001    0.8438503112E-001    0.2050376260E+001
H    -0.3889782071E-001   -0.6577488274E+000    0.6922752614E+001   -0.1112804909E+001   -0.2586372847E+000   -0.4918466506E+000
H    -0.3183079006E+000    0.1080308967E+001    0.7958671054E+001   -0.7396833697E-001   -0.2077889599E+001    0.1173820445E+001
H    -0.3681280419E+000   -0.9186260543E+000    0.8674842463E+001    0.4717314429E-001    0.9581832279E+000    0.1869841126E+001
           5
POT 010 TIME 0.1500000000E+003
I     0.2162284895E-002   -0.3833437626E-002   -0.5967330595E+000    0.9684924893E-003   -0.1985374914E-002   -0.1883785956E+000
C    -0.1635272356E-001    0.6562315471E-001    0.7259658593E+001    0.8705677179E-001    0.1391384857E-001    0.1580585339E+001
H     0.9855342655E+000    0.2044616748E-002    0.6841776904E+001   -0.7354926267E-001    0.3332709338E+000    0.1671629092E+001
H    -0.2776519668E+000    0.1319787249E+000    0.8328778832E+001    0.7484697356E-001   -0.1359561696E+000    0.3143438590E+001
H    -0.7658199222E+000   -0.4344135694E+000    0.6394464023E+001   -0.1148592150E+001   -0.1134784492E+000    0.7858873872E-001
           5
POT 004 TIME 0.1500000000E+003
I    -0.3402064231E-002    0.1715317815E-002   -0.8945104638E+000   -0.8928051138E-003    0.1458076149E-003   -0.2924458871E+000
C     0.3344252987E-002   -0.1424738673E-001    0.9736510851E+001   -0.3703038065E+000   -0.1711266722E+000    0.2570063159E+001
H     0.7938082720E+000   -0.8580936698E+000    0.9373430824E+001    0.2842524498E+001   -0.1997394412E+001    0.2404909765E+001
H    -0.3074721806E+000    0.8364852833E+000    0.9309979216E+001    0.1832911012E+000    0.3056996184E+001    0.2458581790E+001
H    -0.1152053320E+000    0.1728936178E-001    0.1088870733E+002    0.1494479521E+001    0.9769301354E+000    0.1354518608E+001
           5
POT 011 TIME 0.1500000000E+003
I     0.3644742074E-002   -0.1729180318E-002   -0.6643492358E+000    0.1511640384E-002   -0.5607689554E-003   -0.2125356503E+000
C    -0.2058198900E-001    0.2054352462E-001    0.7771615884E+001    0.2725996034E+000    0.1551572308E+000    0.2131617303E+001
H     0.1004216027E+001    0.1826453476E+000    0.8038275002E+001   -0.2357707179E+000    0.3032316168E+000   -0.1097035686E+000
H    -0.8207115005E+000    0.7853982441E+000    0.8202095124E+001   -0.1508005436E+001    0.8593143770E+000    0.1087219812E+001
H    -0.4123259570E+000   -0.1005824356E+001    0.7776040883E+001   -0.1700254791E+001   -0.2945190475E+001    0.4075470816E+000
           5
POT 009 TIME 0.1500000000E+003
I    -0.2346419301E-002    0.4568269776E-002   -0.7334127778E+000   -0.4953149924E-003    0.1551212226E-002   -0.2339362528E+000
C     0.8282458915E-001   -0.3663200415E-001    0.8417710688E+001    0.5207461625E-001   -0.2921995920E+000    0.2262567608E+001
H    -0.1903181739E+000    0.3989978461E+000    0.9364924049E+001   -0.4262578142E+000    0.1193184356E+001    0.3829388390E+000
H     0.7864885176E-001    0.4439031399E+000    0.7492534427E+001   -0.4857721093E+000    0.1525461272E+001    0.5976904578E+000
H    -0.5841531926E+000   -0.9825212382E+000    0.8114358969E+001    0.3519382016E+000    0.5653010129E+000    0.1523544438E+001
           5
POT 010 TIME 0.1500000000E+003
I     0.7877673604E-003    0.9137882245E-003   -0.6288821810E+000   -0.3770827822E-004    0.1050244812E-002   -0.2002627839E+000
C    -0.1086861844E-001    0.4620213956E-002    0.7518573762E+001   -0.5802330612E-001    0.1374194254E+000    0.1828664571E+001
H     0.9790498537E+000    0.2653748436E+000    0.7845042194E+001    0.9310506135E+000   -0.1776690034E+000    0.1776064641E+001
H    -0.3197052094E+000    0.8992585095E-001    0.6584177167E+001   -0.1923173859E+000   -0.1535333321E+001    0.7163906910E+000
H    -0.6303235006E+000   -0.5305449957E+000    0.8164876922E+001   -0.4323094523E-001   -0.5952108278E-001    0.9638911538E+000
           5
POT 009 TIME 0.1500000000E+003
I     0.5040846679E-002   -0.7173442415E-002   -0.7261647508E+000    0.1773654386E-002   -0.2597387532E-002   -0.2322781525E+000
C    -0.4934724161E-001    0.8360488810E-001    0.8325854232E+001    0.2535088493E+000    0.1597898215E+000    0.1895124619E+001
H     0.6944815771E+000    0.2237638644E+000    0.7652239045E+001   -0.8973901116E+000    0.2074005988E+000    0.2226525921E+001
H     0.1945084553E+000    0.2370995325E+000    0.9416378700E+001   -0.9227792903E+000   -0.1199941076E+001    0.1599305614E+001
H    -0.9443816113E+000   -0.5576710803E+000    0.8106117946E+001   -0.1425865650E+001   -0.5852467066E+000    0.2853510860E+001
           5
POT 009 TIME 0.1500000000E+003
I     0.1323884732E-001   -0.8997861675E-002   -0.8180302783E+000    0.4109090958E-002   -0.3544385427E-002   -0.2654625555E+000
C    -0.1008068113E+000    0.5983890586E-001    0.9101788596E+001    0.9762451883E-001   -0.1510431083E+000    0.2050588364E+001
H     0.7918953382E-001    0.9058396567E+000    0.8469531840E+001   -0.9027142834E+000   -0.4399972506E+000    0.1758456375E+001
H    -0.3142988630E+000    0.7092036919E+000    0.1001628064E+002   -0.5757071841E+000    0.3983562484E+000    0.4875161535E+001
H    -0.2339424165E+000   -0.1193332198E+001    0.8985009807E+001   -0.2022792452E+000    0.2286980221E+001    0.2361487379E+001
           5
POT 011 TIME 0.1500000000E+003
I    -0.4679571136E-002   -0.8860125193E-002   -0.7588064697E+000   -0.2116909615E-002   -0.2399266385E-002   -0.2473336563E+000
C     0.2756022119E-001    0.7603288267E-001    0.8653287654E+001   -0.9036224587E-002    0.1265898362E+000    0.1638305667E+001
H     0.5361843480E+000    0.6581429517E+000    0.9361952611E+001    0.1338676975E+001    0.1875163458E+001    0.4201615375E+001
H     0.3544976096E+000    0.4877000490E+000    0.7538595388E+001    0.8134792302E+000   -0.4026901675E-001    0.4253927816E+001
H    -0.6419270944E+000   -0.9155281526E+000    0.8578290386E+001   -0.1783934549E+001   -0.3031267752E+001    0.3206738341E+001
           5
POT 006 TIME 0.1500000000E+003
I     0.1368954737E-001    0.2774689397E-002   -0.8732090522E+000    0.4496981588E-002    0.8041639631E-003   -0.2870052431E+000
C    -0.8628400753E-001   -0.7952482604E-002    0.9608629890E+001    0.6316194675E-001    0.9834806842E-001    0.2379817125E+001
H    -0.1582946409E+000   -0.1464122390E+000    0.8366254884E+001   -0.9902861310E+000    0.2280183058E+000    0.2288425043E+001
H    -0.5267314190E+000    0.9333046223E+000    0.1001662360E+002   -0.2524091898E+000   -0.5310479257E+000    0.2264258487E+001
H     0.9528398029E-002   -0.1021300063E+001    0.1001605010E+002   -0.6434207834E-001   -0.9592744908E+000    0.3238047326E+001
           5
POT 006 TIME 0.1500000000E+003
I    -0.9147602974E-002    0.5938030712E-002   -0.8668880328E+000   -0.2855636831E-002    0.1995282710E-002   -0.2888103061E+000
C     0.3051544961E-001   -0.3596617360E-001    0.9530886353E+001    0.5652907253E-001   -0.6672089908E-001    0.2669369489E+001
H     0.2794097809E+000    0.5676511865E-001    0.1061078987E+002   -0.1590985057E+001   -0.9703109428E+000    0.1867382343E+001
H     0.5991762900E+000    0.6585565587E+000    0.8885343452E+001    0.1524650736E+001    0.1991631317E+001   -0.1788409335E+000
H    -0.8673908435E-001   -0.1037051070E+001    0.9058538491E+001   -0.2451832670E+000   -0.4793786775E+000    0.2892669050E+001
           5
POT 009 TIME 0.1500000000E+003
I    -0.2426091804E-002   -0.8055931250E-003   -0.6663750890E+000   -0.8554750888E-003   -0.4530086367E-003   -0.2080914663E+000
C     0.8338066331E-002   -0.5397267876E-003    0.7836180774E+001   -0.1712404949E+000   -0.3926648211E+000    0.1626296502E+001
H    -0.1742832734E-001   -0.4614981028E+000    0.8736069772E+001   -0.6506853555E+000    0.8916736538E-001    0.2404847643E+001
H     0.5575425145E+000    0.9976370701E+000    0.7799633681E+001    0.1236222157E+001    0.1962022154E+001    0.8557763919E+000
H    -0.3266751883E+000   -0.4059100617E+000    0.6968092535E+001    0.1564478953E+001    0.2692115140E+001    0.3582868468E+001
           5
POT 002 TIME 0.1500000000E+003
I    -0.8153869375E-002    0.3335067288E-002   -0.8221222995E+000   -0.2427248825E-002    0.1071679325E-002   -0.2673900263E+000
C     0.7138134832E-001   -0.3704571951E-001    0.9155347280E+001    0.3075411096E+000   -0.4955800715E-001    0.2305530748E+001
H     0.2487961492E+000   -0.3051428191E-001    0.1020736838E+002   -0.1741990089E+001   -0.1290951451E+001    0.1743054191E+001
H     0.6903793129E-002    0.9665293188E+000    0.8640105848E+001   -0.8789414583E+000    0.2098703091E+001    0.1056793474E+001
H    -0.6351470139E-001   -0.8966046563E+000    0.8544624110E+001   -0.7289122872E+000   -0.3440231841E+000    0.3416511966E+001
           5
POT 010 TIME 0.1500000000E+003
I     0.1021439004E-001   -0.3283359044E-002   -0.7160771271E+000    0.3942345356E-002   -0.6568498449E-003   -0.2340029913E+000
C    -0.1031458808E+000    0.2491103172E-001    0.8272442969E+001   -0.3816341261E-001    0.5161216814E-002    0.1903266828E+001
H    -0.4440685635E+000    0.4222268589E+000    0.7353349546E+001   -0.4907252374E+000    0.8091506735E+000    0.2915057419E+001
H     0.5548349109E+000    0.7281281628E+000    0.8757422608E+001    0.9651337146E-001   -0.2750358612E+000    0.1187706286E+001
H    -0.1767235601E+000   -0.1036214699E+001    0.8442532699E+001    0.3479934459E+000   -0.5143003093E+000    0.2700910248E+001
           5
POT 011 TIME 0.1500000000E+003
I     0.7831691781E-002    0.1418065487E-001   -0.7035914728E+000    0.2338407620E-002    0.4725794575E-002   -0.2235034638E+000
C    -0.7033733077E-001   -0.7504999703E-001    0.8143487290E+001    0.2558918161E+000   -0.1173362066E+000    0.1668287190E+001
H     0.9733528305E+000    0.1222605893E-002    0.7915958940E+001   -0.5966522326E-001    0.1212704695E+001    0.2322644559E+001
H    -0.7733009450E+000   -0.3233233591E+000    0.7424332406E+001   -0.1691035809E+001   -0.4373752240E+000    0.2664669864E+001
H    -0.3469986289E+000   -0.5796758023E+000    0.9200346365E+001   -0.1590331283E+001    0.2103366703E-001    0.3300668702E+001
           5
POT 009 TIME 0.1500000000E+003
I     0.3898414962E-002    0.1730144747E-001   -0.7205741877E+000    0.1019731797E-002    0.5504874924E-002   -0.2275169801E+000
C    -0.2600294204E-001   -0.1672967603E+000    0.8275119569E+001   -0.8175653731E-001    0.1099359947E+000    0.2136350792E+001
H     0.1077586027E+001   -0.3690566034E+000    0.8400098925E+001   -0.1468779930E+001   -0.2662888826E+000    0.8186522828E+000
H    -0.7140551171E+000    0.1789089141E+000    0.7481349879E+001    0.1506855963E+001   -0.1457976796E+001    0.2319316946E+001
H    -0.5439287480E+000    0.6119578109E-002    0.9218645028E+001    0.8074473592E+000   -0.2759543420E+000    0.7485855350E-001
           5
POT 007 TIME 0.1500000000E+003
I     0.5924924358E-002   -0.5961717286E-003   -0.9085362764E+000    0.1602136998E-002    0.8977284582E-003   -0.2972807393E+000
C    -0.6322060203E-001   -0.2597516729E-001    0.9932956586E+001   -0.1119625232E+000    0.1034569376E+000    0.2389915896E+001
H     0.9920365403E+000    0.9068320137E-001    0.1007932206E+002    0.1881832271E+001    0.7760298458E-001    0.3729774562E+001
H    -0.3731072504E+000   -0.5349130559E+000    0.9101166519E+001   -0.1023736367E+001   -0.1122953781E+001    0.3483905754E+001
H    -0.6643123976E+000    0.8153528886E+000    0.9882029724E+001    0.2504963474E+000   -0.3070127152E+000    0.1775483759E+001
           5
POT 009 TIME 0.1500000000E+003
I     0.1970318411E-002    0.7403608030E-002   -0.6813359085E+000    0.6942047680E-003    0.3419106053E-002   -0.2163692164E+000
C     0.4663472410E-002   -0.3601301333E-001    0.7947082657E+001    0.3413397155E-001    0.3080926891E-001    0.1791720955E+001
H     0.7095802761E+000   -0.9719902315E+000    0.7808294116E+001   -0.2070585343E+000    0.2593691115E+000    0.3201957038E+001
H    -0.9369743362E+000   -0.9554075106E-001    0.7484154367E+001   -0.5021321639E+000    0.4443098440E-001    0.3008402201E+001
H    -0.6968211113E-001    0.5655319138E+000    0.8828443977E+001    0.2186739450E+000   -0.1100627059E+001   -0.2796782167E+000
           5
POT 010 TIME 0.1500000000E+003
I    -0.5091718842E-002   -0.5505172311E-002   -0.6725618657E+000   -0.2029034464E-002   -0.1842665229E-002   -0.2140925029E+000
C     0.6045315210E-001    0.5260101109E-001    0.7880975212E+001   -0.1000362697E+000    0.2557245164E+000    0.1876274561E+001
H     0.3198683327E-001   -0.5730902972E-001    0.9186301095E+001    0.2159589670E+000   -0.1639287621E+001    0.7902270763E+000
H    -0.4171457807E+000    0.8669939340E+000    0.7443658767E+001    0.4334740442E+000   -0.1216597469E+000    0.1210282089E+001
H     0.2621633135E+000   -0.7317466126E+000    0.7140189010E+001    0.7751408123E+000   -0.1045428822E+001    0.2629327212E+001
           5
POT 010 TIME 0.1500000000E+003
I     0.1007314162E-001   -0.3842456401E-003   -0.7344609432E+000    0.3405391884E-002   -0.1156198135E-002   -0.2339128875E+000
C    -0.1075764987E+000    0.5461431783E-002    0.8412513930E+001   -0.3221844993E+000   -0.3104366387E+000    0.1682166883E+001
H    -0.1971462873E+000    0.1038167806E+001    0.8369286362E+001    0.4898922144E+000   -0.5888730453E+000    0.3281784518E+001
H     0.7455841791E+000   -0.4013035187E+000    0.9022370820E+001    0.1975203733E+001    0.1098545314E+001    0.2388358703E+001
H    -0.5311518810E+000   -0.6683630395E+000    0.7744489195E+001    0.9443369060E+000    0.3325850468E+001    0.3735140076E+001
           5
POT 009 TIME 0.1500000000E+003
I    -0.2325750769E-002    0.1829917557E-002   -0.7552628167E+000   -0.8627552386E-003   -0.5711070941E-003   -0.2450727025E+000
C    -0.7066130794E-002   -0.2791668758E-001    0.8614806746E+001    0.8531463356E-001    0.2167983302E+000    0.1788206923E+001
H     0.1363882127E+001   -0.1487803894E+000    0.8224773147E+001   -0.2145566617E+001   -0.6290129051E+000    0.3223487963E+001
H    -0.6950142482E+000   -0.8674231638E-001    0.9475384510E+001    0.9056533462E+000   -0.1285802378E+001    0.1036668881E+001
H    -0.2652144330E+000    0.3265980726E+000    0.7653759008E+001    0.3459144077E+000   -0.6000463241E+000    0.5290136767E+001
           5
POT 008 TIME 0.1500000000E+003
I     0.2767090816E-002    0.7685262999E-002   -0.8767817486E+000    0.6508458222E-003    0.2958408488E-002   -0.2829854680E+000
C    -0.7697417767E-002   -0.1577844309E-001    0.9627811004E+001    0.5941869722E-001   -0.1062588400E+000    0.2309442655E+001
H     0.9176980341E+000   -0.3812233256E+000    0.9930426353E+001   -0.1950204612E+001   -0.3830481647E-001    0.3655140681E+001
H    -0.2700980420E+000    0.2286015637E+000    0.8534456298E+001   -0.4259077289E+000    0.3003461910E+000    0.1768176154E+001
H    -0.9044885735E+000   -0.6247555714E+000    0.1021234620E+002    0.1586671476E+001    0.6317789866E+000    0.2718151705E+001
           5
POT 010 TIME 0.1500000000E+003
I    -0.4790763379E-002    0.5259633103E-002   -0.7748504189E+000   -0.2850307519E-002    0.2180484449E-002   -0.2499559574E+000
C     0.4539310251E-001   -0.4299854398E-001    0.8773885015E+001   -0.2607613499E+000   -0.2689781161E-001    0.2039370812E+001
H    -0.9502201643E+000    0.5804224966E+000    0.8890522296E+001    0.1225372197E+001    0.1522566217E-001    0.1329606909E+001
H     0.9323691625E+000    0.4786862931E+000    0.8422100810E+001    0.1149474661E+001    0.2084823797E+000    0.3102747580E+001
H     0.7795561481E-001   -0.1204775875E+001    0.8675109788E+001    0.1088133692E+001   -0.1762675871E+000    0.2759459357E+001
           5
POT 004 TIME 0.1500000000E+003
I     0.1718511017E-001   -0.1306051031E-001   -0.8114912905E+000    0.5257523555E-002   -0.4085873010E-002   -0.2622929278E+000
C    -0.1307047403E+000    0.1046287176E+000    0.9097729451E+001    0.1109233724E-002    0.2328156253E+000    0.2156763368E+001
H     0.2390938092E+000    0.1134271673E+001    0.8846349176E+001    0.5439179240E+000   -0.1262078362E+001    0.3391824663E+001
H     0.5249068230E+000   -0.7770907536E+000    0.9097545822E+001    0.9770484934E+000   -0.5203706978E+000    0.1452469342E+001
H    -0.1372813774E+001    0.4719396242E-001    0.8827947031E+001   -0.2196511603E+001   -0.4732092291E+000    0.2511753296E+001
           5
POT 008 TIME 0.1500000000E+003
I    -0.1463200922E-001   -0.3718651940E-002   -0.8799985215E+000   -0.5180124809E-002   -0.1529649017E-002   -0.2879762453E+000
C     0.1511119507E+000    0.4224330475E-001    0.9677647782E+001    0.1908144536E+000   -0.3112980065E+000    0.2204616739E+001
H    -0.1828092761E+000   -0.7275260077E+000    0.1019491485E+002   -0.1425441793E+001   -0.1755907780E+000    0.4046758513E+001
H    -0.4923607217E+000    0.8986917770E+000    0.9456446578E+001   -0.3459896777E+001    0.4198204120E+001    0.3665415898E+001
H     0.7067362728E+000   -0.2128722622E+000    0.8814027580E+001    0.3260285370E+001   -0.1268138694E+000    0.2298761643E+001
           5
POT 009 TIME 0.1500000000E+003
I     0.1551496631E-002   -0.4088873473E-002   -0.7208958015E+000    0.1816305842E-003   -0.1161528779E-002   -0.2305912568E+000
C    -0.1663445815E-001    0.3907327926E-001    0.8321842874E+001    0.3261233801E+000   -0.2591070580E+000    0.2114584210E+001
H     0.8623804385E+000    0.5565456633E+000    0.8235674188E+001   -0.2971978304E+001    0.1588614207E+001    0.1388442067E+001
H    -0.9688908398E+000    0.5328580742E+000    0.8093479681E+001   -0.5956577346E+000    0.2296326658E+001    0.7651979067E+000
H     0.1451173575E+000   -0.1021011559E+001    0.8243139474E+001   -0.3206037630E+000   -0.6438044342E+000    0.1705197383E+001
           5
POT 009 TIME 0.1500000000E+003
I    -0.2909617830E-002    0.1734885888E-002   -0.6625378262E+000   -0.1214220307E-002    0.2146614962E-003   -0.2122204771E+000
C     0.1561555370E-001    0.2823802989E-002    0.7854346119E+001    0.2842518533E+000   -0.1355120972E+000    0.1804341177E+001
H     0.1096162531E+001   -0.5564958786E+000    0.7906249462E+001   -0.1984556784E+001   -0.1552472805E+000    0.2619096329E+001
H    -0.7819259537E-001    0.8797321203E+000    0.7187442877E+001   -0.9999154670E+000    0.2054962311E+001    0.7393983484E+000
H    -0.8305799295E+000   -0.5825088028E+000    0.7699629126E+001   -0.2425103743E+000   -0.3165932561E+000    0.1882065462E+001
           5
POT 011 TIME 0.1500000000E+003
I    -0.2030511048E-002   -0.1271726126E-002   -0.6622228407E+000   -0.6762259889E-003    0.1659260737E-003   -0.2069945674E+000
C     0.2632364071E-001   -0.1827752817E-001    0.7782825653E+001    0.1762783480E+000    0.3623748073E+000    0.1751325808E+001
H     0.9489988984E+000    0.4221280854E+000    0.7715386144E+001   -0.5128512161E+001   -0.2780080658E+001    0.2076007412E+001
H    -0.8630860812E+000    0.7856830490E+000    0.7344389664E+001    0.1707769523E+001   -0.1019321633E+001    0.1282565243E+001
H    -0.1235299058E+000   -0.8131977264E+000    0.8544155900E+001    0.1416983983E+001   -0.5274917346E+000    0.1851470791E+001
           5
POT 010 TIME 0.1500000000E+003
I     0.1397730259E-001   -0.1922396489E-001   -0.7226597911E+000    0.4398031153E-002   -0.6249608138E-002   -0.2326218513E+000
C    -0.7810852016E-001    0.1335220516E+000    0.8293147110E+001   -0.2799167008E+000   -0.1656522735E+000    0.1722151248E+001
H    -0.2569750113E+000    0.5365462208E+000    0.7302294710E+001    0.9196904222E+000    0.1710716975E+001    0.2196595857E+001
H     0.4296914034E-001    0.9493938708E+000    0.9169617649E+001    0.6397695462E+000    0.1027257347E+001    0.2971922192E+001
H    -0.6238798580E+000   -0.6585949817E+000    0.8664149893E+001    0.1217885219E+001    0.1991775950E-001    0.3617661088E+001
           5
POT 009 TIME 0.1500000000E+003
I     0.2230078966E-003   -0.1871546755E-002   -0.6099823121E+000   -0.2449576992E-003   -0.8934134286E-003   -0.1936188276E+000
C    -0.1318829668E-001    0.1256047140E-003    0.7396995269E+001   -0.1034373885E+000   -0.1292154995E+000    0.1700221531E+001
H     0.9815608583E+000   -0.5021277216E-001    0.7759586345E+001    0.8705567478E+000    0.7597665365E+000    0.1925653178E+001
H    -0.5699978361E+000    0.1089038588E+001    0.7216066503E+001    0.2565692346E+000    0.1299732727E+001    0.1540398334E+001
H    -0.2778069034E+000   -0.8014398523E+000    0.6707238482E+001    0.1381443984E+000   -0.4069067829E+000    0.6903993652E+000
           5
POT 002 TIME 0.1500000000E+003
I    -0.6650628530E-002    0.3281195714E-002   -0.8835865323E+000   -0.2641294252E-002    0.1677402082E-002   -0.2862183698E+000
C     0.1198296734E+000   -0.5186056438E-001    0.9679691951E+001    0.3490522972E+000    0.3140404053E+000    0.2326933545E+001
H     0.2543043178E-001    0.9289432434E+000    0.1029619174E+002   -0.6333763350E+000    0.8859696559E+000    0.3986033691E+001
H    -0.3055329595E-001    0.2787209900E-002    0.8558673470E+001   -0.2291252188E+000   -0.2364130383E+001    0.1779291938E+001
H    -0.5640801260E+000   -0.7905407855E+000    0.1003905021E+002   -0.2952829673E+001   -0.2502070790E+001    0.2569861313E+001
           5
POT 006 TIME 0.1500000000E+003
I     0.6576524339E-002    0.1534476358E-001   -0.8166674836E+000    0.1874392712E-002    0.4795201700E-002   -0.2675693352E+000
C    -0.2547903704E-001   -0.1037808477E+000    0.9088575410E+001   -0.1049763631E+000    0.2991177936E+000    0.2304145910E+001
H     0.4793269282E+000   -0.9928730425E+000    0.8617174204E+001    0.6874445311E+000   -0.3129905123E+001    0.9763292768E+000
H    -0.8657943518E+000    0.2795018746E+000    0.8617520757E+001   -0.6154536942E-001   -0.1026205857E+001    0.1635984280E+001
H    -0.1364114933E+000    0.1584882714E-001    0.1026062146E+002    0.3889616429E+000   -0.9495009122E-002    0.3642157034E+001
           5
POT 011 TIME 0.1500000000E+003
I     0.3482144057E-003   -0.9496527282E-004   -0.7523674785E+000    0.1314275588E-003   -0.2287104685E-003   -0.2435055721E+000
C     0.9178005134E-002   -0.1873056977E-001    0.8564524331E+001   -0.2938711869E+000    0.4868098138E+000    0.2192522653E+001
H     0.1298431746E+000   -0.8168108093E+000    0.7980156912E+001    0.1278109045E+001   -0.2051574287E+001    0.1087889107E+001
H     0.7409710648E+000    0.8599918143E+000    0.8838142287E+001    0.3892015467E+001   -0.1623342378E+001    0.1498351635E+001
H    -0.1021096913E+001    0.1996363439E+000    0.8813762517E+001   -0.1685966364E+001   -0.2088960071E+001    0.1964712015E+001
           5
POT 010 TIME 0.1500000000E+003
I     0.9379192277E-002   -0.1193689706E-001   -0.8169000641E+000    0.2740515819E-002   -0.3428711989E-002   -0.2634539038E+000
C    -0.1258933561E+000    0.1223556558E+000    0.9107086562E+001    0.1578441659E+000    0.4198974338E+000    0.2171395677E+001
H     0.6637289933E+000    0.4681733056E+000    0.8265275064E+001   -0.9903174487E+000   -0.2042523153E-001    0.3653490004E+001
H     0.1551074348E+000    0.3440031004E+000    0.1014245781E+002    0.8164343397E+000    0.1323207437E-001    0.2310833653E+001
H    -0.5079007506E+000   -0.7635218662E+000    0.8929415980E+001   -0.2053894170E+001   -0.4559953883E+001    0.1362267983E+001
           5
POT 011 TIME 0.1500000000E+003
I    -0.7043287896E-002   -0.8310739497E-002   -0.7123039084E+000   -0.2846131337E-002   -0.2837813215E-002   -0.2277461370E+000
C     0.6085165730E-001    0.6178597733E-001    0.8220960795E+001    0.2601733459E+000    0.1129542310E+000    0.1721896841E+001
H     0.9254231641E+000   -0.2800502250E+000    0.8637339352E+001   -0.5613513389E+000   -0.1226352514E+001    0.3558915589E+001
H    -0.9428890879E+000   -0.1268210291E+000    0.8671387215E+001   -0.1171314649E+001   -0.7365999119E+000    0.2435210915E+001
H     0.1818861492E+000    0.7222197708E+000    0.7384038359E+001   -0.1005650257E+001    0.9777531135E+000    0.2182961867E+001
           5
POT 005 TIME 0.1500000000E+003
I    -0.1076575474E-001    0.1033081102E-002   -0.7910481871E+000   -0.3344651274E-002    0.1424303720E-002   -0.2566845471E+000
C     0.9418380816E-001   -0.4784093193E-002    0.8873359327E+001   -0.3089918885E+000   -0.1089659793E+000    0.2134340539E+001
H     0.7956468657E-001    0.1127135271E+001    0.9026541957E+001    0.6098154620E+000    0.2097893266E+001    0.1873210105E+001
H     0.8532761255E+000   -0.5570854209E+000    0.8465436523E+001    0.2337338911E+001   -0.1291103325E+001    0.2964731477E+001
H    -0.6893866808E+000   -0.6430319785E+000    0.9422312867E+001    0.1156537205E+001    0.3112110122E+000    0.2093718683E+001
           5
POT 006 TIME 0.1500000000E+003
I    -0.1330046002E-002   -0.7267050631E-002   -0.8929623613E+000   -0.1295742380E-002   -0.2025011375E-002   -0.2936882013E+000
C     0.5344125729E-002    0.6622524436E-001    0.9744870832E+001    0.3157218811E+000    0.1177351694E+000    0.2356464119E+001
H     0.4120337285E+000   -0.1078062414E+000    0.1079156247E+002   -0.1537688712E+001   -0.7740715783E+000    0.2280667672E+001
H    -0.7428490280E+000    0.7489286151E+000    0.9817533842E+001   -0.1903327640E+001    0.2305890734E+000    0.3382670793E+001
H     0.4008894123E+000   -0.4529712156E+000    0.8679872877E+001   -0.1691329218E+000   -0.5767399633E+000    0.3254660791E+001
           5
POT 006 TIME 0.1500000000E+003
I     0.2460539057E-002   -0.3450856498E-002   -0.8142419096E+000    0.1001801059E-002   -0.1690299409E-002   -0.2650406077E+000
C    -0.4868082442E-002    0.6352121971E-001    0.9073799479E+001    0.2264909496E+000   -0.1192236961E+000    0.2569405308E+001
H    -0.9826727306E-002   -0.8692697766E+000    0.9509675796E+001   -0.5942681040E+000    0.8756133009E-001    0.7280374623E+000
H    -0.8503922204E+000    0.5599947834E+000    0.9586235869E+001   -0.2582445164E+001    0.1159680037E+001    0.2049883234E+001
H     0.6180147501E+000   -0.1100982332E-001    0.8174087981E+001    0.3573986644E+000    0.3856415204E+000   -0.2979949421E-001
           5
POT 008 TIME 0.1500000000E+003
I    -0.7394017353E-002   -0.2197633060E-002   -0.9283511326E+000   -0.2016381900E-002    0.6317565076E-004   -0.3008439415E+000
C     0.5912286166E-001    0.3941466249E-001    0.1005383494E+002    0.4625789451E+000    0.1317509889E+000    0.2346174774E+001
H     0.2372566884E-001    0.9015351913E+000    0.1051481526E+002   -0.2192564735E+001    0.1626607002E+000    0.2152059354E+001
H     0.5433969851E+000   -0.1401906051E+000    0.9012064518E+001   -0.2084429808E+001   -0.9156110766E+000    0.5420806322E+001
H    -0.2903783249E+000   -0.9686940051E+000    0.1061723816E+002   -0.9539689158E+000   -0.8298899046E+000    0.2395939760E+001
           5
POT 007 TIME 0.1500000000E+003
I     0.6926079561E-002   -0.3021027814E-002   -0.8103075979E+000    0.2807342394E-002   -0.1068445973E-003   -0.2703127686E+000
C    -0.3623055614E-001    0.2492396599E-001    0.9050789321E+001   -0.3254689355E+000   -0.6861750531E-001    0.2373732766E+001
H    -0.4700642807E+000   -0.5508647906E+000    0.8130683334E+001    0.5191637101E+000    0.3246572185E+000    0.2572317434E+001
H    -0.3868227664E+000    0.1117952741E+001    0.9199064445E+001    0.7808259535E+000    0.8184646754E+000    0.1183430717E+001
H     0.3930669815E+000   -0.4829240404E+000    0.9920258105E+001    0.2210342089E+001   -0.3126407391E+000    0.2047965550E+001
           5
POT 011 TIME 0.1500000000E+003
I    -0.1021385258E-002   -0.3101912108E-002   -0.6535641525E+000   -0.1774900219E-002   -0.8348641986E-003   -0.2071689675E+000
C    -0.4861823672E-001    0.8747193799E-002    0.7715150207E+001    0.1502742698E+000   -0.3223426610E-001    0.1659876951E+001
H    -0.5797332571E+000   -0.2427469752E+000    0.8573183698E+001   -0.9879034431E-001    0.9861958475E+000    0.6210333857E+000
H     0.4617518124E+000    0.1066614108E+001    0.7507679424E+001   -0.7318044145E+000   -0.1446576945E+001    0.2874717045E+001
H     0.8487723682E+000   -0.5415529678E+000    0.7268715574E+001   -0.7216190430E+000    0.9468560972E+000    0.2835813791E+001
           5
POT 011 TIME 0.1500000000E+003
I     0.3349483112E-002   -0.4177302808E-002   -0.7063835829E+000    0.7558454792E-003   -0.1797959225E-002   -0.2262518290E+000
C    -0.1428151027E-001   -0.4099484373E-003    0.8180407527E+001   -0.2999039442E+000   -0.1204264797E+000    0.1829332495E+001
H     0.1042416982E+001    0.4815004994E+000    0.8167805971E+001    0.6469115175E+000    0.1225856597E+001    0.2892032330E+001
H    -0.7992545832E+000    0.3682286062E+000    0.8987913575E+001    0.1969249086E+001    0.2032143353E+000    0.2398989412E+001
H    -0.4965135229E+000   -0.3092781417E+000    0.7270774938E+001    0.8587563871E+000    0.2370019745E+000    0.1415569326E+001
           5
POT 011 TIME 0.1500000000E+003
I     0.8526453800E-002   -0.4229064759E-003   -0.7524761294E+000    0.3604239489E-002   -0.1139058357E-003   -0.2415960212E+000
C    -0.4879037727E-001    0.5086001738E-002    0.8537084390E+001   -0.1790868396E+000   -0.2124651856E+000    0.2279385765E+001
H    -0.6895115417E+000    0.5558902231E-002    0.7710057227E+001   -0.1414817918E-001    0.1308389502E+001    0.2227306035E+001
H     0.9840803597E-001    0.8907353193E+000    0.9227014232E+001    0.4398957450E+000   -0.6656206629E+000    0.2040521348E+000
H     0.9983880187E-001   -0.8975824574E+000    0.9066777687E+001    0.1253751564E+001    0.1904555343E+001    0.8550546332E+000
           5
POT 006 TIME 0.1500000000E+003
I    -0.4437238221E-002    0.7570006796E-002   -0.9140587345E+000   -0.1201690080E-002    0.3218395359E-002   -0.2946970570E+000
C     0.4254505601E-001   -0.5315837216E-001    0.9917667026E+001    0.3415797804E-001   -0.3201616422E+000    0.2444451724E+001
H     0.1021024041E+001    0.4284308497E+000    0.1024205214E+002   -0.1917471513E+001    0.5227110772E+000    0.2352679201E+001
H    -0.1683083557E+000   -0.6401104802E+000    0.9042916659E+001    0.4846922476E+000    0.1038598319E+001    0.3746244127E+001
H    -0.8112942682E+000   -0.1244280467E+000    0.1067474248E+002    0.1171220895E+001    0.1838955736E+001    0.1923229422E+001
           5
POT 010 TIME 0.1500000000E+003
I     0.5443937248E-002   -0.3862106520E-002   -0.7419726552E+000    0.2160479291E-002   -0.2219103548E-002   -0.2374023613E+000
C    -0.6620830954E-001    0.4193292135E-001    0.8458552306E+001   -0.2936272046E+000    0.1473543313E+000    0.2031694779E+001
H     0.7951402770E+000    0.4904382345E+000    0.7881573119E+001    0.3203184651E+000   -0.5090916144E+000    0.3119794737E+001
H     0.1841795830E+000    0.8719731875E-001    0.9595423392E+001    0.1647763626E+001   -0.8844707826E+000    0.5612987331E+000
H    -0.8867912872E+000   -0.5770497477E+000    0.8145744585E+001    0.1250618332E+001   -0.7339981388E-001    0.2031110873E+001
           5
POT 006 TIME 0.1500000000E+003
I     0.1716177262E-003   -0.4251474519E-002   -0.8294417892E+000    0.1874285891E-003   -0.1553941013E-002   -0.2716618783E+000
C    -0.5030271051E-001    0.8099968701E-001    0.9185622998E+001    0.1833243359E+000   -0.4166329758E-002    0.2407753531E+001
H     0.8966002315E+000   -0.1783330208E+000    0.8485033241E+001   -0.1830128906E+001   -0.5738865648E+000    0.1957491768E+001
H     0.2208519265E+000    0.7247210925E+000    0.1005079824E+002   -0.1897371275E+001   -0.2410493629E+001    0.1246802660E+001
H    -0.4699729178E+000   -0.9817387471E+000    0.9386122466E+001    0.1549773330E+001    0.3227109042E+001    0.2323700490E+001
           5
POT 006 TIME 0.1500000000E+003
I     0.2529824771E-002    0.1669744104E-002   -0.8090187400E+000    0.8529474403E-003    0.6564587572E-003   -0.2618504992E+000
C    -0.1729068689E-001   -0.4671268345E-001    0.9020834928E+001   -0.3474713224E+000    0.8869657333E-001    0.1921377921E+001
H     0.1027097918E+001    0.2003674632E+000    0.9492858673E+001    0.3272333189E+001    0.1628038732E+001    0.3067197531E+001
H    -0.5214211140E+000    0.8267172627E+000    0.8229772850E+001    0.1950935026E+001   -0.1204200288E+001    0.3363445549E+001
H    -0.6123208327E+000   -0.6767236523E+000    0.9623871114E+001   -0.1191115444E+001   -0.1560989402E+001    0.3663569850E+001
           5
POT 011 TIME 0.1500000000E+003
I     0.2530487484E-002   -0.8276685751E-002   -0.7074548538E+000    0.6692227772E-003   -0.3063478792E-002   -0.2232602718E+000
C    -0.1619013980E-001    0.6540679165E-001    0.8191427940E+001    0.1124518398E-001    0.9543702084E-001    0.2135565480E+001
H     0.8472283949E+000    0.4606133290E+000    0.7606102768E+001    0.8929821980E+000    0.3844022338E+000   -0.1179260104E+001
H    -0.1098111310E+000    0.6257141443E-001    0.9352713005E+001   -0.5850425325E+000   -0.1096345850E+001    0.4115071398E+001
H    -0.8547636853E+000   -0.2555016187E+000    0.7456955162E+001   -0.5220618207E+000   -0.3659657484E-001   -0.2563766269E+000
           5
POT 009 TIME 0.1500000000E+003
I    -0.5539077332E-002    0.8120753743E-002   -0.6987271739E+000   -0.1754430819E-002    0.3319656605E-002   -0.2226280168E+000
C     0.5251323519E-001   -0.6489620054E-001    0.8118390550E+001    0.1258017261E+000   -0.5009677350E-001    0.1859344416E+001
H     0.9231955915E+000    0.5265100304E+000    0.8450930576E+001   -0.8500257853E+000    0.4090407753E+000    0.2058844592E+001
H     0.9972202769E-001   -0.6734388200E+000    0.7204846937E+001   -0.3848275147E+000   -0.8934554355E+000    0.2294358760E+001
H    -0.9499134521E+000   -0.1023401417E+000    0.8581750477E+001   -0.4179230372E-001    0.6630628902E+000    0.1550758269E+001
           5
POT 011 TIME 0.1500000000E+003
I     0.2528554300E-003    0.1680312130E-002   -0.7064815226E+000    0.1618314336E-003    0.9732704957E-003   -0.2256210411E+000
C     0.3788962196E-001    0.2499798823E-002    0.8182346637E+001    0.1003871343E+000   -0.1825513743E-001    0.2009010130E+001
H     0.4242354002E+000    0.3235023486E-001    0.7182789056E+001   -0.5714609392E+000    0.2246560021E+000    0.7686020707E+000
H    -0.5662328927E+000    0.7220026964E+000    0.8539526525E+001   -0.4450921162E+000    0.4131645541E+000    0.1508538682E+001
H    -0.3353019922E+000   -0.9911715284E+000    0.8755815324E+001   -0.1961374257E+000   -0.5407297309E+000    0.2230128986E+001
           5
POT 009 TIME 0.1500000000E+003
I     0.1617647609E-002    0.3851347243E-002   -0.7004289669E+000    0.5747020177E-004    0.1289916354E-002   -0.2238397507E+000
C    -0.1957796729E-001   -0.4375085652E-001    0.8119180475E+001   -0.1210950195E+000    0.6268324110E-003    0.1599846234E+001
H     0.6374856125E+000   -0.9127686396E-001    0.9068888240E+001    0.3463705619E+000   -0.3260170029E+000    0.3034190573E+001
H    -0.5950643610E+000    0.7638454884E+000    0.8018350629E+001    0.5907856242E+000   -0.7613442755E+000    0.2434591829E+001
H     0.7239957533E-001   -0.6387419861E+000    0.7353897640E+001    0.5391168189E+000    0.9162206518E+000    0.3678070500E+001
           5
POT 011 TIME 0.1500000000E+003
I     0.1195964895E-002   -0.8936315514E-003   -0.6855932970E+000    0.1800229435E-003   -0.1725422635E-003   -0.2187151098E+000
C     0.1503368188E-002    0.1744849205E-001    0.7991256076E+001    0.2578386164E-001   -0.2235351529E+000    0.1857481155E+001
H     0.1029662467E+001    0.1353995799E+000    0.8305611790E+001   -0.2206338559E+001   -0.1272903801E+001    0.8256768959E+000
H    -0.8440211283E+000    0.7546110539E+000    0.8108257885E+001   -0.8487317453E+000    0.1385389179E+001    0.1922911587E+001
H    -0.3532171543E+000   -0.9781974218E+000    0.7684503466E+001    0.2726360767E+001    0.2575214955E+001    0.2686699478E+001
           5
POT 009 TIME 0.1500000000E+003
I    -0.5215003649E-002   -0.5357797772E-003   -0.6935393552E+000   -0.2029326121E-002   -0.7797559099E-004   -0.2238739149E+000
C     0.7261339962E-001    0.6190706676E-002    0.8048254765E+001   -0.8652555613E-001   -0.3291348707E+000    0.1633945475E+001
H     0.6925234455E+000    0.9357538037E-001    0.8921642618E+001    0.8184999796E+000    0.6178281911E+000    0.4258266307E+001
H    -0.5399757352E+000    0.8519026811E+000    0.7754376982E+001   -0.5990891032E+000    0.1835087233E+001    0.1887756242E+001
H    -0.3415605327E+000   -0.9529955826E+000    0.7735787186E+001    0.1076658959E+001    0.1474990738E+001    0.2596313990E+001
           5
POT 010 TIME 0.1500000000E+003
I     0.7315719880E-002    0.7300998585E-002   -0.7157551224E+000    0.3006657109E-002    0.2426069308E-002   -0.2283554098E+000
C    -0.7639249287E-001   -0.5766343189E-001    0.8246626973E+001    0.2078211762E-001    0.1673002799E+000    0.2019856954E+001
H     0.3883809463E+000   -0.9201277080E+000    0.7625154621E+001   -0.1002568545E+000   -0.1906849583E+001    0.1354377396E+001
H    -0.7248280053E+000    0.7246032450E+000    0.7999590175E+001   -0.5852478479E-002   -0.8838247573E+000    0.2876376455E+001
H     0.3179337616E+000   -0.4578360483E-001    0.9229697522E+001   -0.5231492746E+000    0.4887587332E+000    0.4823656043E+000
           5
POT 006 TIME 0.1500000000E+003
I     0.8134151965E-002   -0.1388469152E-001   -0.8444095233E+000    0.1961051415E-002   -0.4580437451E-002   -0.2788404131E+000
C    -0.7168030156E-001    0.1140411087E+000    0.9335566170E+001    0.1484079167E+000   -0.8491299127E-001    0.2300598791E+001
H     0.8782444913E+000    0.5373113401E+000    0.9485078825E+001   -0.1062613636E+001   -0.4231858495E+000    0.4092887777E+001
H    -0.4096068891E+000   -0.5433496104E+000    0.1006123444E+002    0.8892866691E+000    0.5878949633E+000    0.2159555276E+001
H    -0.6430038751E+000    0.3978562678E+000    0.8524381267E+001   -0.1841918016E+001    0.1423552505E+001    0.1470042422E+001
           5
POT 010 TIME 0.1500000000E+003
I     0.6090556065E-003   -0.1813978155E-002   -0.7429298730E+000    0.8914120816E-003   -0.4664782651E-003   -0.2428963935E+000
C     0.3804519232E-002   -0.6072797427E-002    0.8480868048E+001   -0.5729759097E-001    0.1584352825E+000    0.2181869533E+001
H     0.8112795263E+000   -0.2368382297E+000    0.7920559978E+001   -0.1262651832E+001    0.8560360492E+000    0.1541948839E+001
H    -0.4107878747E+000    0.1058767035E+001    0.8376898946E+001    0.1680596117E+001   -0.2653943498E+001    0.1328328432E+001
H    -0.4985265632E+000   -0.4996308133E+000    0.9196730985E+001    0.1654456294E+000   -0.1839021006E-001    0.1747723607E+001
           5
POT 010 TIME 0.1500000000E+003
I    -0.1054844098E-001    0.9929266000E-003   -0.7043300009E+000   -0.4288550392E-002    0.2235154125E-003   -0.2262026580E+000
C     0.1501033255E+000    0.1348362671E-001    0.8169972170E+001   -0.2540267416E+000   -0.2212410997E+000    0.2135553582E+001
H    -0.6706759906E+000   -0.3682175211E+000    0.8937402245E+001    0.6064232008E+000    0.7031313973E+000    0.1460559109E+001
H    -0.1000607209E+000    0.9748320743E+000    0.7759536312E+001    0.1315134849E+001    0.1655792126E+000    0.5720857196E+000
H     0.3090976641E+000   -0.8829626275E+000    0.7597690792E+001    0.1642284122E+001    0.1741740393E+001    0.1023358912E+001
           5
POT 003 TIME 0.1500000000E+003
I     0.1073575163E-001   -0.2483032862E-002   -0.8503735315E+000    0.3901614764E-002   -0.3389858535E-003   -0.2754866905E+000
C    -0.6885901376E-001    0.4291192233E-001    0.9360462667E+001   -0.2228735792E+000    0.1579781643E+000    0.1652391679E+001
H    -0.5974573371E+000   -0.4359673046E+000    0.8679576548E+001    0.3177639961E+000   -0.1223503155E+001    0.4267551399E+001
H    -0.3562484168E+000    0.9496580024E+000    0.9752762360E+001    0.5722942079E-001    0.2156242185E+001    0.5025897708E+001
H     0.3990713756E+000   -0.6680359816E+000    0.1012407947E+002    0.1777232337E+001   -0.2751542425E+001    0.5734464163E+001
           5
POT 010 TIME 0.1500000000E+003
I    -0.3225643650E-002   -0.8360029837E-002   -0.7007062951E+000   -0.1713568442E-002   -0.3408130202E-002   -0.2245168294E+000
C     0.4205100149E-001    0.8184620486E-001    0.8161612189E+001    0.8208234060E-001    0.1282621403E-001    0.2248622504E+001
H     0.5402091183E+000   -0.8466672348E+000    0.8204127213E+001   -0.1747796099E+001    0.8088258324E+000    0.3133983592E+000
H    -0.9426980577E+000    0.2916871241E+000    0.8460640805E+001   -0.2373535412E+000   -0.1376173352E+001    0.9309953734E+000
H     0.3140846757E+000    0.6435518936E+000    0.7255784390E+001    0.1226852366E+001    0.8491106357E+000    0.2475189756E+000
           5
POT 004 TIME 0.1500000000E+003
I    -0.6203515252E-002   -0.8137227630E-002   -0.7764233021E+000   -0.1424994871E-002   -0.3416919694E-002   -0.2533756230E+000
C     0.5625918426E-001    0.3755658584E-001    0.8722452747E+001   -0.4574827186E-001    0.1511956889E+000    0.1966452277E+001
H     0.8403357120E+000   -0.3467856107E+000    0.9109956897E+001    0.3055054008E+000   -0.4624185321E+000    0.2634069026E+001
H    -0.8843521901E+000   -0.1846565690E+000    0.9368088957E+001    0.6850981451E+000   -0.2310479096E+000    0.1944503705E+001
H     0.2188183662E+000    0.1094597265E+001    0.8264089253E+001   -0.2392515784E+000   -0.6819317798E+000    0.3894144424E+001
           5
POT 009 TIME 0.1500000000E+003
I     0.5916787434E-002    0.4354001186E-002   -0.7666847448E+000    0.2487011648E-002    0.6504223364E-003   -0.2460997244E+000
C    -0.6226670812E-001   -0.2091376569E-001    0.8677180757E+001    0.4701528633E-001   -0.3431356796E+000    0.2048559489E+001
H     0.5744175299E-002    0.8174808630E-001    0.7687509856E+001   -0.1092014632E+001    0.2349850646E+001    0.1751867894E+001
H    -0.9198415927E-001    0.7509092595E+000    0.9348023658E+001    0.3751629426E+000   -0.8156148610E+000    0.1621828467E+001
H     0.6006098228E-001   -0.1121441596E+001    0.9027889738E+001   -0.1675208914E+000    0.2474947991E+001    0.3207383331E+001
           5
POT 007 TIME 0.1500000000E+003
I     0.2956560517E-002    0.1075679434E-002   -0.8940880781E+000    0.1059265382E-002    0.7113779536E-003   -0.2933251074E+000
C    -0.1926443410E-001    0.2585247586E-001    0.9759014242E+001   -0.1358565607E+000   -0.1145524979E+000    0.2578070352E+001
H     0.9929893746E+000   -0.2698612161E+000    0.9850206714E+001    0.4801103031E+000   -0.9175311909E-001    0.2888240228E+001
H    -0.5482253576E+000    0.2312098298E+000    0.8816434237E+001   -0.2385979060E+000    0.2228715724E+000    0.1468297430E+001
H    -0.5889377012E+000   -0.4045847128E+000    0.1061330344E+002    0.1242522918E+001    0.1143095843E+001    0.1884320006E+001
           5
POT 001 TIME 0.1500000000E+003
I    -0.1645513667E-001    0.3175861833E-001   -0.8706467560E+000   -0.6211098529E-002    0.1001498104E-001   -0.2778076058E+000
C     0.1957686510E+000   -0.2950400420E+000    0.9550666568E+001   -0.7007987338E-003   -0.4012824493E+000    0.2177694040E+001
H     0.2593540608E+000    0.5272411231E+000    0.1038642808E+002   -0.5813179570E+000    0.3387878552E+001    0.3613874855E+001
H    -0.7072539299E+000   -0.1080172458E+001    0.9829376372E+001   -0.5730929002E+000   -0.4720671664E+000    0.3999607185E+001
H     0.2054077077E+000    0.7422126876E-001    0.8546230078E+001    0.1951045061E+001    0.6042046683E+000    0.1428580546E+001
           5
POT 011 TIME 0.1500000000E+003
I     0.1134531951E-002   -0.7043444550E-002   -0.7668404837E+000    0.5583020371E-003   -0.2960732032E-002   -0.2440808538E+000
C    -0.3943444172E-002    0.3234289562E-001    0.8709379507E+001   -0.1235394555E+000   -0.7793724363E-001    0.1817966622E+001
H     0.8690212382E+000    0.7944396618E+000    0.8237421064E+001    0.6157273027E+000    0.4265174830E+000    0.3877273821E+001
H    -0.1919177593E+000   -0.3822735410E+000    0.9594918492E+001    0.1379676950E+001    0.5094386444E+000    0.2578344812E+001
H    -0.7831357917E+000    0.8268869527E-001    0.7879710987E+001   -0.5990405273E+000    0.3619008617E+000    0.2624150593E+001
           5
POT 011 TIME 0.1500000000E+003
I    -0.8207446495E-002   -0.4467465420E-003   -0.7061795498E+000   -0.2790677156E-002   -0.2035265315E-003   -0.2241276587E+000
C     0.5563546150E-001   -0.5150792967E-003    0.8156678768E+001    0.1147567843E+000    0.1528357105E+000    0.2124167028E+001
H     0.6394111918E+000   -0.3001192153E+000    0.9078238572E+001   -0.8755561289E+000   -0.6807623471E+000    0.8539237893E+000
H    -0.4101736801E+000    0.9385518146E+000    0.8236999967E+001   -0.2901656102E+000   -0.7143761915E+000    0.1043059550E+001
H     0.1388626620E+000   -0.5794301057E+000    0.7362907172E+001    0.1492859309E+000   -0.4008513879E+000    0.1030453711E+001
           5
POT 002 TIME 0.1500000000E+003
I     0.8118978851E-002    0.1396759856E-001   -0.8314414044E+000    0.2703308964E-002    0.5525470568E-002   -0.2797797830E+000
C    -0.7155840049E-001   -0.1266888571E+000    0.9182401936E+001   -0.8697651108E-001   -0.1120095833E+000    0.2518450444E+001
H     0.7760953215E+000   -0.8294248558E+000    0.9594986795E+001   -0.1733849753E+000    0.3437210461E+000    0.2249780042E+001
H    -0.1051854468E+001   -0.3632543024E+000    0.9322257753E+001   -0.5233455766E+000   -0.1222281247E+001    0.2434323376E+001
H     0.8409488229E-001    0.9699962176E+000    0.9373563879E+001    0.1382375430E+001    0.1530167515E+001    0.5683415186E+000
           5
POT 005 TIME 0.1500000000E+003
I    -0.4179618527E-002    0.7220262244E-002   -0.8606846185E+000   -0.1344519363E-002    0.2776107652E-002   -0.2863411027E+000
C     0.3262643867E-001   -0.6755074499E-002    0.9494174117E+001   -0.5549892318E-001   -0.1496576788E+000    0.2324059457E+001
H     0.1170074342E+001   -0.2367962810E+000    0.9589589398E+001    0.1922692803E+001    0.4919500366E+000    0.2548721593E+001
H    -0.3913184827E+000   -0.1687267442E+000    0.8386260091E+001   -0.2144572264E+000   -0.1077780426E+000    0.3881848636E+001
H    -0.6500063519E+000   -0.4371041070E+000    0.1026834850E+002   -0.8831466073E+000    0.1041458463E+001    0.1960488702E+001
           5
POT 005 TIME 0.1500000000E+003
I     0.7160759867E-002    0.4738191800E-002   -0.9112000788E+000    0.3059182600E-002    0.8802004847E-003   -0.2952210093E+000
C    -0.5094112146E-001   -0.4886948317E-001    0.9896675731E+001   -0.1422507166E+000    0.1565466705E+000    0.2815018455E+001
H    -0.2121654507E+000    0.4721816035E+000    0.8977691118E+001    0.6001229832E+000    0.1183423772E+001    0.1387342374E+001
H     0.5892814532E+000    0.4268658621E+000    0.1076235923E+002   -0.5554086729E+000   -0.2366269924E+001   -0.7468841061E+000
H    -0.6647414471E+000   -0.9293184089E+000    0.1000665544E+002    0.1266567358E+001   -0.7977602787E+000    0.3003713178E+001
           5
POT 011 TIME 0.1500000000E+003
I     0.1124687499E-001   -0.7549336266E-002   -0.7503907317E+000    0.4260433624E-002   -0.3892215136E-002   -0.2422574238E+000
C    -0.8860927916E-001    0.5037352649E-001    0.8555421688E+001   -0.1212609517E+000    0.1388140570E+000    0.2259261435E+001
H    -0.3557283456E+000    0.8331719510E+000    0.9307525086E+001    0.1490184578E+000   -0.2090428393E+001    0.1928165514E+001
H     0.8221638879E+000    0.6150899980E-001    0.8148898130E+001   -0.2572699220E+000   -0.1224800521E+000   -0.4517172226E+000
H    -0.8255636550E+000   -0.5455484505E+000    0.7946453579E+001    0.1016379052E+001    0.1049845445E+001    0.2095205478E+001
           5
POT 006 TIME 0.1500000000E+003
I    -0.1841416299E-002   -0.5183484586E-002   -0.8599120818E+000   -0.8842511996E-003   -0.1699444787E-002   -0.2829420660E+000
C     0.2876268937E-001   -0.3028743232E-002    0.9463849513E+001    0.9837035221E-001   -0.8263147915E-001    0.2509026871E+001
H     0.8936048981E+000    0.1905386894E+000    0.9993011435E+001   -0.4562305954E+000   -0.1773391430E-001    0.2989842951E+001
H    -0.8217933084E+000    0.4902550383E-001    0.9992004747E+001    0.2985734769E-001   -0.4190671906E+000    0.2568531683E+001
H    -0.1963012536E+000    0.3889365425E+000    0.8507404874E+001   -0.6397293844E+000    0.1607614172E+001    0.1966752198E+000
           5
POT 002 TIME 0.1500000000E+003
I     0.3232807401E-002    0.2981719205E-002   -0.8609556427E+000    0.1014979855E-002    0.1240165637E-002   -0.2859619120E+000
C    -0.1712707193E-001   -0.4713364830E-001    0.9528521898E+001   -0.6597327057E-001    0.3118040447E-001    0.2309037738E+001
H     0.9826096256E+000    0.1401337950E+000    0.9570154532E+001   -0.3083397697E+001   -0.3831499998E+000    0.1972990270E+001
H    -0.5875841597E+000    0.9037503755E+000    0.9433270568E+001    0.1811145031E+001   -0.1719478868E+001    0.2770670556E+001
H    -0.5948373145E+000   -0.8449390862E+000    0.8876615120E+001    0.1930710624E+001    0.1581237036E+001    0.3783552040E+001
           5
POT 011 TIME 0.1500000000E+003
I     0.3898265753E-002    0.2496046881E-002   -0.6998996153E+000    0.1523584812E-002    0.1157159775E-002   -0.2212970246E+000
C    -0.4826920255E-001   -0.3603530623E-001    0.8117910309E+001    0.2064617978E+000   -0.5313757005E-001    0.1470454622E+001
H     0.5548563753E+000   -0.4216700092E+000    0.7275796869E+001   -0.1437754991E+001    0.3174869198E+000    0.2334349251E+001
H    -0.3858700903E+000    0.9258029592E+000    0.8014494923E+001   -0.3995392200E+000   -0.3787536477E+000    0.2986840994E+001
H    -0.9605541377E-001   -0.3978401092E+000    0.9094484754E+001   -0.8185969094E+000    0.5432740144E+000    0.5045658214E+001
           5
POT 011 TIME 0.1500000000E+003
I     0.5107339893E-002   -0.6584483195E-002   -0.7769209535E+000    0.1749216856E-002   -0.2369931201E-002   -0.2464451012E+000
C    -0.4287498966E-001    0.3169444296E-001    0.8782569609E+001   -0.3424110215E+000   -0.4304719800E-001    0.2247006818E+001
H     0.8736146007E+000    0.6733880298E+000    0.8270999460E+001    0.3001293203E+001    0.2092234549E+001    0.2568375197E+000
H     0.1407415306E+000   -0.5022723711E+000    0.9628790208E+001    0.6744806532E+000   -0.1431997849E+001    0.1976058819E+001
H    -0.1149349465E+001    0.2794349585E+000    0.8214798265E+001    0.1797895279E+000    0.1502941471E+000    0.2036618989E+001
           5
POT 009 TIME 0.1500000000E+003
I     0.2269769705E-002    0.3423770898E-002   -0.7960157211E+000    0.1169639539E-002    0.1423746211E-002   -0.2546938858E+000
C    -0.1382396490E-001   -0.1910097401E-001    0.8906636423E+001   -0.1090277000E+000    0.1665656880E+000    0.2695000550E+001
H     0.2271235301E+000   -0.9611356850E+000    0.8544869881E+001   -0.1401901622E+001    0.6822407590E-001    0.1543666206E+000
H    -0.7625788505E+000    0.7290857629E+000    0.8674369734E+001    0.6402470681E+000   -0.2144760617E+001   -0.1046426673E+001
H     0.3938650566E+000   -0.6401011102E-003    0.9896931684E+001    0.1902938071E+001   -0.9926350834E-001    0.8875395029E+000
           5
POT 007 TIME 0.1500000000E+003
I     0.2464050983E-002    0.7206880377E-002   -0.8660739566E+000    0.1510500123E-002    0.3432416821E-002   -0.2835942520E+000
C    -0.7479594394E-001   -0.8696983281E-001    0.9494402228E+001    0.2935147848E+000    0.2222728417E+000    0.2445378348E+001
H     0.4657593932E+000   -0.8690745653E+000    0.9359032218E+001   -0.2346104314E+001   -0.2932546557E+001    0.3514027625E+001
H     0.5283777867E+000    0.7147306927E+000    0.9098353166E+001   -0.2502358623E+001    0.6070130337E+000    0.2772644387E+001
H    -0.4282944335E+000    0.2836574636E+000    0.1048418421E+002    0.1156306482E+001   -0.7534986027E+000    0.3218414795E+000
           5
POT 010 TIME 0.1500000000E+003
I    -0.5972112121E-002   -0.8054317792E-002   -0.7965170475E+000   -0.2697136839E-002   -0.2748709336E-002   -0.2552076607E+000
C     0.8000692428E-001    0.8428288757E-001    0.8962285652E+001   -0.2304761290E+000    0.1375690698E+000    0.1916755288E+001
H    -0.4775210370E+000   -0.6957519897E+000    0.9525005055E+001   -0.1111528454E+001   -0.6941810244E+000    0.3410933714E+001
H    -0.4806444588E+000    0.1051322147E+001    0.8755142284E+001    0.9841500390E+000   -0.3744163840E+000    0.3767238302E+001
H     0.7708438905E+000   -0.3414448134E+000    0.8244098929E+001    0.3216380901E+001   -0.2220077988E+000    0.2152358126E+001
           5
POT 008 TIME 0.1500000000E+003
I     0.1098049639E-002   -0.1146639634E-001   -0.8024395382E+000    0.2195373279E-003   -0.2814664618E-002   -0.2590570957E+000
C    -0.3208348511E-001    0.1021093563E+000    0.8930204345E+001   -0.1631850934E+000   -0.1503323542E+000    0.2092575524E+001
H     0.1044830543E+001    0.5415428553E-001    0.9002287444E+001    0.9769083809E+000   -0.2999784835E+000    0.2591185998E+001
H    -0.2672195462E+000    0.1055748864E+001    0.9348371534E+001   -0.1430143951E+000    0.7163268244E+000    0.2924391012E+001
H    -0.5154295400E+000   -0.8828985302E+000    0.9301270434E+001    0.1090300761E+001    0.1727112415E+001    0.2204445474E+001
           5
POT 003 TIME 0.1500000000E+003
I     0.1925300423E-002   -0.1198282673E-001   -0.8697278405E+000    0.1613712865E-002   -0.4418118150E-002   -0.2874584531E+000
C    -0.5655137434E-002    0.1241444580E+000    0.9568946789E+001    0.8590815321E-001   -0.9798659888E-001    0.2373123547E+001
H     0.5007671093E-001    0.1059802957E+001    0.9070983319E+001   -0.7166791244E+000    0.3522829230E+001    0.2112896557E+001
H     0.7011190796E+000   -0.4299696293E+000    0.1009389418E+002    0.1400874808E+001   -0.1125321301E+001    0.3173523881E+001
H    -0.8973056230E+000   -0.6023319281E+000    0.9276977209E+001   -0.1897707387E+001   -0.6758574476E+000    0.2646540507E+001
           5
POT 004 TIME 0.1500000000E+003
I     0.7724009155E-002    0.1342478871E-001   -0.8411237268E+000    0.2393831484E-002    0.4726737113E-002   -0.2740048984E+000
C    -0.5838994976E-001   -0.1235214500E+000    0.9292141508E+001    0.4561919879E-001   -0.3892058091E-001    0.1981446124E+001
H     0.7325850953E+000   -0.7058748972E+000    0.9124479914E+001   -0.1437071589E+001   -0.3601759754E-001    0.3682016288E+001
H    -0.9507477306E+000   -0.4548074402E-001    0.8853707895E+001    0.3306466916E+000   -0.1178029786E+001    0.3552472838E+001
H    -0.6564842952E-001    0.5371890124E+000    0.1022270217E+002    0.2585015906E+000    0.1085088862E+001    0.3689078806E+001
           5
POT 008 TIME 0.1500000000E+003
I    -0.1970486715E-002    0.4822707410E-002   -0.8946487509E+000   -0.9708971634E-003    0.1034029864E-002   -0.2911602332E+000
C     0.3275596639E-001   -0.1513336294E-001    0.9744520154E+001    0.3460275093E+000   -0.7624885332E-001    0.2247933457E+001
H     0.7198114704E+000   -0.6668458794E+000    0.1028094301E+002   -0.1841053223E+001    0.1184871238E+000    0.9566776303E+000
H    -0.6508873573E+000    0.4752878063E+000    0.1046824512E+002   -0.2290861981E+001    0.1618522525E+000    0.2932362969E+001
H    -0.2185610440E+000   -0.2037061851E+000    0.8708089226E+001    0.1313682743E+000    0.5092253628E+000    0.5991227519E+001
           5
POT 009 TIME 0.1500000000E+003
I    -0.1054540509E-002    0.8715081071E-002   -0.7909656453E+000    0.1660432876E-003    0.2940251798E-002   -0.2539160229E+000
C    -0.5211384260E-003   -0.5846784749E-001    0.8878445981E+001   -0.3598837533E+000    0.3462321966E-001    0.1799380414E+001
H    -0.4866024183E+000   -0.5360996367E+000    0.8083509590E+001    0.8332741359E+000    0.6644827193E+000    0.4746089114E+001
H    -0.2133655366E+000    0.9291903858E+000    0.9438341842E+001    0.1435743526E+001   -0.1345904724E+001    0.2606290220E+001
H     0.8397927244E+000   -0.7960676827E+000    0.9246717273E+001    0.1995344960E+001   -0.1018877002E+000    0.3194604468E+001
           5
POT 010 TIME 0.1500000000E+003
I     0.1396952388E-001    0.7745041929E-002   -0.6920015210E+000    0.4927368727E-002    0.2273080491E-002   -0.2205753995E+000
C    -0.1255574960E+000   -0.5406182132E-001    0.8050492728E+001   -0.2825268338E+000   -0.8772995151E-001    0.2046199266E+001
H    -0.2169211225E+000   -0.8105522510E+000    0.7152213829E+001    0.3106369493E+000    0.1691026267E+001    0.1246163068E+001
H    -0.5881104622E-002    0.9485764326E+000    0.7897211346E+001    0.1083147701E+001   -0.1964251049E+001    0.7963926923E+000
H    -0.3930315655E-001   -0.4678989871E+000    0.9111687225E+001    0.1351030073E+001    0.1032819726E+001    0.1365500832E+001
           5
POT 011 TIME 0.1500000000E+003
I    -0.4246391072E-002   -0.2668837646E-002   -0.7219120065E+000   -0.7038503206E-003   -0.9788041227E-003   -0.2387293894E+000
C    -0.1928320496E-002    0.3020154065E-001    0.8296564025E+001   -0.5895281490E-001    0.3586196538E-001    0.2073888464E+001
H     0.1029101151E+001    0.3325762477E+000    0.7811338985E+001    0.2535006996E+001    0.1803342976E+001    0.1613882278E+001
H     0.3918393018E-001    0.3506628354E+000    0.9257381723E+001   -0.1849398202E+000   -0.1924693328E+001   -0.6732321697E-001
H    -0.5098417706E+000   -0.7122294874E+000    0.7885067465E+001   -0.1559137411E+001   -0.1853712644E+000    0.3805487371E+001
           5
POT 004 TIME 0.1500000000E+003
I    -0.1076111867E-001   -0.1597830238E-001   -0.8906666457E+000   -0.4096176112E-002   -0.5192193208E-002   -0.2914733051E+000
C     0.1095987656E+000    0.1271496088E+000    0.9728130422E+001   -0.3789108686E+000   -0.1150134661E+000    0.2323280042E+001
H     0.8536635069E+000   -0.3090641463E+000    0.1031758704E+002    0.3776775260E+000    0.1385162174E+000    0.2370672897E+001
H    -0.8042302161E+000   -0.4623583429E+000    0.9193410676E+001    0.4318530185E+001    0.2522024937E+001    0.3333796141E+001
H     0.3161782163E-001    0.1232203871E+001    0.9751986890E+001    0.3449456848E+000   -0.6536029562E+000    0.3356102627E+001
           5
POT 010 TIME 0.1500000000E+003
I    -0.1246704495E-002    0.8706999433E-003   -0.6784328976E+000   -0.1666088121E-002    0.9579238869E-003   -0.2162329363E+000
C    -0.5694064704E-002    0.5267726581E-002    0.7932557724E+001    0.3922948567E+000    0.6592189695E-001    0.1607962636E+001
H    -0.5146179425E-001    0.2509757518E+000    0.9004462057E+001   -0.2062588252E+001   -0.4758523401E+000    0.1436765212E+001
H     0.5254063208E+000    0.6163170584E+000    0.7247785233E+001   -0.1227662495E+001   -0.3254639202E+000    0.3299865992E+001
H    -0.2656077497E+000   -0.1075501677E+001    0.7625506241E+001   -0.1179167747E+001   -0.1224015241E+000    0.3345950081E+001
           5
POT 004 TIME 0.1500000000E+003
I     0.4997606694E-003    0.1146228609E-001   -0.8780210342E+000    0.7935655228E-003    0.4539116657E-002   -0.2875948291E+000
C    -0.1060794792E-001   -0.6146158608E-001    0.9612362764E+001   -0.4315189473E-001    0.4370305057E-001    0.2554295557E+001
H     0.1029192073E+001   -0.3559730531E+000    0.9353406001E+001    0.1933171662E+001   -0.6187688221E+000    0.1631065744E+001
H    -0.7570303863E+000   -0.6247353968E+000    0.9055032681E+001   -0.1774716573E+001   -0.2154334006E+001    0.6742334317E+000
H    -0.1795710355E+000    0.1970221074E+000    0.1064702032E+002    0.2713160720E+000    0.1654562196E+001    0.3513980438E+001
           5
POT 007 TIME 0.1500000000E+003
I     0.3876365337E-002   -0.1210174674E-002   -0.8989543273E+000    0.1272647166E-002   -0.4759272213E-003   -0.2984630376E+000
C    -0.4092864191E-003   -0.2433948166E-001    0.9840324035E+001    0.7332937946E-001    0.4197505496E-001    0.2437070431E+001
H     0.7203685780E+000    0.1341259062E+000    0.9120904435E+001   -0.6163252329E+000    0.9503886030E-002    0.3144600298E+001
H    -0.6214369488E+000    0.1048846946E+001    0.1016615680E+002    0.3734652775E-001    0.5152304218E+000    0.2931039325E+001
H    -0.6167577016E+000   -0.7264085092E+000    0.9653014211E+001   -0.4666135975E+000   -0.9659856239E+000    0.2499289488E+001
           5
POT 010 TIME 0.1500000000E+003
I    -0.1953461390E-002   -0.8533689180E-002   -0.6110845498E+000   -0.1927828318E-003   -0.3346059672E-002   -0.1950867025E+000
C     0.1622277311E-001    0.2892601858E-001    0.7372141229E+001    0.7063549848E-001    0.1866544023E+000    0.1263288311E+001
H     0.1084955693E+001    0.3323155531E+000    0.6956686459E+001   -0.6002984283E+000   -0.9562392423E+000    0.1640469935E+001
H    -0.2745857177E+000    0.3501678955E+000    0.8432097967E+001   -0.1016935153E+001   -0.5014395620E+000    0.5377769573E+001
H    -0.7523150508E+000    0.5402456523E-001    0.6641918087E+001    0.8039816329E+000   -0.3398538449E+000    0.2496381481E+001
           5
POT 009 TIME 0.1500000000E+003
I     0.1265430034E-001   -0.8665552958E-002   -0.7266520010E+000    0.4157776633E-002   -0.2805183053E-002   -0.2351625741E+000
C    -0.1161719271E+000    0.6591610092E-001    0.8349433449E+001    0.1034671456E+000   -0.1031312058E+000    0.2048053322E+001
H     0.5479486143E+000    0.4031113257E+000    0.7613504765E+001   -0.2169119663E+001    0.6846555671E-001    0.1456901336E+001
H     0.3064747567E+000    0.2731548274E+000    0.9319598537E+001   -0.1763780326E+000    0.9563672713E-001    0.2513680523E+001
H    -0.1065079992E+001   -0.3697810224E+000    0.8029113201E+001    0.5899368867E+000    0.1416946355E+001    0.1253314762E+001
           5
POT 009 TIME 0.1500000000E+003
I    -0.8718613732E-002    0.7168973077E-002   -0.7108723290E+000   -0.3091728636E-002    0.2160738357E-002   -0.2311988482E+000
C     0.9182956170E-001   -0.9887948368E-001    0.8210238711E+001    0.1892376366E+000    0.1410276489E+000    0.1842001368E+001
H     0.8896787708E+000   -0.2985462128E-001    0.7594663375E+001   -0.1002464116E+001   -0.2911227124E+000    0.3716193829E+001
H    -0.8293385074E+000   -0.4059718187E+000    0.7860892004E+001   -0.1432217928E+001   -0.1776097629E+001    0.1897126218E+001
H    -0.6724300933E-001    0.7349862839E+000    0.9219702031E+001    0.5657597350E+000    0.1261104493E+000    0.1576902264E+001
           5
POT 009 TIME 0.1500000000E+003
I     0.8704565111E-002    0.1778695839E-001   -0.7802351759E+000    0.2802965182E-002    0.6022874576E-002   -0.2472593105E+000
C    -0.6822417775E-001   -0.1654261266E+000    0.8782797712E+001    0.4998011609E+000    0.1438952721E+000    0.1886477235E+001
H    -0.3171758759E+000   -0.9432968370E+000    0.9601072379E+001   -0.1985852507E+001    0.2407073714E+000    0.3872622582E+001
H    -0.7795303155E+000    0.2261671998E+000    0.8147342192E+001   -0.2604273422E+001   -0.8158736266E+000    0.2770115124E+001
H     0.8167672109E+000    0.4248540491E+000    0.8854459331E+001   -0.1712329470E+001   -0.1906069959E+001    0.2042827913E+001
           5
POT 011 TIME 0.1500000000E+003
I     0.9340553760E-002   -0.2184887090E-002   -0.6791128733E+000    0.3315617632E-002    0.1188436939E-003   -0.2176813706E+000
C    -0.1047273207E+000    0.2021087539E-001    0.7955446846E+001   -0.1333869206E+000    0.3000043798E+000    0.1650832123E+001
H     0.1227986181E+000   -0.5628314630E+000    0.7066286837E+001   -0.4014664282E+000   -0.2265352345E+000    0.5068714569E+001
H    -0.3741319602E+000    0.9935191975E+000    0.7826833375E+001   -0.1353593185E+000   -0.1008709000E+001    0.1078045569E+001
H     0.3114431205E+000   -0.4110887403E+000    0.8837147794E+001    0.1701827333E+001   -0.2359807591E+001    0.1623246671E+001
           5
POT 010 TIME 0.1500000000E+003
I     0.1965323882E-002    0.1438046472E-002   -0.6640535273E+000    0.1861766351E-002    0.4177840573E-003   -0.2139127094E+000
C     0.1732428494E-001   -0.6002541703E-002    0.7821816087E+001    0.6490332502E-002    0.8458247007E-001    0.1466254239E+001
H    -0.3524870575E+000   -0.3419741994E+000    0.6760105135E+001    0.1208379668E+000   -0.1291501303E+001    0.4471050070E+001
H    -0.4210931225E+000    0.9891547247E+000    0.8127944793E+001    0.1901917403E+000   -0.1818525034E+000    0.3739662438E+001
H     0.3306208565E+000   -0.7497797034E+000    0.8480092823E+001   -0.6171475759E+000    0.4170370939E+000    0.1265619090E+001
           5
POT 011 TIME 0.1500000000E+003
I     0.2682775025E-002    0.9072949718E-002   -0.7632354070E+000    0.7389471764E-003    0.2565058839E-002   -0.2458292756E+000
C    -0.7713792555E-002   -0.7451009419E-001    0.8644944848E+001    0.1154258795E+000    0.1035146884E+000    0.2200744001E+001
H     0.8684174766E+000   -0.3436769697E+000    0.8077786789E+001   -0.1133312347E+001   -0.4495592312E+000    0.1629526144E+001
H    -0.6807762228E+000    0.7359832823E+000    0.8418326582E+001   -0.1935994574E+000   -0.4747869423E+000    0.1207715524E+001
H    -0.4230829515E+000   -0.6428766220E+000    0.9556648277E+001   -0.1351858370E+000   -0.6284665652E+000    0.1911395902E+001
           5
POT 003 TIME 0.1500000000E+003
I    -0.6350808305E-002    0.5086591882E-002   -0.7793448083E+000   -0.2789955902E-002    0.7054543312E-003   -0.2550142265E+000
C     0.8954622422E-001    0.1727751985E-001    0.8750679453E+001    0.6112213908E-001   -0.2935606735E-001    0.1782483531E+001
H     0.4362616553E+000   -0.5353524299E+000    0.9788750798E+001   -0.4847935947E+000   -0.7728273901E+000    0.5085906387E+001
H    -0.7157818279E+000    0.6423799414E+000    0.8989587722E+001   -0.1695962294E+000   -0.4109403855E+000    0.3302347108E+001
H     0.4087017641E-001   -0.9536799224E+000    0.7994770303E+001    0.2901077429E+000    0.1445465751E+001    0.2482471958E+001
           5
POT 009 TIME 0.1500000000E+003
I    -0.3454985701E-002   -0.3896248931E-002   -0.6859997470E+000   -0.1499481715E-002   -0.1080497875E-002   -0.2196164752E+000
C     0.4517318050E-001    0.3140744960E-001    0.8013802856E+001   -0.2135414454E+000   -0.2090843972E+000    0.1969012051E+001
H     0.9270897170E+000    0.5244019149E+000    0.8081360002E+001    0.1185038025E+001    0.2928776435E+000    0.1360859839E+001
H    -0.7671449943E+000    0.5898386252E+000    0.8020358829E+001   -0.4140086773E+000    0.1580344229E+001    0.1454649808E+001
H    -0.2649840362E+000   -0.1022737661E+001    0.7855867726E+001    0.1959079807E+001    0.7409633488E+000    0.1430065873E+001
           5
POT 010 TIME 0.1500000000E+003
I     0.8567379011E-004   -0.2814758038E-002   -0.7662165417E+000    0.6042072239E-003   -0.6155082835E-003   -0.2457273850E+000
C     0.4661580635E-001    0.4738658210E-001    0.8693286392E+001    0.1374640121E+000   -0.9429313048E-001    0.2082980469E+001
H    -0.3406126097E-001   -0.5482019342E+000    0.7551578073E+001   -0.7912672558E+000   -0.5457595493E+000    0.2293301045E+001
H    -0.5407802701E+000    0.1137507025E+001    0.8807333422E+001   -0.7747728084E+000    0.5743325180E+000    0.2711032895E+001
H     0.2719802050E-001   -0.7688359733E+000    0.9546440738E+001   -0.1386687246E+000    0.1185017670E+001    0.1151063155E+001
           5
POT 008 TIME 0.1500000000E+003
I     0.1205006555E-002   -0.1151973135E-002   -0.8764977876E+000   -0.1454262070E-004   -0.4502501190E-003   -0.2875639804E+000
C    -0.2141363949E-001   -0.5181325688E-002    0.9617512285E+001    0.2181178304E+000    0.3085709245E+000    0.2289269852E+001
H     0.8168074850E+000    0.1576342848E-001    0.1036699853E+002   -0.3367452988E+001   -0.6466490399E+000    0.1159928416E+001
H    -0.5169656423E+000    0.9189623007E+000    0.9379995837E+001    0.5403712838E+000   -0.1167546660E+001    0.4417212383E+001
H    -0.1982894800E+000   -0.7271617784E+000    0.8999125747E+001    0.2312552318E+000   -0.1802876257E+001    0.3376657337E+001
           5
POT 007 TIME 0.1500000000E+003
I    -0.5407786013E-002   -0.6417210560E-002   -0.8585725015E+000   -0.2110274948E-002   -0.2060103070E-002   -0.2833932301E+000
C     0.4306228159E-001    0.4118482341E-001    0.9471575611E+001   -0.2374830587E+000    0.1080161422E+000    0.2484214797E+001
H     0.5084360091E+000   -0.1542580740E+000    0.1031414315E+002    0.6814513322E+000    0.6339533066E-001    0.3343651976E+001
H    -0.5331909538E+000    0.8987141082E+000    0.9440038674E+001    0.8069398540E+000   -0.8251106723E-002    0.2964860493E+001
H     0.1731459568E+000   -0.4353841611E+000    0.8484828265E+001    0.1598408344E+001   -0.1086589003E+001   -0.1970849142E+000
           5
POT 010 TIME 0.1500000000E+003
I     0.5267711422E-002    0.9131209092E-002   -0.7975155800E+000    0.1843247003E-002    0.2979679219E-002   -0.2607427685E+000
C    -0.1017687813E-001   -0.6234805467E-001    0.8955531025E+001   -0.1846711439E+000   -0.2220048497E+000    0.2315609223E+001
H     0.4045145769E-001   -0.7565048185E+000    0.8153976901E+001   -0.4348271414E+000    0.1265776376E+001    0.1408847194E+001
H    -0.7477656190E+000    0.5854753926E+000    0.8631906336E+001    0.8016170765E+000   -0.1972701060E+000    0.1012737948E+001
H     0.1653737894E+000   -0.2286164041E+000    0.9996112376E+001    0.1600163006E+001    0.1202981894E+001    0.2874106308E+001
           5
POT 010 TIME 0.1500000000E+003
I    -0.1738980689E-002   -0.6450263165E-003   -0.7570845341E+000   -0.7420844644E-003   -0.6198034592E-003   -0.2414804986E+000
C    -0.7352393356E-002   -0.1433029833E-001    0.8613774371E+001    0.1112201741E+000   -0.2044359369E+000    0.2159340696E+001
H     0.8553809951E+000   -0.1140442343E+000    0.9272867177E+001   -0.2330885929E+001    0.1438442067E+001    0.7557503451E+000
H    -0.2841232789E+000    0.9712491164E+000    0.8767488693E+001    0.9309171691E+000    0.1435741921E+001    0.3142019363E+001
H    -0.2906972087E+000   -0.6204012736E+000    0.7734171600E+001    0.1566262908E+000   -0.3697747429E+000    0.8376122848E+000
           5
POT 011 TIME 0.1500000000E+003
I     0.7722454167E-002   -0.4944491327E-002   -0.8778499168E+000    0.2486344082E-002   -0.1259636628E-002   -0.2840969520E+000
C    -0.6140504203E-001    0.3410262091E-001    0.9637689598E+001    0.9886814862E-002    0.1822433588E+000    0.2552833460E+001
H     0.7697041701E+000    0.2265850421E+000    0.8937231191E+001    0.9256747312E+000   -0.1921672086E+001    0.7063718401E+000
H    -0.5495499249E+000    0.9169788264E+000    0.9916070019E+001   -0.1693164305E+001   -0.5415378007E+000    0.3199412697E+001
H    -0.4746911620E+000   -0.9080911995E+000    0.9859796119E+001    0.3303604126E+000    0.4605393505E+000    0.1485040344E+001
           5
POT 003 TIME 0.1500000000E+003
I     0.5931943232E-002   -0.3912761624E-002   -0.8005602658E+000    0.1216627702E-002   -0.1473344181E-002   -0.2619174742E+000
C    -0.6728004981E-001    0.3050501694E-001    0.8911828723E+001    0.1127265004E+000   -0.1125112804E+000    0.2351650511E+001
H     0.9941998036E+000    0.1412367960E+000    0.8752156896E+001   -0.1636025871E+001    0.4074350121E+000    0.1915543748E+001
H    -0.2470418685E+000    0.7133840795E+000    0.9623633459E+001    0.4593363079E+000    0.1324711782E+001    0.2239712495E+001
H    -0.6611825238E+000   -0.7334449481E+000    0.9227127059E+001   -0.3045113567E+000   -0.2103964041E+000    0.8346562299E+000
           5
POT 009 TIME 0.1500000000E+003
I    -0.7211590595E-003   -0.5756090749E-003   -0.6755508183E+000   -0.4129735123E-003    0.6568793590E-003   -0.2143270985E+000
C     0.3537247411E-002    0.7746440975E-002    0.7921318911E+001   -0.2237213427E-001    0.9110116357E-001    0.2476232443E+001
H     0.6931896350E+000   -0.2145760614E+000    0.8737009964E+001    0.1217067798E-002   -0.6417928743E+000   -0.1577155019E+000
H     0.6123628262E-001    0.9606075551E+000    0.7446318104E+001    0.9901878161E-001   -0.5771370917E+000   -0.1520140002E+001
H    -0.7164098875E+000   -0.7596179409E+000    0.7454359652E+001    0.2127417696E+000    0.5374004927E-001   -0.8158905631E+000
           5
POT 006 TIME 0.1500000000E+003
I     0.1013241816E-001    0.7632065210E-002   -0.8896539285E+000    0.3868889515E-002    0.1860123152E-002   -0.2887137345E+000
C    -0.7981348613E-001   -0.5454531464E-001    0.9726572705E+001    0.1545523924E+000   -0.1319790302E-001    0.2306873190E+001
H    -0.7851152914E+000   -0.7021733867E+000    0.9282552287E+001   -0.2186102833E+001    0.2702418747E+000    0.4194494347E+001
H    -0.4500740924E+000    0.6482705434E+000    0.1022998789E+002   -0.1813300903E+000   -0.1563259816E+001    0.2162401673E+001
H     0.8655576927E+000   -0.2759249013E+000    0.9497502474E+001    0.2377374743E-001    0.1208733398E+001    0.2500802317E+001
           5
POT 004 TIME 0.1500000000E+003
I    -0.1776515160E-001   -0.1039365878E-001   -0.8434835853E+000   -0.5919535081E-002   -0.3108746397E-002   -0.2715399179E+000
C     0.1254711239E+000    0.8988916664E-001    0.9295240329E+001    0.1406230288E+000   -0.9626319033E-001    0.2235886351E+001
H    -0.7162675603E+000   -0.2795719248E+000    0.9862170730E+001    0.7150110394E+000   -0.2231503477E+000    0.1335197776E+001
H     0.3620968457E+000    0.1193802096E+001    0.9291206802E+001   -0.1320938656E+000    0.1578741224E+001    0.2813446555E+001
H     0.1099763342E+001   -0.6844092891E+000    0.9306730494E+001   -0.1510915620E+001    0.1777748142E+000    0.3433832970E+001
           5
POT 011 TIME 0.1500000000E+003
I    -0.6886449387E-002   -0.3747908206E-002   -0.6984868850E+000   -0.2234634441E-002   -0.9051258428E-003   -0.2247437487E+000
C     0.6346969381E-001    0.2806603263E-001    0.8111835967E+001    0.7021021475E-001    0.3842261386E+000    0.1538595645E+001
H     0.8096037306E+000    0.4344300733E+000    0.8733460901E+001   -0.1262498773E+001   -0.1397786757E+001    0.2619460126E+001
H    -0.3806314824E+000    0.6558991623E+000    0.7274986568E+001    0.8103147304E+000   -0.3523569368E+001    0.4958938920E+001
H    -0.3186599730E+000   -0.9503781087E+000    0.8278316473E+001   -0.1030956520E+000    0.4613110789E+000    0.2412105060E+001
           5
POT 011 TIME 0.1500000000E+003
I    -0.1781586920E-002   -0.3459714480E-003   -0.7658319259E+000   -0.1284926019E-002   -0.1168804457E-003   -0.2453175741E+000
C    -0.2989380014E-001    0.1648942889E-001    0.8687983188E+001    0.8344603882E-001   -0.1185542428E+000    0.2313543455E+001
H     0.6588023604E+000   -0.2017667609E+000    0.9675829746E+001   -0.1293697024E+001    0.7191148740E+000    0.1252287561E+001
H    -0.5069001464E-001    0.1010013426E+001    0.8038473241E+001    0.3428169836E+000    0.5796781719E+000    0.1106762196E+001
H     0.1902246323E-001   -0.9425748216E+000    0.8182362291E+001    0.1420095011E+000    0.1371654136E+000    0.1000640035E+001
           5
POT 010 TIME 0.1500000000E+003
I    -0.2896828140E-003   -0.4106979918E-002   -0.7935322678E+000    0.2920802284E-003   -0.2084433728E-002   -0.2526552228E+000
C    -0.3198518368E-001    0.5369010096E-001    0.8869951345E+001   -0.2712575319E+000   -0.3325024795E+000    0.2205153231E+001
H     0.5641207337E+000   -0.1016141915E+000    0.7972749165E+001    0.7064987658E+000    0.1028539764E+001    0.1927288675E+001
H     0.1464543100E+000    0.9067338363E+000    0.9513252196E+001    0.1319565146E+001   -0.3046208471E+000    0.2949525360E+001
H    -0.2838195659E+000   -0.9263574080E+000    0.9703213427E+001    0.1171522111E+001    0.3498889044E+001    0.6789078477E+000
           5
POT 006 TIME 0.1500000000E+003
I    -0.1262222923E-001   -0.9422988326E-002   -0.8021804357E+000   -0.4231272796E-002   -0.2848696352E-002   -0.2601349598E+000
C     0.1362991413E+000    0.1306301747E+000    0.8978576725E+001    0.3148061362E+000    0.2761068798E+000    0.2096140477E+001
H     0.6663990550E+000   -0.1477454433E+000    0.9927077691E+001    0.6299610056E+000   -0.1985072333E+001    0.3087091772E+001
H    -0.1065039461E+001    0.2937135778E+000    0.8914724622E+001   -0.4578977086E+001   -0.2398429408E+000    0.1835110260E+001
H     0.3477801321E+000   -0.5331819662E+000    0.8178335150E+001    0.7271407224E+000   -0.7127669483E+000    0.2882425161E+001
           5
POT 011 TIME 0.1500000000E+003
I     0.2261644254E-002    0.5146924564E-002   -0.7220878606E+000    0.8447629632E-003    0.1831459169E-002   -0.2364713535E+000
C    -0.3093775964E-001   -0.5594232067E-001    0.8294991656E+001    0.3763709851E-001    0.2003848303E+000    0.2036602031E+001
H     0.1002894290E+001   -0.2869429040E+000    0.8330320377E+001   -0.9269029683E+000    0.2062025827E-001    0.8491853024E+000
H    -0.2978096070E+000    0.6311238311E+000    0.7614811894E+001    0.1325829501E+001   -0.1489698123E+001    0.1303026645E+001
H    -0.6160157240E+000   -0.3255657451E+000    0.9135507946E+001   -0.9502527046E+000   -0.1146782619E+001    0.3386799647E+001
           5
POT 009 TIME 0.1500000000E+003
I     0.7114864861E-002   -0.9487247741E-002   -0.8388102805E+000    0.2481410770E-002   -0.3848246646E-002   -0.2700547310E+000
C    -0.6077606822E-001    0.1187503359E+000    0.9338703940E+001   -0.9649427980E-001    0.1578437702E+000    0.2461141387E+001
H     0.1009335043E+001   -0.2712774034E-001    0.8983848974E+001    0.2183861841E+001    0.8857008667E+000    0.5224040664E+000
H    -0.5233445360E+000   -0.9086353692E+000    0.9533671866E+001   -0.2076099310E+001   -0.7333913007E+000    0.7895161285E+000
H    -0.6572550938E+000    0.7091304593E+000    0.8725823361E+001    0.7290711925E+000   -0.1550194422E+001    0.3368974286E+001
           5
POT 010 TIME 0.1500000000E+003
I    -0.1406795038E-002   -0.6065041435E-003   -0.7531503992E+000   -0.3630301394E-003    0.1980805448E-003   -0.2417211745E+000
C     0.1925929559E-001    0.1287948761E-001    0.8587690357E+001    0.6251293109E-001    0.5642005782E-001    0.2076603101E+001
H     0.1069046683E+001   -0.6342541281E-001    0.8656855410E+001    0.2629646119E+000    0.3351614191E+000    0.1802290742E+001
H    -0.4816344639E+000    0.8056910393E+000    0.8287076450E+001    0.1683469748E+000    0.1584338374E+000    0.1625320499E+001
H    -0.5869907277E+000   -0.8270937353E+000    0.8789856372E+001   -0.1104333583E+001   -0.1193818322E+001    0.2369224345E+001
           5
POT 004 TIME 0.1500000000E+003
I    -0.2544267916E-002    0.1615009477E-003   -0.8347342409E+000   -0.1223148162E-002   -0.6513889646E-003   -0.2729975636E+000
C     0.6981195992E-001    0.1921041365E-001    0.9199977970E+001   -0.1510576336E+000    0.1806089420E-001    0.2437512419E+001
H     0.7869724322E+000   -0.2301692009E+000    0.1000457539E+002    0.1401119563E+001   -0.5321595996E+000    0.2628752870E+001
H    -0.5267145227E+000    0.8473308288E+000    0.9503336401E+001    0.3979031776E+000    0.2008126375E+001    0.2005972256E+001
H    -0.7374223331E+000   -0.8765659541E+000    0.8905731703E+001    0.1677682528E+000   -0.1612657340E+001    0.7044636251E+000
           5
POT 010 TIME 0.1500000000E+003
I     0.4127038864E-002   -0.7654577627E-002   -0.8054855903E+000    0.5468111162E-003   -0.2815706186E-002   -0.2616114772E+000
C    -0.6474143318E-001    0.7540025987E-001    0.8986167442E+001   -0.1702901728E+000   -0.1577613895E+000    0.2144570591E+001
H     0.8637699655E-002   -0.8151084264E+000    0.9546468960E+001   -0.4029223454E+000    0.1673009465E+001    0.1429927743E+001
H    -0.4982704675E+000    0.6983387049E+000    0.9642730252E+001   -0.2286859685E+000    0.3977143778E+000    0.4497147775E+001
H     0.7422247162E+000    0.1941891500E+000    0.8057495096E+001    0.2591449788E+001    0.1670503122E+000    0.1460377133E+001
           5
POT 002 TIME 0.1500000000E+003
I     0.2030752089E-001    0.1784042243E-001   -0.8801113171E+000    0.6597624649E-002    0.6124366776E-002   -0.2907505679E+000
C    -0.1883664297E+000   -0.1480981293E+000    0.9582754538E+001   -0.2786281333E+000   -0.5480276041E-001    0.2465102306E+001
H    -0.7682908802E+000   -0.1066013716E+001    0.9593623564E+001   -0.1501520250E+001   -0.7873190382E+000    0.2994343301E+001
H    -0.6116164965E+000    0.6912704462E+000    0.1016597395E+002    0.1375464459E+001   -0.1150971333E+001    0.1827007777E+001
H     0.1027982175E+001   -0.9794134631E-001    0.9856038116E+001    0.2597275169E+001    0.1824241862E+001    0.2434063434E+001
           5
POT 001 TIME 0.1500000000E+003
I     0.3719561042E-002   -0.2365086397E-002   -0.8132629600E+000    0.8500181630E-003   -0.2355075110E-003   -0.2656859196E+000
C    -0.3724289745E-001    0.9378834318E-002    0.9096797293E+001    0.1037680866E+000   -0.2912232618E+000    0.2062818843E+001
H     0.1096484529E+001    0.6327865003E-002    0.9022678202E+001   -0.2554006584E+001    0.5001658918E+000    0.3481553586E+001
H    -0.4386779625E+000    0.8697427252E+000    0.8550273112E+001   -0.1075512084E+000    0.1171259682E+001    0.2304199109E+001
H    -0.6894110312E+000   -0.7012958690E+000    0.9427486519E+001    0.1315452377E+001    0.1819055033E+001    0.3113075107E+001
           5
POT 010 TIME 0.1500000000E+003
I     0.5065209493E-002    0.5138386162E-002   -0.6306776132E+000    0.1095795664E-002    0.2331096679E-002   -0.2015446762E+000
C    -0.3899781029E-001   -0.5346402484E-001    0.7513824471E+001    0.9659013699E-001    0.1058011920E+000    0.1836912010E+001
H     0.8394805503E+000   -0.1461887517E+000    0.8169560172E+001   -0.2541953215E+001   -0.4588634700E+000    0.1112076236E+001
H     0.6714525522E-001    0.3826793051E+000    0.6506589711E+001   -0.6036426578E-001   -0.1071150853E+001    0.9620444152E+000
H    -0.1088475175E+001   -0.2300971447E+000    0.8155872225E+001    0.1309902805E+001   -0.1429569722E-001    0.1431346288E+001
           5
POT 004 TIME 0.1500000000E+003
I     0.3293994230E-002   -0.2911225642E-002   -0.7851083807E+000    0.1023440023E-002    0.8827407837E-004   -0.2587059697E+000
C    -0.3853964676E-001    0.7057909168E-001    0.8854907270E+001   -0.3406570671E-001   -0.8331770216E-001    0.2055942978E+001
H     0.1011234445E+001   -0.9161375022E-001    0.8956309016E+001    0.1441043123E+001    0.6882188099E-001    0.3274887777E+001
H    -0.3781440654E+000    0.4579091077E+000    0.8014854085E+001   -0.8651491355E+000    0.4614355309E+000    0.1818656824E+001
H    -0.6033746442E+000   -0.8254057377E+000    0.9381075266E+001   -0.3073949186E+000    0.4579886045E+000    0.3015122657E+001
           5
POT 011 TIME 0.1500000000E+003
I     0.6443809149E-002    0.1212110551E-001   -0.7131653424E+000    0.1928742747E-002    0.4653589978E-002   -0.2261738794E+000
C    -0.5677839847E-001   -0.1042201742E+000    0.8240586240E+001   -0.2008273432E-001    0.5601447135E-001    0.1526235792E+001
H     0.6181622943E+000   -0.8018986920E+000    0.8887130439E+001   -0.2390861011E+000    0.5756710320E+000    0.4364594495E+001
H    -0.6144143779E+000   -0.5474672668E+000    0.7177795953E+001   -0.2885699258E+000    0.1004759317E+001    0.4459191031E+001
H    -0.1372655867E+000    0.1068283563E+001    0.8541786810E+001    0.5243116720E+000   -0.2831987584E+001    0.1494517409E+001
           5
POT 009 TIME 0.1500000000E+003
I     0.5073986662E-003    0.8282028380E-002   -0.7168411621E+000    0.3834926557E-003    0.2846028040E-002   -0.2278396828E+000
C     0.2700106960E-001   -0.5080027699E-001    0.8238262068E+001    0.1970830765E+000   -0.2495408138E+000    0.2238933878E+001
H     0.7082334190E+000    0.6007724676E+000    0.8368877149E+001   -0.1181761129E+001    0.4157624717E+000    0.7183756162E+000
H    -0.1038492203E+001    0.4627823531E-001    0.7812667502E+001   -0.1611598091E+001    0.7162735196E+000    0.4584619228E+000
H    -0.4732447617E-001   -0.1076456413E+001    0.8877920844E+001    0.4039349813E+000    0.1488317271E+001    0.8520518290E+000
           5
POT 009 TIME 0.1500000000E+003
I    -0.3578902062E-002    0.5788509391E-002   -0.7083794714E+000   -0.1498325018E-002    0.2892801037E-002   -0.2296605803E+000
C     0.2879266912E-001   -0.3407072632E-001    0.8180972304E+001   -0.1151374123E+000   -0.3664793055E-001    0.2064042353E+001
H     0.6294649122E+000    0.2075717980E+000    0.8918862207E+001    0.1448323013E+001   -0.1457210473E+001    0.5893637059E+000
H     0.3164211182E+000   -0.1037663047E+001    0.7547643294E+001   -0.9923896287E-001    0.1683818655E+001    0.4101623298E+001
H    -0.8265748752E+000    0.5160771983E+000    0.8239036731E+001    0.2167261346E+000   -0.1502980459E+000   -0.3400653609E+000
           5
POT 006 TIME 0.1500000000E+003
I     0.1197770016E-003   -0.2301760199E-002   -0.7829770259E+000   -0.6574633002E-003   -0.1187313089E-002   -0.2552410500E+000
C     0.5660467162E-002   -0.1655268846E-001    0.8870571076E+001    0.4182609350E-002   -0.1235350743E+000    0.2400453986E+001
H    -0.9071838569E+000    0.6588501452E-001    0.9476519500E+001   -0.2636621640E+001    0.5785575209E-001    0.1988551893E+001
H     0.7611006034E+000    0.7326990075E+000    0.8669404763E+001    0.1725812081E+001    0.1095398449E+000    0.2062351604E+000
H     0.4328581311E-001   -0.3408207856E+000    0.7721410694E+001    0.9345339703E+000    0.1438790841E+001    0.1366747286E+001
           5
POT 010 TIME 0.1500000000E+003
I    -0.3588952268E-003    0.1628732407E-002   -0.7527141817E+000   -0.1642867989E-003    0.1919979745E-003   -0.2416605370E+000
C     0.6650368244E-002   -0.8979595873E-002    0.8552732948E+001    0.1359916107E+000    0.3463805598E+000    0.2072746306E+001
H     0.1109434674E+001    0.4254884312E-001    0.8588878972E+001   -0.7508247423E-001   -0.2505677855E+001    0.1845148112E+001
H    -0.6456325577E+000    0.8385152151E+000    0.8633311183E+001   -0.1773794672E+001   -0.1707619642E+001    0.1914946686E+001
H    -0.4858636524E+000   -0.9886360589E+000    0.8617459278E+001    0.2568531362E+000    0.6009434722E-001    0.1992353849E+001
           5
POT 008 TIME 0.1500000000E+003
I    -0.2981806221E-002    0.3411031023E-002   -0.8738844959E+000   -0.1625174886E-002    0.4889352847E-003   -0.2907052760E+000
C     0.8711002263E-002   -0.1725514866E-001    0.9582897615E+001    0.1639215096E+000    0.1502560789E+000    0.3029194446E+001
H     0.3082527986E+000   -0.7744099607E+000    0.1025353593E+002   -0.2271453981E+001    0.3184205274E+000    0.1646084044E+001
H    -0.4243924807E+000    0.7956064996E+000    0.9904582830E+001    0.2583979254E+000   -0.2946633764E+001    0.1426503463E+000
H     0.3627385683E+000   -0.1918131122E+000    0.8620288010E+001    0.2537955219E+000    0.8051141976E+000   -0.1263936737E+001
           5
POT 007 TIME 0.1500000000E+003
I    -0.7140058761E-003    0.1344936800E-001   -0.8038764836E+000    0.7423577454E-004    0.5685138678E-002   -0.2606220013E+000
C     0.2344417755E-002   -0.9422622603E-001    0.8987004661E+001   -0.2131216060E+000   -0.6647173437E+000    0.2069463498E+001
H     0.9494377258E+000    0.2804429850E+000    0.9404559980E+001   -0.1249204274E+001    0.2090191033E+001    0.2458042918E+001
H     0.4132138116E-001   -0.9595813808E+000    0.8395319805E+001    0.6216736986E+000    0.2145691804E+001    0.3649584749E+001
H    -0.9799320001E+000    0.1127078115E+000    0.9348080257E+001    0.3130430696E+001    0.2966082301E+001    0.2082142165E+001
           5
POT 007 TIME 0.1500000000E+003
I     0.4634298835E-002    0.3589543575E-002   -0.8302606480E+000    0.2741518334E-002    0.1521901848E-002   -0.2707242534E+000
C    -0.2865592515E-001   -0.1649341625E-001    0.9231169877E+001   -0.1551904800E+000    0.4657760141E-001    0.2287211886E+001
H    -0.5675493700E+000   -0.9109730251E+000    0.9393169663E+001    0.1399738385E+001    0.9950359930E+000    0.3218924101E+001
H    -0.5860798774E+000    0.7608326211E+000    0.9559974637E+001    0.2742116802E+001   -0.2307875067E+001    0.9800847547E+000
H     0.8960048181E+000   -0.8387544539E-001    0.8574884290E+001   -0.2645395095E+001    0.5756737086E+000    0.2660264650E+001
           5
POT 009 TIME 0.1500000000E+003
I    -0.4593364996E-003   -0.5581719285E-002   -0.7303823795E+000   -0.3437748169E-003   -0.2006120416E-002   -0.2363813523E+000
C     0.2109144526E-001    0.7267867748E-001    0.8386824659E+001    0.6946990315E-001    0.3064547079E+000    0.2173324015E+001
H     0.7272656929E+000   -0.4627735532E+000    0.9179106504E+001   -0.3983212879E+000   -0.8869516223E+000    0.2040072285E+001
H    -0.6067439816E+000    0.8949876113E+000    0.8492090881E+001   -0.2198008604E-001   -0.8871464259E-001    0.2689152300E+001
H    -0.3331211838E+000   -0.5733270032E+000    0.7336013328E+001   -0.3727808061E+000   -0.2409685891E+001   -0.8388233689E+000
           5
POT 006 TIME 0.1500000000E+003
I    -0.2372564035E-001    0.6789760620E-002   -0.8167936516E+000   -0.6597102433E-002    0.2687946301E-002   -0.2673880141E+000
C     0.2039721711E+000   -0.4346680166E-001    0.9132989144E+001   -0.4793668179E+000    0.5434979569E-001    0.2344270488E+001
H     0.7298077854E+000    0.2341936322E+000    0.9896263424E+001    0.1639207922E+001   -0.1771922364E+000    0.3485217223E+001
H     0.7321779940E+000   -0.1423204054E+000    0.7973889471E+001    0.1262823605E+001   -0.1488009890E+001    0.4486623167E+000
H    -0.9116499428E+000   -0.4277245961E+000    0.9141110505E+001    0.3632099723E+001    0.6798770301E+000    0.1823312116E+001
           5
POT 010 TIME 0.1500000000E+003
I    -0.8117172315E-002   -0.7704801182E-002   -0.6653215028E+000   -0.2865679683E-002   -0.1915905217E-002   -0.2097696286E+000
C     0.1085635734E+000    0.5759841296E-001    0.7838801051E+001    0.2557313340E-001   -0.1518250337E+000    0.1327700608E+001
H    -0.4562426932E-001    0.5825855772E+000    0.8800991411E+001   -0.1622498189E+001    0.2135232006E+000    0.4008393531E+001
H     0.2961774852E+000    0.6142211828E+000    0.6901995139E+001    0.9864982962E+000    0.1513928442E+000    0.2417519127E+001
H    -0.4873965111E+000   -0.9249524384E+000    0.7673336666E+001    0.7094133775E+000    0.1677521295E+001    0.4193894504E+001
           5
POT 010 TIME 0.1500000000E+003
I     0.2321789765E-002   -0.9545735919E-005   -0.6185193665E+000    0.9558159956E-003   -0.2457279985E-003   -0.1988776429E+000
C     0.1241106933E-001   -0.3852992206E-002    0.7438603908E+001    0.6650086101E-001   -0.8157533623E-001    0.1832261521E+001
H     0.4545344518E+000    0.3799461734E+000    0.6499018350E+001   -0.5318526233E+000    0.6749681238E+000    0.3738722362E+000
H    -0.1270955893E-001    0.3716129064E+000    0.8443390737E+001   -0.7135842535E+000   -0.9125668826E+000    0.7230049191E+000
H    -0.8842184920E+000   -0.7067062805E+000    0.7258163741E+001    0.3319109661E+000    0.1238943361E+001    0.2132803796E+001
           5
POT 009 TIME 0.1500000000E+003
I    -0.3738111030E-002    0.7165713219E-002   -0.6926221284E+000   -0.1287546574E-002    0.1575272043E-002   -0.2204312374E+000
C     0.2247145082E-001   -0.6993526395E-001    0.8064369085E+001   -0.2586079628E-001    0.2557792271E+000    0.2043358994E+001
H     0.1105728566E+001    0.8117176852E-001    0.8167188267E+001   -0.2427644184E+000   -0.1042456054E+001    0.1213330750E+001
H    -0.5490344405E+000    0.9094169119E+000    0.8020694942E+001    0.2402550715E+000   -0.7337040066E+000    0.1426529912E+001
H    -0.3598495217E+000   -0.1060708581E+001    0.7835512998E+001    0.4688837955E+000   -0.1467373383E+001    0.7685742662E+000
           5
POT 004 TIME 0.1500000000E+003
I     0.1416566196E-001   -0.3988076692E-002   -0.7879917422E+000    0.4150623209E-002   -0.9765138977E-003   -0.2574155044E+000
C    -0.8668077230E-001    0.6588779947E-001    0.8838630708E+001    0.5475277550E-001   -0.1639583383E+000    0.2577657534E+001
H     0.1002852928E+001   -0.3810315215E-001    0.8921637377E+001   -0.1749425843E+001    0.7484743714E+000    0.1698205146E+000
H    -0.9151732582E+000    0.5573653189E+000    0.9499121509E+001    0.1820188752E+000    0.7445813317E+000    0.6928975875E+000
H    -0.7129637559E+000   -0.8111587642E+000    0.8446931352E+001    0.4654191462E+000    0.5766994111E+000    0.8547135227E+000
           5
POT 010 TIME 0.1500000000E+003
I     0.9054507158E-002    0.5197279380E-003   -0.8162227983E+000    0.2966176417E-002    0.8175249351E-003   -0.2664132415E+000
C    -0.4346291763E-001    0.1837710461E-001    0.9111512239E+001   -0.1497173955E+000   -0.2982380016E-001    0.2192601836E+001
H    -0.2546938786E+000    0.1849783722E+000    0.7960939924E+001   -0.1038535097E+000    0.3944037243E+000    0.4221889493E+000
H    -0.4014382544E+000    0.5836659521E+000    0.9894599834E+001    0.5638290856E+000    0.3322519670E+000    0.3786427221E+001
H     0.3149611705E-001   -0.1056176830E+001    0.9364934234E+001    0.9485699062E+000   -0.4763337791E+000    0.3245659526E+001
           5
POT 001 TIME 0.1500000000E+003
I     0.6972714460E-002   -0.5830407294E-002   -0.8682265736E+000    0.1828783789E-002   -0.2483831142E-002   -0.2831915368E+000
C    -0.3931988282E-001    0.8786589067E-002    0.9541695982E+001   -0.1530205162E+000    0.9262504989E-001    0.2323653331E+001
H     0.9926051322E+000    0.3852599869E+000    0.9297125634E+001    0.5830311096E+000   -0.9052015730E-001    0.3475424712E+001
H    -0.5401434111E+000    0.9111640142E-001    0.1058145873E+002    0.9636386815E+000   -0.7115059000E+000    0.1153436986E+001
H    -0.8972148747E+000    0.1470435587E+000    0.8672516051E+001    0.2721141936E-001    0.9571522343E-002    0.3343284698E+001
           5
POT 009 TIME 0.1500000000E+003
I     0.1165303690E-001    0.2114031495E-002   -0.7791561281E+000    0.3848916869E-002    0.1440568275E-003   -0.2510285675E+000
C    -0.8805385867E-001   -0.4018480370E-001    0.8789594045E+001    0.6845669467E-001    0.2373067912E-001    0.2216834229E+001
H    -0.3576726356E-001    0.1629096421E+000    0.7750426325E+001   -0.9358932207E+000   -0.4503690630E+000    0.1513403117E+001
H    -0.3709203219E+000    0.1006753921E+001    0.9157110172E+001    0.6589062595E-001   -0.1073630558E+001    0.2435008300E+001
H    -0.1882765783E-001   -0.9598107294E+000    0.9377853155E+001   -0.4331179350E+000    0.1221876465E+001    0.1248210735E+001
           5
POT 004 TIME 0.1500000000E+003
I    -0.1016424949E-001    0.5728753185E-003   -0.8078828364E+000   -0.4005028808E-002    0.9739392293E-003   -0.2633364061E+000
C     0.5645286178E-001    0.7766571994E-002    0.9022926855E+001    0.5529061941E-001    0.1281671753E+000    0.2080307470E+001
H    -0.2152781408E+000    0.5073459031E+000    0.9929558551E+001   -0.1945302279E+001   -0.2900737954E+000    0.3575789963E+001
H     0.1099468348E+001    0.2972353390E+000    0.8487218949E+001    0.1405499642E+001   -0.1339895342E+001    0.1688937126E+001
H    -0.2605476252E+000   -0.9594306417E+000    0.8771781044E+001    0.3937376280E+000   -0.1498479642E-001    0.3127206186E+001
           5
POT 004 TIME 0.1500000000E+003
I    -0.4846266014E-001   -0.4416919107E-002   -0.8337279445E+000   -0.1654600406E-001   -0.1572300847E-002   -0.2737295587E+000
C     0.3927117907E+000    0.2056283018E-001    0.9247044328E+001    0.2916710727E+000   -0.2349693381E+000    0.2512646715E+001
H     0.1343221139E+001    0.5241845551E+000    0.8570187716E+001    0.1979963174E+001    0.1866847097E+001    0.2291520956E+001
H    -0.3286396520E+000    0.8264654747E+000    0.9640981048E+001   -0.1452133079E+001   -0.1917436885E+000    0.6151354293E+000
H     0.4079175314E+000   -0.1057443141E+001    0.9549649723E+001   -0.1918118040E+001    0.1312393746E+001    0.1641865402E+001
           5
POT 005 TIME 0.1500000000E+003
I    -0.1587239978E-001    0.5501141843E-002   -0.9087079736E+000   -0.4337658258E-002    0.2332492522E-002   -0.2947972746E+000
C     0.1242070203E+000   -0.3136847980E-001    0.9890160395E+001   -0.2166284702E+000   -0.2086706515E+000    0.2754447040E+001
H     0.1017446808E+001    0.4066269352E+000    0.1030298595E+002    0.4061556647E+000    0.5787947159E-001    0.3324138708E+000
H     0.3176351210E+000   -0.7997833976E+000    0.9173727708E+001    0.1622314486E+001    0.5330950740E+000    0.2895706963E+001
H    -0.8135104915E+000    0.8833549923E-001    0.1012599628E+002    0.1097569203E+001    0.1607442395E+001    0.1109900870E+001
           5
POT 004 TIME 0.1500000000E+003
I     0.1510073581E-002   -0.4668903234E-002   -0.7935666426E+000    0.1339194922E-002   -0.1986146989E-002   -0.2572739279E+000
C     0.4393463585E-003    0.7822747219E-002    0.8906409895E+001   -0.7068013888E-001    0.3314005202E+000    0.2069241037E+001
H     0.3337294688E+000    0.7830362324E+000    0.7929358818E+001   -0.6340781797E+000   -0.1609058031E+001    0.3195178835E+001
H     0.3542039501E+000    0.2867233080E+000    0.9976202166E+001    0.1050516130E+001   -0.1439008063E+001    0.2518992533E+001
H    -0.8981644119E+000   -0.5893206727E+000    0.8817896950E+001    0.2500980628E+000   -0.6526442920E+000    0.2028578213E+001
           5
POT 007 TIME 0.1500000000E+003
I    -0.7632069648E-002    0.2229826417E-002   -0.9915259308E+000   -0.2334026774E-002    0.2350994131E-003   -0.3270396282E+000
C     0.5659426944E-001   -0.5517248164E-001    0.1059299037E+002   -0.1924794488E+000    0.1103033533E+000    0.2621180996E+001
H     0.9943482433E+000   -0.2746253403E+000    0.1096371062E+002    0.9378590063E+000   -0.7463541152E-001    0.4384731686E+001
H    -0.6310801485E+000    0.6979142533E+000    0.1111701248E+002    0.1610725828E+001   -0.1560206670E+001    0.2838265721E+001
H    -0.8008342588E-001   -0.3457316249E-001    0.9502340571E+001    0.3448523046E-001    0.2974962716E+000    0.2736015263E+001
           5
POT 010 TIME 0.1500000000E+003
I    -0.1169209680E-002   -0.5884032151E-002   -0.6363860428E+000    0.2366159256E-003   -0.2147887528E-002   -0.2028500980E+000
C     0.1126635285E-001    0.8793335934E-001    0.7577837473E+001    0.1422046975E+000   -0.8098801702E-001    0.1916472166E+001
H     0.8143393388E+000   -0.3437866635E+000    0.6961836190E+001   -0.8189202970E+000    0.1179292758E+001    0.3426913839E+001
H     0.2502794425E+000    0.1658307276E+000    0.8708048686E+001    0.5946131351E+000   -0.6006694618E+000   -0.1727271463E+001
H    -0.1065571399E+001   -0.1219512604E+000    0.7085481028E+001   -0.1506837723E+001    0.6599059582E+000    0.1010050772E+001
           5
POT 009 TIME 0.1500000000E+003
I    -0.7885994961E-003    0.5035364358E-002   -0.7581967369E+000    0.1565538981E-003    0.1301910985E-002   -0.2457572754E+000
C     0.5555001905E-002   -0.2279427031E-001    0.8633949297E+001    0.2564435987E-001    0.1674599282E+000    0.2135069694E+001
H     0.9161618011E+000   -0.1172211512E+000    0.8035228482E+001   -0.1372563367E+001   -0.8257580896E+000    0.2392448933E+001
H    -0.8587463286E+000    0.5923950052E+000    0.8240930219E+001    0.1976629295E+000   -0.6150454729E+000    0.1492764520E+001
H    -0.2460970380E-001   -0.8410322149E+000    0.9272184199E+001    0.8497048355E+000   -0.7186446270E+000    0.1635836046E+001
           5
POT 010 TIME 0.1500000000E+003
I     0.6503959498E-002    0.1063323403E-001   -0.7428066451E+000    0.2601915528E-002    0.4317523371E-002   -0.2389390740E+000
C    -0.5866191932E-001   -0.9755878837E-001    0.8499857670E+001    0.5887811387E-001    0.2222557919E+000    0.1946743338E+001
H     0.4829122553E+000   -0.9853910691E+000    0.8449215597E+001    0.7531161825E-001   -0.4922683342E+000    0.2973169452E+001
H    -0.1083974555E+001    0.1470240540E-001    0.8357604479E+001    0.5230864075E+000   -0.1476504141E+000    0.3006471937E+001
H     0.4843256714E+000    0.7944449308E+000    0.8476828864E+001   -0.1625345563E+001   -0.2549628196E+001    0.9482078207E+000
           5
POT 001 TIME 0.1500000000E+003
I     0.6901019574E-002   -0.1473669536E-001   -0.8272902541E+000    0.1360703535E-002   -0.4763334103E-002   -0.2687932062E+000
C    -0.4692698071E-001    0.1413652138E+000    0.9182243195E+001   -0.1808699374E+000   -0.2933205657E-001    0.2432647311E+001
H     0.6314395833E+000   -0.5576085191E+000    0.9922401415E+001    0.8536313360E-001    0.2297748992E+000    0.1313749330E+001
H    -0.1058497875E+001    0.5652627649E+000    0.9613375549E+001    0.1384927633E+001   -0.2236354394E+000    0.6502070397E+000
H     0.1079137746E+000    0.1518238599E+000    0.8167388030E+001    0.5088296894E+000    0.9357748177E+000    0.2902945338E+001
           5
POT 011 TIME 0.1500000000E+003
I     0.1683319226E-002   -0.8265006933E-002   -0.7711574226E+000   -0.4977379629E-004   -0.2089272968E-002   -0.2474109423E+000
C    -0.7554360407E-002    0.7496015872E-001    0.8698951824E+001    0.3878590925E+000   -0.7307243464E-001    0.2049749344E+001
H     0.1004540194E+001    0.1281115088E+000    0.8820735358E+001   -0.1613896019E+001    0.3657785622E+000    0.2036287717E+001
H    -0.7277439764E+000    0.8177510004E+000    0.8960390036E+001   -0.1913916232E+001    0.1440351865E+001    0.2637646462E+001
H    -0.4171868971E+000   -0.8014612298E+000    0.8686646550E+001   -0.1092401038E+001   -0.6749968195E+000    0.2090796382E+001
           5
POT 009 TIME 0.1500000000E+003
I     0.5183407987E-002   -0.7510739928E-002   -0.6823602436E+000    0.2540239740E-002   -0.2807712066E-002   -0.2181649114E+000
C    -0.1954762396E-001    0.2847179562E-001    0.7937839572E+001   -0.6099182822E-001   -0.1559845472E+000    0.2035690102E+001
H    -0.1731958575E+000    0.8959468192E+000    0.7173394256E+001   -0.1079117856E+001    0.1245211029E+001    0.1299132455E+001
H     0.5280821655E+000    0.3830816017E+000    0.8836671258E+001    0.2944425227E+000   -0.7236332823E+000    0.8447722638E+000
H    -0.7735904185E+000   -0.6746550359E+000    0.8277489726E+001    0.1191456362E+001    0.1688343869E+001    0.1084085749E+001
           5
POT 010 TIME 0.1500000000E+003
I    -0.6910187985E-002    0.1252743364E-003   -0.8261375718E+000   -0.2598887118E-002   -0.5986829083E-003   -0.2690836343E+000
C     0.9596253343E-001   -0.2865085219E-001    0.9229528265E+001    0.1000421001E+000    0.3284024356E+000    0.1952594215E+001
H     0.1002537945E+001    0.3147915852E+000    0.8926742322E+001   -0.1081934472E+001    0.3452101768E+000    0.4248880003E+001
H    -0.6897484632E+000    0.9111327079E+000    0.9037321254E+001    0.2131355973E+001   -0.2783470279E+001    0.3317849516E+001
H    -0.5918248767E+000   -0.9078280452E+000    0.9029028435E+001   -0.1916623216E+001   -0.1399170009E+001    0.3059176760E+001
           5
POT 006 TIME 0.1500000000E+003
I    -0.4389249514E-002   -0.4176168439E-002   -0.9251666613E+000   -0.2338164495E-002   -0.1561956525E-002   -0.3031382914E+000
C     0.6881628585E-001    0.6047837360E-001    0.1003775998E+002   -0.2898279674E+000   -0.8406369311E-001    0.2196293534E+001
H    -0.2342541464E+000   -0.5749690230E+000    0.1085506789E+002   -0.1126197160E+000    0.5835269746E+000    0.3516842557E+001
H    -0.4579174345E+000    0.1000102342E+001    0.9894870886E+001    0.1513314552E+001    0.2511424497E+000    0.4791147447E+001
H     0.4268165810E+000   -0.6172178611E+000    0.9133284245E+001    0.2345367062E+001    0.3637965020E+000    0.3718401474E+001
           5
POT 008 TIME 0.1500000000E+003
I    -0.9951331134E-002    0.4541121990E-002   -0.8317218736E+000   -0.2829750223E-002    0.8986115470E-003   -0.2735491839E+000
C     0.6611315856E-001   -0.6854743377E-001    0.9270772015E+001    0.2643338509E+000   -0.5829740158E-001    0.2430838408E+001
H     0.1178620764E+001   -0.2149172310E+000    0.8851850219E+001    0.7503280878E+000   -0.7831959758E+000    0.1749093651E+001
H    -0.8359526317E-001    0.1083187482E+001    0.9790319288E+001   -0.1355519710E+001    0.1908475919E+001    0.3340853793E+001
H    -0.6220355638E+000   -0.6059878084E+000    0.8503200002E+001   -0.2182911216E+001   -0.5355075698E+000    0.3796814623E+000
           5
POT 011 TIME 0.1500000000E+003
I     0.5839575027E-002    0.4731307493E-002   -0.6683193588E+000    0.1819360237E-002    0.1759615979E-002   -0.2151344143E+000
C    -0.6117032989E-001   -0.5286586223E-001    0.7843083679E+001    0.1818019044E+000    0.1126724026E+000    0.1860674116E+001
H     0.9790063673E+000   -0.2218400738E+000    0.7514989852E+001   -0.2076750344E+001   -0.4017715479E+000    0.1840831734E+001
H    -0.8078956038E+000    0.4898872082E+000    0.7296302361E+001   -0.2104107677E+000   -0.9623418521E+000    0.1279759976E+001
H    -0.1821035949E+000   -0.2348911955E+000    0.8892506549E+001   -0.1087466943E+000   -0.1994152521E+000    0.1829304723E+001
           5
POT 004 TIME 0.1500000000E+003
I    -0.6448647734E-003    0.1158953958E-001   -0.9234621698E+000   -0.2152315600E-003    0.4306377987E-002   -0.3010812637E+000
C     0.1214490268E-003   -0.1074821009E+000    0.1000158905E+002   -0.8232203871E-001    0.1100038763E+000    0.2504339278E+001
H     0.1067779220E+001    0.3119103371E+000    0.9982147332E+001    0.8644208712E+000    0.8556077642E+000    0.2651173991E+001
H    -0.2245852813E+000   -0.1148719404E+001    0.9899957763E+001   -0.8744775103E+000   -0.1608057002E+001    0.3814322947E+001
H    -0.7358461456E+000    0.6478907323E+000    0.1021641042E+002    0.1029369601E+001   -0.1105085582E+001    0.1629905811E+001
           5
POT 003 TIME 0.1500000000E+003
I    -0.1859988919E-001   -0.5003669533E-002   -0.7699792425E+000   -0.5671685277E-002   -0.1167422187E-002   -0.2456225315E+000
C     0.1748341204E+000    0.2880183142E-001    0.8739234139E+001   -0.2443632290E+000   -0.4018877074E+000    0.2030186494E+001
H    -0.9538677870E-001    0.3651386204E+000    0.9774676506E+001   -0.2161311685E+000    0.1057312225E+001    0.4200767154E+001
H     0.5445399481E+000    0.6702665903E+000    0.7864291565E+001    0.2504251672E+001    0.2619598086E+001   -0.8660996966E+000
H    -0.2144493989E+000   -0.8237450616E+000    0.8189531414E+001    0.1323065826E+001    0.1223259498E+001    0.3430270498E+001
           5
POT 010 TIME 0.1500000000E+003
I     0.5332285891E-002    0.7835474663E-002   -0.7229573726E+000    0.1648840653E-002    0.3227388459E-002   -0.2323114494E+000
C    -0.2847818500E-001   -0.2999454471E-001    0.8304989178E+001    0.5885094685E-001    0.1048604334E+000    0.1935110037E+001
H     0.7942971721E+000   -0.8986804421E+000    0.8019908411E+001    0.6952249374E+000   -0.1894130671E+001    0.1400805996E+001
H    -0.9816376752E+000   -0.1674074021E+000    0.7778537495E+001   -0.1136090303E+001   -0.1071556561E+001    0.1796439757E+001
H    -0.1396709339E+000    0.4300625751E+000    0.9296775055E+001   -0.4644224144E+000    0.1307529423E+001    0.3032046011E+001
           5
POT 008 TIME 0.1500000000E+003
I     0.8312962904E-002    0.1316968292E-002   -0.7650624222E+000    0.2438921028E-002    0.7097950527E-003   -0.2485584149E+000
C    -0.5359531461E-001   -0.2256546609E-001    0.8704639051E+001    0.2529421073E+000    0.7659962421E-001    0.2201236692E+001
H     0.5053926333E+000   -0.7922075853E+000    0.8375887448E+001   -0.9825864200E+000   -0.1494920135E+001    0.1735633944E+001
H     0.7105726771E-001    0.1008522749E+001    0.8178103887E+001    0.1095930489E+001    0.2456771033E+001    0.4581317495E-001
H    -0.9988339710E+000   -0.1123092568E+000    0.9049998554E+001   -0.3437348379E+001   -0.1962955251E+001    0.3314766378E+001
           5
POT 010 TIME 0.1500000000E+003
I    -0.8754170102E-003    0.3493226493E-002   -0.7337541473E+000   -0.6658156974E-003    0.8237681566E-003   -0.2359183357E+000
C     0.1517838858E-001   -0.2633464327E-001    0.8397667220E+001   -0.3509359037E-001    0.2239018058E-001    0.1965557400E+001
H     0.9645944032E+000    0.6720746236E-001    0.8937926262E+001    0.1021253495E+001   -0.4775530209E+000    0.3186040603E+001
H    -0.4494649130E+000    0.6790117161E+000    0.7655437227E+001   -0.6909303219E+000   -0.3800945464E-001    0.1189198519E+001
H    -0.5760784119E+000   -0.8746809255E+000    0.8665898235E+001    0.1750851261E+000    0.1455013835E+000    0.1918119259E+001
           5
POT 009 TIME 0.1500000000E+003
I     0.9329916419E-002   -0.3461871424E-002   -0.7221303086E+000    0.4389113375E-002   -0.4559726434E-003   -0.2341137181E+000
C    -0.8793081047E-001    0.4516785285E-001    0.8326955664E+001    0.1029773424E+000   -0.1093815240E+000    0.1999235224E+001
H    -0.1161707550E+001   -0.8851871171E-001    0.8076846093E+001   -0.9057307815E+000   -0.7337746637E+000    0.3320449038E+001
H     0.4572664526E+000    0.8902403816E+000    0.8109972027E+001    0.7051169585E+000   -0.4407743098E-001    0.1349638860E+001
H     0.5756297238E+000   -0.9072796361E+000    0.8507461596E+001   -0.1578761520E+001    0.2135690022E+001    0.1012953196E+001
           5
POT 010 TIME 0.1500000000E+003
I    -0.4469123920E-002   -0.2537483707E-002   -0.7475394960E+000   -0.1799667073E-002    0.6497925176E-003   -0.2443375859E+000
C     0.2864792814E-001    0.5042346314E-001    0.8504009842E+001    0.3985609587E-001   -0.1256375781E+000    0.2101258781E+001
H     0.9852111365E+000    0.2999874780E+000    0.8785289100E+001   -0.3520612199E+000    0.8834319368E+000    0.2060051314E+001
H     0.1969843832E-001   -0.7204449615E+000    0.7758128015E+001   -0.5389452724E-001   -0.5196565425E+000    0.2335302812E+001
H    -0.7917128790E+000    0.1484110267E+000    0.9275781180E+001    0.1544017846E+000    0.1054726112E+001    0.1370523182E+001
           5
POT 011 TIME 0.1500000000E+003
I    -0.7322545633E-003    0.2340395875E-002   -0.7045508311E+000   -0.3000769321E-003    0.1074537269E-002   -0.2195737520E+000
C     0.5817100193E-002   -0.3091250298E-001    0.8138143761E+001   -0.1986670196E+000    0.6771995512E-002    0.1832040192E+001
H     0.1183782798E+001   -0.9326379285E-001    0.8467230235E+001    0.4704994633E+001    0.2286974721E+000    0.2329508166E+001
H    -0.2980283898E+000    0.7916228355E+000    0.7521752786E+001    0.3547017081E+000    0.1128831207E+001    0.2614596936E+000
H    -0.8475302313E+000   -0.5834229549E+000    0.8745869412E+001   -0.2648332725E+001   -0.1552516661E+001    0.3253511818E+001
           5
POT 001 TIME 0.1500000000E+003
I    -0.1697674102E-001    0.4576349535E-003   -0.9127958264E+000   -0.6448028673E-002   -0.1985344180E-003   -0.3032955311E+000
C     0.1414840618E+000   -0.1237344183E-001    0.9974381856E+001   -0.1503705420E+000    0.3996694151E-002    0.2598597656E+001
H    -0.9058762895E+000   -0.1152768527E+000    0.9686466695E+001    0.2873817297E+001    0.7165263357E+000    0.1405049838E+001
H     0.5383366488E+000    0.1012034812E+001    0.9701493826E+001   -0.3515335264E+000   -0.1967110489E+001    0.2947650416E+001
H     0.8546754640E+000   -0.8174778811E+000    0.9647386935E+001    0.1030247612E+000    0.1223405395E+001    0.2890177178E+001
           5
POT 006 TIME 0.1500000000E+003
I     0.7727683702E-003   -0.7379565930E-002   -0.7753466931E+000    0.5587507857E-003   -0.2193618266E-002   -0.2485427411E+000
C     0.1025438885E-001    0.8017285479E-001    0.8769569075E+001   -0.2039516928E+000   -0.3471740543E+000    0.1917726680E+001
H     0.6457545975E+000    0.3613472023E+000    0.7826420007E+001   -0.1011112748E+001    0.2614590123E+000    0.4467137199E+001
H    -0.6683544471E+000    0.5541582788E+000    0.9434495545E+001    0.1243107709E+001    0.1747148460E+001    0.2388214042E+001
H    -0.1862504849E+000   -0.9451187499E+000    0.8890839491E+001    0.2130807243E+001    0.2398929324E+001    0.1622056065E+001
           5
POT 006 TIME 0.1500000000E+003
I     0.5268275347E-002   -0.4181373271E-002   -0.8261183128E+000    0.1678479156E-002   -0.9471920398E-003   -0.2696024813E+000
C    -0.2300803139E-001    0.7015232619E-001    0.9212412437E+001   -0.3249941844E-001    0.1395701468E+000    0.2393291752E+001
H     0.6588720209E+000   -0.3072353827E+000    0.8421286770E+001    0.7367598343E+000   -0.1410110829E+001    0.9374673073E+000
H    -0.6605792343E+000    0.8591551709E+000    0.9146877126E+001   -0.8283002180E+000    0.1097743584E+001    0.2016933235E+001
H    -0.4097289510E+000   -0.8259914736E+000    0.9702312381E+001    0.2585171512E+000   -0.1216500227E+001    0.2512325742E+001
           5
POT 010 TIME 0.1500000000E+003
I     0.4329498001E-002    0.5421551567E-002   -0.7992045349E+000    0.5571945162E-003    0.1407372058E-002   -0.2585312206E+000
C    -0.2881463409E-001   -0.5213790434E-001    0.8968369406E+001    0.8698870007E-002   -0.2582884761E+000    0.2506239792E+001
H     0.8225277514E+000    0.4796197486E+000    0.9109004147E+001   -0.1713735084E+001    0.4491409927E+000    0.6925953365E+000
H    -0.7203563527E+000    0.4688991691E+000    0.8372402755E+001    0.7557293644E+000    0.1264314838E+001    0.8625626847E+000
H    -0.3111819945E+000   -0.1008923807E+001    0.9230661734E+001    0.7807200789E+000    0.1185779355E+001    0.1151048049E+001
           5
POT 011 TIME 0.1500000000E+003
I     0.4397793672E-002    0.5745629934E-002   -0.6496369541E+000    0.8665373637E-003    0.1369728790E-002   -0.2027370953E+000
C    -0.2742849594E-001   -0.4227160990E-001    0.7665048852E+001    0.6137631257E+000    0.1290492275E+000    0.2136634838E+001
H    -0.1990014865E+000    0.5776682371E+000    0.8585817383E+001   -0.7190940680E+000   -0.1975258684E+001   -0.5241639558E+000
H    -0.1052391199E+001   -0.2955792534E+000    0.7029753020E+001   -0.3194799826E+001   -0.1467865279E+001   -0.2604554662E+000
H     0.1023662283E+001   -0.5352169934E+000    0.7802554285E+001   -0.3500262309E+001    0.1718211570E+001    0.8768492593E+000
           5
POT 009 TIME 0.1500000000E+003
I     0.6213426896E-002    0.7587936059E-002   -0.7259932801E+000    0.1880562567E-002    0.2027462136E-002   -0.2325709695E+000
C    -0.6548913019E-001   -0.8639750230E-001    0.8317293706E+001   -0.2588920365E-001    0.3165773163E-001    0.1966286917E+001
H     0.8829645586E+000    0.2744872217E+000    0.8278260559E+001    0.1040164838E+001    0.5145682987E+000    0.1308393686E+001
H    -0.6854495730E+000    0.5203234520E+000    0.7648972737E+001   -0.5334396591E+000    0.1613037987E+000    0.1000963444E+001
H    -0.2035025447E+000   -0.7189156567E+000    0.9332140930E+001   -0.4368550619E+000   -0.1307150426E+001    0.3560651489E+001
           5
POT 008 TIME 0.1500000000E+003
I     0.1570837875E-001    0.2147302023E-001   -0.9263453449E+000    0.4802623435E-002    0.6311260588E-002   -0.3009325614E+000
C    -0.1078005041E+000   -0.1306795955E+000    0.9996302982E+001   -0.1263319799E+000    0.1534794859E+000    0.2788096204E+001
H     0.3844567537E+000   -0.9632229343E+000    0.9569322225E+001    0.1091891088E+001   -0.1497705471E+001    0.2869959284E+001
H     0.4255258722E-001    0.3656769666E+000    0.1093193688E+002    0.1076996615E+001    0.5702788423E+000   -0.2586051993E+000
H    -0.1127825467E+001   -0.5504410910E+000    0.9962292762E+001   -0.1272358486E+001   -0.1694935708E+001    0.2072815519E+001
           5
POT 009 TIME 0.1500000000E+003
I     0.7727797435E-002   -0.6943009182E-002   -0.6844190861E+000    0.3211618538E-002   -0.2156012427E-002   -0.2190755494E+000
C    -0.6627981870E-001    0.4637095782E-001    0.7983437805E+001    0.1259216219E+000    0.5589045102E-002    0.1924991308E+001
H    -0.2314073881E+000    0.5518146798E+000    0.6927521446E+001   -0.1411269825E+001   -0.1016701128E+001    0.9295660478E+000
H     0.4955736413E-001    0.6772223573E+000    0.8862736630E+001    0.1198604462E+000   -0.4221702504E-001    0.3140247932E+001
H     0.6188090270E-002   -0.9109661492E+000    0.8248041735E+001   -0.6080140307E+000    0.1262484963E+001    0.6021292168E+000
           5
POT 003 TIME 0.1500000000E+003
I     0.8361847194E-002   -0.1128317764E-001   -0.9432050097E+000    0.2397542170E-002   -0.4036127866E-002   -0.3093585672E+000
C    -0.6061298470E-001    0.6930002783E-001    0.1015491655E+002    0.2410391489E+000    0.1337158136E-001    0.2385346457E+001
H     0.6540197468E+000    0.4238404054E+000    0.9438868605E+001   -0.2104533179E+001   -0.1916451508E+000    0.3696116380E+001
H     0.1630350884E+000    0.1358612505E+000    0.1131404940E+002   -0.7386278811E+000   -0.4004369578E+000    0.3601490707E+001
H    -0.1153757977E+001    0.5512818025E-001    0.9992025142E+001   -0.3321431352E+000    0.9496168320E+000    0.3261147142E+001
           5
POT 004 TIME 0.1500000000E+003
I    -0.3604963972E-002   -0.4645572863E-002   -0.9231615702E+000   -0.7426219034E-003   -0.1777770161E-002   -0.3017533946E+000
C     0.1437941973E-001    0.3205349378E-001    0.1000210697E+002   -0.1717295980E+000   -0.2088734050E+000    0.2517490924E+001
H     0.1081534168E+001   -0.1124253881E+000    0.1033807293E+002    0.1241933109E+001   -0.8911708972E-001    0.2620777231E+001
H    -0.3682540175E+000    0.1002447900E+001    0.1015313749E+002   -0.1618076253E+000    0.2184437197E+001    0.2897424627E+001
H    -0.4514184337E+000   -0.7135056818E+000    0.9533028225E+001    0.1045120383E+001    0.6041182512E+000    0.2495925389E+001
           5
POT 009 TIME 0.1500000000E+003
I     0.4895035365E-003   -0.4247953819E-004   -0.6346423767E+000   -0.4688776280E-003    0.6828754894E-003   -0.2027662626E+000
C     0.5874285933E-002    0.1426795534E-002    0.7525015215E+001    0.1639821393E-001   -0.1804490026E-001    0.1742072756E+001
H     0.4444590706E+000    0.5769173165E+000    0.8547042528E+001    0.5633485639E+000    0.1645370094E+001    0.1255473048E+001
H     0.1053041864E+000    0.2630248262E+000    0.6540195828E+001    0.3057910590E+000   -0.4914949331E+000    0.2667220596E+001
H    -0.6714605976E+000   -0.8314446199E+000    0.8157467490E+001   -0.9993232716E+000   -0.1015061899E+001    0.8811441111E+000
           5
POT 006 TIME 0.1500000000E+003
I     0.4918165213E-002    0.8775108159E-003   -0.8703664889E+000    0.1313845879E-002    0.3800094164E-003   -0.2854333036E+000
C    -0.4789353516E-001    0.1242390732E-002    0.9577092031E+001   -0.3373779330E+000   -0.5221802533E-001    0.2065209241E+001
H     0.7089564949E+000   -0.6971051723E+000    0.9468830494E+001    0.1195805158E+001   -0.4663526516E+000    0.4093037218E+001
H    -0.3318773915E+000    0.3904281425E+000    0.8443302271E+001    0.8391866248E+000    0.3012228446E+000    0.3464603415E+001
H    -0.4788514827E+000    0.1355180523E+000    0.1043469820E+002    0.1793242619E+001    0.7193099768E+000    0.3752832696E+001
           5
POT 004 TIME 0.1500000000E+003
I    -0.4679654937E-002    0.7886023361E-002   -0.8870777059E+000   -0.2332532399E-002    0.2745381587E-002   -0.2912462108E+000
C     0.6962578357E-002   -0.3359221220E-001    0.9667806497E+001   -0.1417101734E+000   -0.3920849490E-002    0.2307578646E+001
H     0.1571864337E-001    0.3353083093E+000    0.1084831862E+002   -0.2808884158E+000    0.3522287009E+000    0.4319459391E+001
H     0.5175748595E+000    0.4294091682E+000    0.8947062363E+001    0.1807818473E+001    0.5094620085E+000    0.1805360901E+001
H     0.2801375059E-002   -0.1357039310E+001    0.9663524888E+001    0.4656151137E+000   -0.1160347352E+001    0.3067635602E+001
           5
POT 010 TIME 0.1500000000E+003
I    -0.5984882748E-002   -0.9634203440E-002   -0.7771146956E+000   -0.2980080777E-002   -0.2450309264E-002   -0.2515148123E+000
C     0.6052802165E-001    0.7619371073E-001    0.8767544424E+001   -0.1046159197E+000    0.2673126484E-001    0.1979531579E+001
H    -0.2473761059E+000   -0.2248031514E+000    0.9830095353E+001   -0.2703938763E+000   -0.1547793282E+000    0.2549817394E+001
H    -0.4771925006E+000    0.9834787786E+000    0.8473880463E+001    0.1148730099E+001   -0.5806103301E+000    0.2450482909E+001
H     0.7552857925E+000   -0.4581545227E+000    0.8060382124E+001    0.7418930989E+000    0.7219545130E+000    0.3105097463E+001
           5
POT 009 TIME 0.1500000000E+003
I    -0.1952477608E-002   -0.5389006152E-002   -0.7787216558E+000   -0.1541038088E-002   -0.2188092791E-002   -0.2524577508E+000
C    -0.7983455010E-003    0.2574161809E-001    0.8788708641E+001    0.1553545161E+000   -0.1391064075E+000    0.2216289802E+001
H    -0.8308562021E-002   -0.8599119121E+000    0.9310921482E+001   -0.3044350099E+000    0.7422789382E+000    0.5998638486E+000
H    -0.6477785595E+000    0.8527077741E+000    0.8648882446E+001   -0.4630861365E+000    0.8390787950E+000    0.1388645211E+001
H     0.9107574294E+000    0.3775713919E+000    0.8349260014E+001   -0.8880753351E+000    0.3498883500E+000    0.3417492769E+001
           5
POT 011 TIME 0.1500000000E+003
I     0.1575258170E-002   -0.2311711337E-002   -0.7606492937E+000    0.1313020675E-002   -0.1515735324E-002   -0.2427606255E+000
C     0.2761599371E-002   -0.1088243598E-001    0.8619777644E+001   -0.8666223765E-001    0.2048069736E+000    0.2216564473E+001
H     0.4377474380E+000    0.6309574443E+000    0.7830942363E+001   -0.6142847597E+000   -0.7194718052E+000    0.2231948341E+001
H     0.2718147828E+000    0.2137724498E+000    0.9619002455E+001    0.9278442537E+000   -0.1481102118E+001    0.6147991232E+000
H    -0.9343203223E+000   -0.4442358591E+000    0.8575919105E+001    0.5561234302E+000   -0.5658401908E-001    0.1328463516E+001
           5
POT 011 TIME 0.1500000000E+003
I     0.1287749207E-001   -0.5748478667E-003   -0.7164980670E+000    0.3661564792E-002   -0.4004103699E-003   -0.2285956787E+000
C    -0.1200947554E+000    0.1033334798E-001    0.8254567968E+001    0.6617774432E-001    0.7100875712E-001    0.2273074847E+001
H     0.9014178200E+000    0.5191687214E-001    0.8450400590E+001   -0.9312608684E+000    0.4135062075E+000    0.1113088074E+001
H    -0.7223481518E+000    0.8103270314E+000    0.8680867750E+001    0.3275089951E+000   -0.7447388448E+000    0.4199366011E+000
H    -0.3879779054E+000   -0.9587907962E+000    0.7666891944E+001   -0.6539561966E+000   -0.4865045391E+000    0.1784188249E+000
           5
POT 010 TIME 0.1500000000E+003
I    -0.4687793539E-002   -0.4883093496E-003   -0.7311841559E+000   -0.2506164238E-002   -0.9393245295E-004   -0.2358717389E+000
C     0.4840654886E-001    0.4048189660E-002    0.8403866532E+001   -0.1913998514E+000    0.6696792050E-001    0.2365869408E+001
H    -0.6743480113E+000   -0.2880369813E+000    0.9096735012E+001    0.1064514791E+001   -0.2609223483E+000   -0.1437386082E+001
H     0.6681228539E+000    0.9729956853E+000    0.8333102557E+001    0.9955526157E+000   -0.9136012579E+000    0.7382498569E+000
H     0.6630163772E-002   -0.6690696346E+000    0.7459572310E+001    0.5283698551E+000    0.3898912820E+000    0.2230308555E+001
           5
POT 009 TIME 0.1500000000E+003
I    -0.5226087948E-003   -0.1977191779E-002   -0.8242335020E+000   -0.8947346017E-004   -0.2684092137E-003   -0.2680017358E+000
C    -0.1892950624E-002   -0.4347363129E-002    0.9194273616E+001    0.2614431567E+000    0.2884960965E-001    0.2204021344E+001
H     0.7137896826E+000   -0.3281791732E+000    0.8529479520E+001   -0.1776594240E+001   -0.1374513791E+001    0.1008387083E+001
H     0.2727634877E+000    0.7243204196E+000    0.1006947195E+002   -0.2319754156E+001    0.1188710357E+000    0.3051744089E+001
H    -0.8962129852E+000   -0.9439038677E-001    0.8646237646E+001    0.9958225638E+000    0.9462469191E+000    0.3459876756E+001
           5
POT 006 TIME 0.1500000000E+003
I    -0.1595945393E-001   -0.5478804264E-003   -0.8093573210E+000   -0.4894038752E-002    0.3257470171E-004   -0.2676492629E+000
C     0.1368757158E+000    0.3574021815E-001    0.9055429673E+001    0.2001815530E+000   -0.2968842380E+000    0.2355639538E+001
H    -0.2807037403E-001    0.4365730748E+000    0.9995586314E+001   -0.5208209906E+000    0.1725689517E+001    0.8777985086E+000
H     0.9427344335E+000    0.1091426923E+000    0.8190999861E+001    0.8501246227E-001    0.1476718689E+001    0.2702735462E+001
H    -0.5176900122E+000   -0.8839472404E+000    0.8847731764E+001   -0.1322661791E+001    0.3376206242E+000    0.2090593907E+001
           5
POT 009 TIME 0.1500000000E+003
I     0.1061404458E-001    0.5784796069E-002   -0.7136312585E+000    0.2797301595E-002    0.1222844267E-002   -0.2244761317E+000
C    -0.8507086383E-001   -0.2367703545E-001    0.8261878010E+001    0.1757049747E+000    0.7541209916E-001    0.2070097986E+001
H     0.1022348712E+001   -0.3849904184E+000    0.7901972865E+001    0.2151375380E+001   -0.7917896964E+000    0.8120933831E+000
H    -0.7112294382E+000    0.7564068338E+000    0.7652235038E+001   -0.2268847503E+001    0.9440515159E+000    0.4427623651E+000
H    -0.6633797059E+000   -0.8186897274E+000    0.8775540962E+001   -0.2339664967E+001   -0.1204449803E+001    0.2350540201E+001
           5
POT 011 TIME 0.1500000000E+003
I    -0.1529844309E-002   -0.1001548881E-002   -0.6952386456E+000   -0.2856882802E-003   -0.6371501563E-003   -0.2242453876E+000
C     0.2404177399E-001    0.3320006467E-001    0.8050649507E+001   -0.5277595704E+000   -0.1113728600E-001    0.1533725282E+001
H     0.7877894284E+000    0.1462229196E+000    0.8732772697E+001    0.2521832840E+001    0.1974490596E+001    0.6579009035E+001
H    -0.8200202549E+000    0.4672858341E+000    0.8313136505E+001    0.4398230279E+001   -0.1910325035E+001    0.2130901219E+001
H    -0.2815350533E-001   -0.8692736953E+000    0.7484011668E+001   -0.5868320416E+000    0.1506583698E+000    0.1252249199E+001
           5
POT 010 TIME 0.1500000000E+003
I    -0.5390186427E-002   -0.6343922975E-002   -0.7920242639E+000   -0.1650862838E-002   -0.2661724875E-002   -0.2552168596E+000
C     0.4671330583E-001    0.1625560463E-002    0.8905500062E+001    0.1115338974E+000    0.2150091725E-001    0.2242984671E+001
H     0.9921231051E+000    0.2320017868E+000    0.9623465510E+001   -0.2525435757E+001   -0.2828254866E+000    0.1189689405E+001
H    -0.9294924217E+000    0.2201900277E+000    0.9187946306E+001    0.1001896101E+001   -0.5873306330E+000    0.2939930988E+001
H     0.5071334221E-001    0.3199362769E+000    0.7776990166E+001    0.3990411617E+000    0.9461123897E+000    0.1302948164E+001
           5
POT 010 TIME 0.1500000000E+003
I     0.1025688351E-001   -0.1455957371E-001   -0.7644328594E+000    0.3751139733E-002   -0.5239264878E-002   -0.2415882798E+000
C    -0.9049652270E-001    0.8909330922E-001    0.8636093382E+001    0.6122539406E-001    0.4492684272E+000    0.1796642341E+001
H     0.6890372196E+000    0.9614386867E+000    0.8366434728E+001    0.1291990861E+000   -0.6424105033E+000    0.2042118234E+001
H     0.2959584391E+000   -0.2020213827E+000    0.9605083998E+001   -0.1139310165E+000   -0.2584554944E+001    0.3799405156E+001
H    -0.1205697426E+001    0.6811793123E-002    0.8291048329E+001   -0.1220413234E+001   -0.1465826230E+001    0.3173141031E+001
           5
POT 010 TIME 0.1500000000E+003
I     0.1453517038E-002    0.2707886597E-002   -0.8140197333E+000    0.2771407698E-003    0.7322130836E-003   -0.2604606920E+000
C    -0.3314139319E-001   -0.5027497713E-001    0.9071073448E+001    0.1479561949E-001    0.1165540820E+000    0.2187925423E+001
H     0.1095555271E+001    0.3110476010E+000    0.9152675275E+001    0.7199308286E-001   -0.3202001556E+000    0.2275981501E+001
H    -0.5798707051E+000    0.3029100768E+000    0.8161453002E+001   -0.2398740243E+000   -0.7324994824E+000    0.1560612434E+001
H    -0.3006808258E+000   -0.3546884783E+000    0.1007447625E+002   -0.4176620799E-001   -0.4267112035E+000    0.2912133252E+001
           5
POT 010 TIME 0.1500000000E+003
I    -0.1971932307E-001   -0.6459900820E-002   -0.6958300408E+000   -0.6952741142E-002   -0.1231389506E-002   -0.2230774332E+000
C     0.1845968062E+000    0.3475593184E-001    0.8099918027E+001    0.8432084774E-001   -0.3965163452E+000    0.1569654492E+001
H     0.3364338838E+000    0.1886541000E+000    0.9114266370E+001    0.2795771260E+000    0.3268982275E+001    0.3812265449E+001
H     0.6172349927E+000    0.7156858167E+000    0.7176268902E+001    0.7598735482E+000    0.1144734641E+001    0.3564617237E+001
H    -0.7089057624E+000   -0.4804974072E+000    0.7839046739E+001   -0.1188315955E+001    0.4750218518E+000    0.2043579473E+001
           5
POT 009 TIME 0.1500000000E+003
I    -0.3998858213E-002   -0.7547337512E-002   -0.6412541061E+000   -0.3464359887E-003   -0.2120001423E-002   -0.2035656571E+000
C     0.1971105600E-001    0.7948869743E-001    0.7633335570E+001    0.1523793699E+000    0.8717181867E-001    0.1904513588E+001
H    -0.1525774211E+000    0.3319079024E+000    0.6666105754E+001   -0.2495256723E+001    0.9964313657E+000   -0.2734992420E+001
H     0.1023943462E+000    0.6683411364E+000    0.8705906745E+001    0.1435246934E+000   -0.9877596820E+000    0.2680479658E+001
H     0.3500041781E+000   -0.9883896490E+000    0.7419813261E+001    0.5959039750E+000   -0.7755715213E+000    0.3032148959E+001
           5
POT 001 TIME 0.1500000000E+003
I     0.1897581288E-001   -0.1266915244E-001   -0.8550266759E+000    0.6633168272E-002   -0.4800514752E-002   -0.2794587606E+000
C    -0.1756725955E+000    0.1585377243E+000    0.9469527508E+001    0.7188886873E-001    0.1441708481E+000    0.2408641495E+001
H     0.2687198104E+000    0.7062296084E+000    0.8619316668E+001   -0.1524957669E+001    0.2413884975E+001    0.1004383398E+001
H     0.7160936947E+000   -0.6250544680E+000    0.9689117256E+001    0.6715970244E-001   -0.3140886804E+001    0.3091598277E+001
H    -0.1280534539E+001   -0.3828671164E+000    0.9445742538E+001   -0.2319623943E+000   -0.3909112777E+000    0.2400942964E+001
           5
POT 009 TIME 0.1500000000E+003
I     0.5622977756E-002   -0.1360546888E-001   -0.7896597314E+000    0.1564215711E-002   -0.4464167847E-002   -0.2531605061E+000
C    -0.3894696128E-001    0.1184862731E+000    0.8873755884E+001    0.1881976508E+000    0.3250615969E-001    0.2276468835E+001
H     0.9426617166E+000   -0.7455419174E-002    0.8550466957E+001   -0.2379808545E+001    0.1549767226E+000    0.1482028714E+001
H    -0.2339231429E+000    0.2875196887E+000    0.9952870721E+001   -0.8283615605E+000   -0.5342514463E+000    0.6879694263E+000
H    -0.9438785458E+000    0.2280788694E-001    0.8157934602E+001    0.7748313847E+000    0.5544509435E+000    0.2602864951E+001
           5
POT 010 TIME 0.1500000000E+003
I    -0.1058055745E-002   -0.3891416644E-002   -0.7182594534E+000   -0.2111880181E-003   -0.1529403970E-002   -0.2305603051E+000
C     0.4760110206E-003    0.3923560344E-001    0.8297588806E+001    0.1458891376E+000   -0.1105789195E+000    0.1882944755E+001
H     0.1073942299E+001    0.3090282472E+000    0.7974466234E+001   -0.1584408641E+001   -0.1370322666E+000    0.1711077456E+001
H    -0.5890550400E+000    0.3095785991E+000    0.9074551672E+001   -0.7134001174E+000   -0.8934369697E-002    0.2047486576E+001
H    -0.3713324639E+000   -0.6115473591E+000    0.7483266572E+001    0.5803153484E+000    0.1647707408E+001    0.2854691767E+001
           5
POT 010 TIME 0.1500000000E+003
I     0.6937151507E-002   -0.1593611883E-001   -0.7484585050E+000    0.2252940226E-002   -0.4893212407E-002   -0.2464692026E+000
C    -0.3240304470E-001    0.1301029560E+000    0.8576825798E+001    0.2524744872E-002    0.1855799668E+000    0.2214515190E+001
H     0.7517421631E+000    0.8236692555E+000    0.7921104273E+001   -0.7405622235E+000    0.2139408979E+001    0.2148693560E+001
H    -0.9628309427E+000    0.4715309674E+000    0.8853538990E+001    0.1511276637E+001    0.1613695082E+001    0.1440069689E+001
H    -0.3063170698E+000   -0.8225764901E+000    0.8301398587E+001   -0.1098587715E+001   -0.5338746830E+001    0.1103705103E+001
           5
POT 003 TIME 0.1500000000E+003
I    -0.7001856069E-002    0.8247769170E-003   -0.9273945267E+000   -0.1776610552E-002    0.8330442115E-003   -0.3042258612E+000
C     0.7856405711E-001   -0.1456563246E-001    0.1005118243E+002    0.2707969712E+000   -0.3063548558E+000    0.2443720116E+001
H     0.1130209691E+001    0.2865164414E-001    0.9908796931E+001   -0.3688619786E+000    0.9960069509E+000    0.3557503283E+001
H    -0.6201328464E+000    0.4912683262E+000    0.9252505145E+001   -0.1839439248E+001    0.8420127574E+000    0.2496599987E+001
H    -0.5471827257E+000   -0.4491967723E+000    0.1086005382E+002   -0.7854750633E+000    0.1704972156E+001    0.3167624528E+001
           5
POT 004 TIME 0.1500000000E+003
I     0.3191611098E-002    0.2106309388E-001   -0.8954114605E+000    0.9754722027E-003    0.6754468306E-002   -0.2900604200E+000
C    -0.1415985517E-001   -0.1426825050E+000    0.9738024993E+001   -0.3604196993E+000   -0.2245385398E+000    0.2442351152E+001
H     0.1106853501E+001   -0.3611921596E+000    0.9976412360E+001    0.6642673977E+000    0.1861304393E+000    0.2495772568E+001
H    -0.6930166902E+000   -0.4787344405E+000    0.8955791534E+001    0.2088415694E+001    0.4469962553E+000    0.2905030496E+001
H    -0.6606318938E+000   -0.1069466840E+000    0.1075392771E+002    0.1411318212E+001    0.1192432271E+001    0.2041564275E+001
           5
POT 009 TIME 0.1500000000E+003
I     0.5061888340E-002    0.5380545351E-002   -0.6622514713E+000    0.1808835334E-002    0.2376555184E-002   -0.2111044127E+000
C    -0.6348554079E-001   -0.7981562879E-001    0.7764541145E+001   -0.1816798491E+000    0.3249357477E+000    0.1981811226E+001
H     0.9445070509E+000    0.3160965395E-001    0.7355270038E+001    0.2605454744E+001   -0.9834501421E+000   -0.5211922330E+000
H    -0.6992572728E+000    0.8270391513E+000    0.7752800834E+001   -0.3140903695E+000   -0.2080045511E+001    0.9917712520E+000
H    -0.1044794870E+000   -0.6058384780E+000    0.8766852311E+001   -0.3439553333E+000   -0.1115523558E+001    0.2530289900E+001
           5
POT 009 TIME 0.1500000000E+003
I     0.9384397588E-002   -0.1420739661E-001   -0.7035287333E+000    0.3526448535E-002   -0.5092006780E-002   -0.2232805197E+000
C    -0.1028153357E+000    0.1419614029E+000    0.8151651724E+001   -0.3663915362E+000    0.8049185813E-001    0.1551545543E+001
H     0.2318061137E+000    0.1064215531E+001    0.7746605344E+001   -0.8022359687E-001    0.2225312243E-001    0.2944435200E+001
H     0.6082699001E+000   -0.3576602816E+000    0.8955329156E+001    0.3078807078E+001   -0.1621501794E+001    0.3827024562E+001
H    -0.7945078929E+000   -0.6072477402E+000    0.7692866631E+001    0.9212426430E+000    0.1282803042E+001    0.2865284042E+001
           5
POT 011 TIME 0.1500000000E+003
I     0.1248152982E-002   -0.8056823020E-002   -0.7819634635E+000    0.4335978816E-003   -0.2577592404E-002   -0.2546571234E+000
C    -0.1362873945E-004    0.9432319304E-001    0.8802614812E+001   -0.2642022952E-001    0.4134823420E+000    0.2496814326E+001
H     0.9226122681E+000    0.9652890988E-001    0.9326372324E+001   -0.1325248881E+001   -0.1157312001E+001    0.1419817886E+000
H    -0.7754843547E+000    0.7888609151E+000    0.8715281259E+001    0.1916490667E+001   -0.4084125171E+001    0.7410787349E+000
H    -0.3018543829E+000   -0.9860494855E+000    0.8563938393E+001   -0.3299650781E+000    0.6461882822E+000    0.1472827030E+001
           5
POT 011 TIME 0.1500000000E+003
I     0.3553819613E-002   -0.1769457148E-002   -0.6639932083E+000    0.6558358797E-003    0.4149901805E-003   -0.2128069950E+000
C     0.1794062271E-002    0.2051186420E-001    0.7812604747E+001   -0.1425246081E-002   -0.4301291321E+000    0.1950278376E+001
H     0.7909629277E+000   -0.6395706004E+000    0.7887809273E+001   -0.4028726600E-001    0.1741294413E+001    0.1903609303E+001
H    -0.6044155352E+000    0.5214579828E+000    0.6974855509E+001   -0.7409732122E+000    0.1835715300E+001   -0.8565971009E+000
H    -0.6622121441E+000    0.8126634266E-001    0.8703172529E+001    0.7119998667E+000    0.1483458196E+001    0.2556234845E+001
           5
POT 011 TIME 0.1500000000E+003
I     0.5449682432E-002   -0.3837515085E-002   -0.6890726251E+000    0.1978842614E-002   -0.8133044736E-003   -0.2217686478E+000
C    -0.5206703303E-001    0.1899405837E-001    0.8017242435E+001   -0.5128278021E-001    0.3577486589E+000    0.2023696351E+001
H     0.9194664494E+000    0.1954079443E+000    0.7626845076E+001   -0.6748285253E+000   -0.9846663735E+000    0.1359362279E+001
H    -0.6291827295E+000    0.9997532573E+000    0.8174338615E+001    0.7888326058E+000   -0.2076634164E+001    0.9705366136E+000
H    -0.3593768586E+000   -0.9425981935E+000    0.8416690166E+001    0.2462299431E+000   -0.1097942041E+001    0.1507458351E+001
           5
POT 008 TIME 0.1500000000E+003
I     0.6427728566E-002   -0.1471615798E-001   -0.8952618845E+000    0.1640036199E-002   -0.4528416959E-002   -0.2895311420E+000
C    -0.3828945063E-001    0.1480608160E+000    0.9788126654E+001    0.2012902404E+000   -0.2586217647E-001    0.1975317010E+001
H     0.8109473812E+000   -0.3038345484E+000    0.9220671626E+001   -0.1701564413E+001    0.1355516520E+001    0.2845080759E+001
H    -0.2715886384E+000   -0.1583765400E+000    0.1084059786E+002   -0.1586906765E+001   -0.1051695484E+001    0.6980125215E+001
H    -0.8860317238E+000    0.5550516824E+000    0.9041590926E+001    0.6878465237E+000    0.5747293991E+000    0.3124458931E+001
           5
POT 009 TIME 0.1500000000E+003
I    -0.1231277147E-002    0.1155450184E-001   -0.7373588350E+000   -0.2728556091E-003    0.4147768302E-002   -0.2312805453E+000
C     0.2090423412E-001   -0.9573261295E-001    0.8438559807E+001   -0.4901765575E-001   -0.9301681536E-001    0.1785855091E+001
H     0.1118444405E+001   -0.3085856589E+000    0.8383650892E+001   -0.2656849801E+000    0.7805766270E-001    0.2495375407E+001
H    -0.8075000906E+000   -0.2411783211E+000    0.7529253035E+001    0.6007258229E+000   -0.3952583826E+000    0.2769873812E+001
H    -0.4094253606E+000    0.2331536536E+000    0.9371799272E+001    0.2803995296E+000    0.9017955273E+000    0.2601044702E+001
           5
POT 006 TIME 0.1500000000E+003
I     0.1080453419E-001   -0.5076160214E-004   -0.8104392045E+000    0.3845525107E-002   -0.3434522652E-003   -0.2667863487E+000
C    -0.9285739809E-001   -0.3563724386E-002    0.9055052932E+001    0.3234117690E+000   -0.2211221131E-001    0.2641356182E+001
H    -0.6311044772E+000    0.2466746166E+000    0.8114186780E+001   -0.2187304185E+001   -0.3299164122E+000    0.8809740464E+000
H     0.2261167902E+000    0.8642675721E+000    0.9694529032E+001   -0.8847134676E+000   -0.1359764663E+001    0.7407891529E+000
H     0.1237563332E+000   -0.1059816778E+001    0.9279015323E+001   -0.1272992293E+001    0.1997100475E+001    0.5116715633E+000
           5
POT 008 TIME 0.1500000000E+003
I    -0.7997015033E-002   -0.4580927753E-002   -0.8324048923E+000   -0.2722474447E-002   -0.9758694211E-003   -0.2757119610E+000
C     0.5404165806E-001    0.7438229856E-001    0.9243697704E+001    0.8492271301E-001   -0.3662180981E+000    0.2572548740E+001
H     0.5538629996E+000   -0.1855093294E+000    0.1004273542E+002    0.7743863669E+000    0.1949953506E+001    0.4363686677E+001
H     0.5095198499E+000    0.5598581544E+000    0.8598451183E+001    0.1576080707E+000    0.1191510295E+001   -0.2890928508E+000
H    -0.6984525387E+000   -0.6913188835E+000    0.9011868337E+001   -0.1599543761E+001    0.1338622562E+001    0.1631306592E-001
           5
POT 010 TIME 0.1500000000E+003
I     0.4100723709E-002    0.3252693904E-002   -0.6627056966E+000    0.1439250984E-002    0.1523556613E-002   -0.2128065233E+000
C    -0.3332168131E-001   -0.3406749780E-001    0.7798712503E+001    0.3081707415E-001    0.1259083709E+000    0.1875121455E+001
H     0.9754227522E+000   -0.4148079624E+000    0.7387177257E+001    0.1323618318E+000   -0.1077355836E+001    0.1403341218E+001
H    -0.7379473291E+000    0.7918087642E+000    0.7275473594E+001   -0.4102316055E+000   -0.1255340914E+001    0.2420375612E+001
H    -0.3386311074E+000   -0.3623221062E+000    0.8860197541E+001   -0.2596143039E+000    0.6507207955E+000    0.6607993815E+000
           5
POT 010 TIME 0.1500000000E+003
I     0.1520082094E-002   -0.2636794057E-002   -0.6729964425E+000    0.8428634095E-003   -0.9426179481E-003   -0.2181944311E+000
C    -0.5186669335E-001    0.4746384777E-001    0.7872957372E+001   -0.7695271516E-001   -0.1300813795E+000    0.1892914922E+001
H     0.1055045994E+001   -0.1534813225E+000    0.7359340535E+001    0.1111412507E+001   -0.4975072548E+000    0.6943554699E+000
H    -0.1656042344E+000    0.9340948569E+000    0.8310712200E+001   -0.5989835534E+000    0.1203252440E+001    0.2671910223E+001
H    -0.5316762026E+000   -0.1003371339E+001    0.8230305755E+001    0.2613428439E+000    0.9667894843E+000    0.1575121943E+001
           5
POT 006 TIME 0.1500000000E+003
I     0.4880267170E-002   -0.6458720537E-002   -0.7443468122E+000    0.1782666796E-002   -0.1836080323E-002   -0.2376439785E+000
C    -0.4691888228E-001    0.3145350163E-001    0.8482004942E+001   -0.1177697806E+000   -0.2491006705E+000    0.2057677704E+001
H     0.8490439505E+000    0.4695141908E+000    0.8137318104E+001    0.6071711068E+000    0.1481540013E+001    0.1445812630E+001
H    -0.1142763759E+000    0.2424905695E+000    0.9490042850E+001    0.2453768734E+000    0.2137542112E+000    0.1857607334E+001
H    -0.7823779453E+000   -0.2721806090E+000    0.8021398079E+001    0.3282962889E+000    0.1502209943E+001    0.2129542778E+001
           5
POT 008 TIME 0.1500000000E+003
I    -0.2628688068E-002    0.6396684252E-002   -0.8667795237E+000   -0.1696142778E-002    0.2010884862E-002   -0.2764472788E+000
C     0.2590583081E-001   -0.5784668799E-001    0.9512570429E+001    0.1787733206E+000   -0.2553325096E+000    0.2257723302E+001
H     0.3347219351E+000    0.4829773073E+000    0.1038081752E+002   -0.1582580763E+001    0.5215343726E+000    0.2087987544E+001
H     0.4071624095E+000    0.1637971559E+000    0.8573621812E+001    0.1290968319E+000    0.8987631184E+000    0.2666855308E+001
H    -0.7219425841E+000   -0.7627244960E+000    0.9798032573E+001   -0.4625191960E+000    0.1367057784E+001    0.3168794972E+001
           5
POT 010 TIME 0.1500000000E+003
I     0.6695015496E-003   -0.4270757791E-002   -0.6991683894E+000    0.2754401548E-003   -0.1593262670E-002   -0.2233486840E+000
C    -0.1557575010E-001    0.2395281902E-001    0.8119881424E+001   -0.5114309147E-001   -0.8517659769E-001    0.1658649759E+001
H     0.1265056931E+001    0.5906915891E-001    0.7788563206E+001    0.2076504890E+001   -0.9036396157E-001    0.1751611382E+001
H    -0.3590152244E+000    0.7422021799E+000    0.8829720636E+001   -0.9827296978E+000    0.1469158533E+001    0.4460235087E+001
H    -0.8193419002E+000   -0.5208355363E+000    0.7604552449E+001   -0.5268544750E+000   -0.1502075698E+000    0.2156690145E+001
           5
POT 010 TIME 0.1500000000E+003
I    -0.7345153501E-003    0.1012130332E-002   -0.8398631240E+000    0.1139955194E-003   -0.1622993420E-003   -0.2713950242E+000
C     0.1616879562E-001   -0.1561147934E-001    0.9292978334E+001   -0.7877692989E-001   -0.1267573423E+000    0.2128264480E+001
H     0.8681987297E+000    0.4054247468E+000    0.8789360891E+001    0.1000758288E+001   -0.1983242212E+000    0.2055654646E+001
H    -0.6277750294E+000    0.7178188313E+000    0.9841304422E+001   -0.8429133657E+000   -0.1362964855E+000    0.3859505665E+001
H    -0.3392530415E+000   -0.1077635758E+001    0.9319054515E+001    0.7660434003E+000    0.1857700568E+001    0.2904735654E+001
           5
POT 009 TIME 0.1500000000E+003
I    -0.3886604102E-002    0.8767675207E-004   -0.7384185803E+000   -0.8571316745E-003   -0.4809559264E-003   -0.2351346784E+000
C     0.2768709326E-001    0.1672717113E-002    0.8425624765E+001    0.1988474642E+000    0.8064303191E-001    0.1825414086E+001
H     0.1003292309E+001   -0.3171062243E+000    0.8705179730E+001    0.3186899282E+000   -0.6450812331E+000    0.2904040067E+001
H    -0.4536082148E+000    0.5083475640E+000    0.9263690480E+001   -0.1122000334E+001   -0.4132016535E+000    0.3045926278E+001
H    -0.3887306935E+000   -0.2247035724E+000    0.7557003322E+001   -0.1456288179E+001    0.1576725157E+000    0.1917173757E+001
           5
POT 002 TIME 0.1500000000E+003
I     0.1066339725E-001   -0.1444722402E-001   -0.9113840494E+000    0.2525651340E-002   -0.4332871741E-002   -0.2980144571E+000
C    -0.9766300313E-001    0.1226022467E+000    0.9893931338E+001    0.1580402032E+000   -0.4952435518E+000    0.2100323301E+001
H     0.6735785051E-001    0.1123038592E+001    0.9559378866E+001   -0.9324428542E+000    0.3714158437E+001    0.4330240139E+001
H     0.7631328155E+000   -0.3939503717E+000    0.1045879292E+002    0.2394100265E+000    0.7443924796E+000    0.3813560093E+001
H    -0.1010776866E+001   -0.3760884852E+000    0.9860883572E+001   -0.1506655473E+001    0.1980521415E+001    0.4383401782E+001
           5
POT 007 TIME 0.1500000000E+003
I    -0.8778021537E-002    0.1224607493E-001   -0.8742932973E+000   -0.3925248112E-002    0.3847920984E-002   -0.2840473249E+000
C     0.5751168251E-001   -0.1165329630E+000    0.9610861183E+001    0.1263909286E+000   -0.2229646734E+000    0.2279151319E+001
H    -0.8824176880E+000    0.3480884936E+000    0.9470877706E+001    0.4352134974E+000    0.1035104684E+000    0.1504634299E+001
H     0.9314943133E+000    0.8322461991E+000    0.9476981033E+001   -0.4708938760E+000    0.5697213862E+000    0.3615323168E+001
H     0.3834609028E+000   -0.1271557811E+001    0.9550321234E+001   -0.9692032138E+000    0.1524010467E+001    0.3495800391E+001
           5
POT 002 TIME 0.1500000000E+003
I     0.1981528576E-002    0.1073602087E-001   -0.9621449255E+000    0.1412424544E-002    0.3790993982E-002   -0.3146429217E+000
C    -0.8981768164E-002   -0.8872507424E-001    0.1031692431E+002    0.1949399260E+000    0.7384059523E-002    0.2945778119E+001
H     0.6255197336E+000   -0.9991272915E+000    0.1026845701E+002   -0.1096247960E+000    0.8050085839E+000    0.2113310895E+001
H    -0.1053681974E+001   -0.2304334106E+000    0.1028654640E+002   -0.1991868315E+001    0.2058436183E+000    0.2560231914E+001
H     0.3010395944E+000    0.8839150515E+000    0.1066078258E+002   -0.3898843253E+000   -0.1598593247E+001   -0.1249150362E+000
           5
POT 011 TIME 0.1500000000E+003
I     0.2440552399E-002    0.1350923777E-002   -0.7095359084E+000    0.1127828103E-002    0.6652512910E-003   -0.2323464930E+000
C    -0.5757741158E-002   -0.5428621175E-002    0.8203581763E+001   -0.1286141277E+000    0.2865452930E+000    0.2156116950E+001
H     0.2238025775E+000   -0.2784918742E+000    0.7220872260E+001   -0.8154891020E-001   -0.1337016454E+001    0.4935283671E+000
H    -0.3705898489E+000    0.9829458339E+000    0.8451309931E+001    0.1026492740E+001   -0.2796271490E+001    0.1813460070E+001
H    -0.9720380277E-001   -0.8069763664E+000    0.8894207102E+001    0.4419840462E+000    0.6392890776E+000    0.1281999584E+001
           5
POT 003 TIME 0.1500000000E+003
I     0.1138284248E-002    0.4494906601E-003   -0.8838952791E+000   -0.9502595354E-004    0.1164016247E-002   -0.2941944924E+000
C    -0.8743782259E-002   -0.3534466159E-001    0.9623643988E+001    0.2249355469E+000    0.3785164664E+000    0.2574780092E+001
H     0.1113361413E+001   -0.1537941353E+000    0.9682986499E+001    0.6171961277E-001   -0.2324705756E+001    0.1930896966E+001
H    -0.5103431344E+000    0.8566522654E+000    0.9256512342E+001   -0.1655777352E+001   -0.1180721708E+001    0.6563787124E+000
H    -0.6207351708E+000   -0.3233454634E+000    0.1070739697E+002   -0.1062474935E+001   -0.1141148636E+001    0.3811560920E+001
           5
POT 009 TIME 0.1500000000E+003
I     0.2927278204E-002   -0.4818440538E-002   -0.7741443470E+000    0.9741127749E-003   -0.1015998757E-002   -0.2469860374E+000
C     0.1946167862E-002    0.2251678694E-001    0.8764476550E+001    0.5032213764E-001   -0.1708556724E+000    0.2201546552E+001
H     0.1470273842E-001    0.6099112496E+000    0.7836120291E+001   -0.8924969243E+000    0.9456834791E+000    0.8571784391E+000
H     0.1934609876E+000    0.6212037875E+000    0.9714766768E+001    0.9205753269E+000    0.1989138133E+001    0.3448602824E+001
H    -0.5942991715E+000   -0.8841740144E+000    0.8484232124E+001   -0.7470754989E+000   -0.7686199120E+000    0.5890726357E+000
           5
POT 010 TIME 0.1500000000E+003
I     0.3088402177E-002    0.2424213719E-003   -0.6721335419E+000    0.7529738089E-003    0.4443340029E-003   -0.2141456099E+000
C    -0.3408734833E-001    0.6496075562E-002    0.7858066809E+001    0.1161968557E+000    0.1331065726E+000    0.1882157028E+001
H     0.1129452703E+001    0.1052712371E+000    0.7820262222E+001    0.5147130365E+000   -0.1207851395E+000    0.1266402257E+001
H    -0.6290398270E+000    0.8612073349E+000    0.8255269769E+001   -0.8832606164E+000   -0.5376674239E+000    0.1502063728E+001
H    -0.4795149665E+000   -0.1090942339E+001    0.7910960110E+001   -0.1107393968E+001   -0.9912105456E+000    0.1796095494E+001
           5
POT 009 TIME 0.1500000000E+003
I    -0.8843199965E-003   -0.6276172943E-002   -0.7674224560E+000   -0.7887141520E-003   -0.1715195105E-002   -0.2503854080E+000
C     0.2089014508E-001    0.5094380501E-001    0.8722870973E+001    0.1622907483E+000    0.2598374859E+000    0.1909256421E+001
H    -0.7591334173E+000    0.4711394586E+000    0.9405615209E+001    0.2375152888E+000   -0.1204995487E+001    0.7038256751E+000
H     0.5660056348E+000    0.5548506655E+000    0.8003157798E+001   -0.1016822523E+001   -0.7199168531E+000    0.4808791712E+001
H     0.5684110275E-001   -0.8438728399E+000    0.8315893476E+001   -0.1052735396E+001   -0.9536494986E+000    0.3303306720E+001
           5
POT 009 TIME 0.1500000000E+003
I    -0.2569967020E-002   -0.4028662243E-002   -0.7423919235E+000   -0.1342043141E-002   -0.1491203516E-002   -0.2385740334E+000
C     0.4012080279E-002    0.9955179430E-002    0.8497046275E+001    0.3821342784E-001    0.7027512832E-001    0.1942340171E+001
H     0.1359624139E+000   -0.5144888770E+000    0.9398947631E+001   -0.1147505404E+000   -0.1279693598E+001    0.2126833507E+001
H    -0.5127676559E+000    0.1153708370E+001    0.8436160945E+001   -0.2027753580E+000    0.3687772709E+000    0.1626674499E+001
H     0.6501585072E+000   -0.2594329896E+000    0.7375772119E+001    0.3085675683E-001    0.2580833186E+000    0.3166097074E+001
           5
POT 006 TIME 0.1500000000E+003
I    -0.1976758218E-002    0.3541227190E-002   -0.8179929089E+000   -0.6319971663E-003   -0.8874113689E-004   -0.2620579337E+000
C     0.1618578542E-002   -0.1134740357E-001    0.9104596712E+001    0.1537844523E+000   -0.2154723477E+000    0.2052048926E+001
H     0.1055686496E+001   -0.8965954010E-001    0.9549967623E+001   -0.2962297975E-001    0.1211869177E+001    0.3451025798E+001
H    -0.5682443880E+000    0.6983908334E+000    0.9443012657E+001   -0.7898904919E+000    0.1853262660E+001    0.4056424083E+001
H    -0.2262640067E+000   -0.8794355718E+000    0.8418364988E+001   -0.9150096333E+000   -0.4725892307E+000    0.1033884487E+001
           5
POT 010 TIME 0.1500000000E+003
I     0.6827123132E-002    0.2356062680E-002   -0.7605133673E+000    0.1959663834E-002    0.4523039783E-003   -0.2435885289E+000
C    -0.1699175102E-001   -0.2619120816E-001    0.8666523245E+001    0.1457031487E+000   -0.1301552197E-001    0.2106837529E+001
H     0.5356647854E+000    0.5666562879E+000    0.8067804096E+001   -0.2053481849E+001   -0.8432499556E+000    0.2627409428E+001
H    -0.1115568377E+001    0.5408630010E+000    0.8623891065E+001   -0.3205137606E+000    0.6348126666E+000    0.1475613407E+001
H    -0.7976670632E-001   -0.1087213946E+001    0.8756008827E+001    0.3912741021E+000    0.3091532687E+000    0.1481061019E+001
           5
POT 011 TIME 0.1500000000E+003
I    -0.1279414867E-001    0.1374354559E-003   -0.7328035639E+000   -0.4196372153E-002    0.5575186926E-004   -0.2331610309E+000
C     0.6391077505E-001    0.7951173273E-002    0.8382877141E+001   -0.5229770604E-002    0.1327921986E+000    0.2024197361E+001
H     0.1233095105E+000    0.9602571105E-001    0.9484910716E+001    0.8922920763E-001    0.1032553753E+001    0.1673888014E+001
H     0.7909812839E+000    0.7069049191E+000    0.7812819006E+001   -0.2263042209E-001   -0.1299241590E+001    0.3086664981E+001
H    -0.7116877351E-001   -0.9247085719E+000    0.8040042387E+001    0.5204804458E+000   -0.1325870617E+001    0.4921965910E+000
           5
POT 004 TIME 0.1500000000E+003
I    -0.3991946954E-002   -0.5195048535E-002   -0.8285720739E+000   -0.9007627016E-003   -0.1834096522E-002   -0.2713412326E+000
C     0.5280490356E-001    0.2966963604E-001    0.9225270197E+001    0.1605147686E+000    0.1877261883E+000    0.1990686914E+001
H     0.8917925216E+000    0.4402090339E+000    0.8784024362E+001   -0.1914045267E+001   -0.1061152668E+001    0.4189167697E+001
H    -0.4676599695E+000    0.8041861944E+000    0.9711584013E+001    0.1765049247E+000   -0.1903829690E+001    0.2535832990E+001
H    -0.5482845260E+000   -0.9499984109E+000    0.8863196926E+001   -0.5935467171E-001    0.9581240379E+000    0.3734610304E+001
           5
POT 010 TIME 0.1500000000E+003
I     0.2436681098E-002    0.1096839265E-001   -0.8634933504E+000    0.1051698499E-002    0.4170806220E-002   -0.2784147952E+000
C    -0.3367982584E-001   -0.9289694986E-001    0.9514609512E+001    0.2619226728E+000   -0.4239566470E+000    0.2647961438E+001
H     0.4129021417E+000   -0.7912593265E+000    0.8873800052E+001   -0.9901152406E+000    0.1461003114E+000    0.2790967063E+001
H    -0.4797343549E+000    0.7101497830E+000    0.8942757346E+001   -0.2042349566E+001    0.3350387128E+001    0.1601048558E+000
H     0.1583913644E+000   -0.1697775200E+000    0.1053279079E+002   -0.2195373646E+000    0.1037085150E+001    0.5845965776E+000
           5
POT 004 TIME 0.1500000000E+003
I     0.2065298827E-002   -0.7871107060E-003   -0.8804206705E+000    0.9089808572E-003    0.5634570172E-003   -0.2869806230E+000
C     0.2049163443E-001    0.3046208108E-001    0.9653668837E+001   -0.1215153538E+000    0.4524513918E-001    0.2383745553E+001
H     0.6751741940E+000   -0.5849029672E+000    0.9079408599E+001    0.1636596302E+001   -0.1489563147E+001    0.1784376486E+001
H    -0.8747365086E+000    0.4913652531E+000    0.9128374770E+001   -0.9792996852E+000    0.7649516947E+000    0.1508727737E+001
H    -0.3215216380E+000   -0.1679572085E+000    0.1064643249E+002    0.6673249020E+000    0.1169371510E+000    0.4474851961E+001
           5
POT 005 TIME 0.1500000000E+003
I     0.1175726440E-001   -0.7827723395E-003   -0.8195287571E+000    0.4154034111E-002    0.5690583847E-003   -0.2659890147E+000
C    -0.9564331091E-001    0.1379027880E-001    0.9086370988E+001   -0.9392027721E-002    0.2955119830E+000    0.2157208656E+001
H     0.2003575018E+000   -0.1054602061E+001    0.9115497385E+001    0.9485873726E+000   -0.1177019459E+001    0.2819526445E+001
H    -0.9157195825E+000    0.2767748899E-001    0.9932869721E+001    0.3277744153E-002    0.1004715167E+000    0.3340724533E+001
H     0.3681335122E+000    0.9509035674E+000    0.8894850086E+001   -0.1367206251E+001   -0.2515567445E+001    0.1660871226E+001
           5
POT 008 TIME 0.1500000000E+003
I    -0.1870339054E-001    0.1363226723E-002   -0.8951794658E+000   -0.5557677880E-002   -0.4077890960E-004   -0.2930916340E+000
C     0.1600370938E+000   -0.1680815225E-002    0.9780116321E+001   -0.1353558729E-001    0.3248094491E+000    0.2166932520E+001
H    -0.5529236238E+000   -0.1160208817E+000    0.1050859949E+002   -0.8138860710E+000   -0.1225584848E+001    0.3641955486E+001
H     0.3861841622E+000    0.9621037769E+000    0.9089863911E+001    0.8338923617E+000   -0.3083030664E+001    0.4446632741E+001
H     0.6058337287E+000   -0.1011332175E+001    0.9550931312E+001    0.8364449573E+000    0.4405249057E+000    0.3014295794E+001
           5
POT 009 TIME 0.1500000000E+003
I     0.2834157228E-002    0.1882014501E-002   -0.7615686313E+000    0.6219665681E-003    0.5535731483E-003   -0.2457849545E+000
C    -0.2651522934E-001   -0.1646256161E-001    0.8608333308E+001    0.1128678838E+000    0.2651179998E+000    0.2119688382E+001
H     0.1060156001E+001   -0.2819531033E-001    0.8903556010E+001    0.1296897016E+001   -0.1489063068E+001    0.2199511155E+001
H    -0.4329235747E+000    0.9571962796E+000    0.8572365149E+001   -0.1522955814E+001    0.3977035496E+000    0.1238429362E+001
H    -0.6661519210E+000   -0.9899198888E+000    0.8822967469E+001   -0.1194906606E+001   -0.2145776657E+001    0.2278011750E+001
           5
POT 005 TIME 0.1500000000E+003
I     0.7268113705E-002    0.1109578735E-001   -0.9193323042E+000    0.1569292264E-002    0.3605651124E-002   -0.3006347914E+000
C    -0.9591908342E-001   -0.5207570702E-001    0.1000553409E+002    0.8232740502E-001    0.4749625036E+000    0.2389653341E+001
H     0.6380290072E+000    0.7076079799E+000    0.9791783596E+001   -0.1292143432E+001   -0.1231083644E+001    0.3515166725E+001
H    -0.1452973385E+000   -0.6129757874E+000    0.8875227281E+001    0.3150454677E+000   -0.2156309661E+001    0.1032724304E+001
H    -0.2904879228E+000   -0.8701049583E+000    0.1081694603E+002   -0.2084387436E+000   -0.2723873838E+001    0.4843698536E+001
           5
POT 011 TIME 0.1500000000E+003
I    -0.7776583217E-002   -0.9070621709E-002   -0.7332205792E+000   -0.2994921461E-002   -0.3677122916E-002   -0.2356941497E+000
C     0.6079156749E-001    0.5582192800E-001    0.8370625196E+001    0.7123781772E-001   -0.9869150520E-002    0.1732923099E+001
H     0.2613282604E+000   -0.9016844370E+000    0.8865684360E+001    0.2430208212E+000    0.3337945655E+000    0.2096054292E+001
H    -0.8745111869E+000    0.6625624659E+000    0.8642074069E+001   -0.4898444522E+000    0.5081494830E+000    0.2663540382E+001
H     0.8704965404E+000    0.7357548589E+000    0.7999589563E+001   -0.2229129431E+000   -0.2511554067E+000    0.4274025631E+001
           5
POT 011 TIME 0.1500000000E+003
I    -0.4194831172E-002    0.5978375096E-002   -0.7565317899E+000   -0.1898840478E-002    0.1720378537E-002   -0.2489419759E+000
C     0.6160162700E-001   -0.7537837844E-001    0.8595118200E+001   -0.1108564776E+000   -0.2278911827E+000    0.2252670853E+001
H     0.8119195557E+000    0.4652280417E+000    0.9171901119E+001   -0.3565899204E-001   -0.4459272517E-001    0.2661947222E+001
H    -0.4100532765E+000    0.5481531772E+000    0.7714917010E+001   -0.4145355326E+000    0.6224169020E+000    0.3911471012E+000
H    -0.6114503125E+000   -0.8288858302E+000    0.8938253134E+001    0.2007033876E+001    0.1935787438E+001    0.1478501478E+001
           5
POT 011 TIME 0.1500000000E+003
I     0.8250351975E-002    0.2585330535E-002   -0.7311730033E+000    0.3064207546E-002    0.8905569279E-003   -0.2337616710E+000
C    -0.8079701291E-001   -0.3562311889E-002    0.8391073763E+001    0.1940764192E+000    0.6816388680E-001    0.2021714092E+001
H     0.3278649193E+000   -0.8869552464E+000    0.7806814848E+001    0.1759968770E+000   -0.1719466344E+001    0.1350940459E+001
H    -0.1092873101E+001    0.8808268718E-001    0.8296357027E+001   -0.1205922168E+001    0.5396425612E+000    0.3043702993E+001
H     0.6857214961E+000    0.5184281945E+000    0.8943086265E+001   -0.1668002954E+001    0.2567998423E+000    0.9685147752E+000
           5
POT 011 TIME 0.1500000000E+003
I     0.1217303044E-001   -0.6275004783E-002   -0.7467890463E+000    0.3513730805E-002   -0.2190719711E-002   -0.2468527883E+000
C    -0.1116122295E+000    0.4559027757E-001    0.8516321850E+001   -0.1377452467E-001   -0.1669910548E+000    0.2041390106E+001
H     0.8267637994E+000    0.6820078281E+000    0.8578644163E+001    0.2104184044E+001    0.7195240868E+000    0.1039233284E+001
H    -0.8845783895E+000    0.4806962077E+000    0.9257509222E+001   -0.2853038394E+001    0.5038185410E+000    0.3763744547E+001
H    -0.1460922208E+000   -0.8822114125E+000    0.7685341093E+001    0.4712554423E+000    0.1056809718E+001    0.1977171296E+001
           5
POT 006 TIME 0.1500000000E+003
I     0.3776202461E-003   -0.7215148187E-002   -0.8402668044E+000    0.2546070366E-003   -0.1910804251E-002   -0.2725625996E+000
C     0.1598086126E-001    0.5793540363E-001    0.9334584797E+001    0.2354386889E+000    0.1690822330E+000    0.2281248028E+001
H     0.9138036750E+000   -0.8765909107E-001    0.8759160938E+001   -0.3251682667E+001    0.1035083356E+000    0.3544195169E+001
H    -0.4142427058E+000    0.1071951154E+001    0.9550128986E+001    0.3583030000E+000   -0.2667057202E+001    0.1580316796E+001
H    -0.7589216268E+000   -0.7593295310E+000    0.9277103390E+001    0.4960952910E-001    0.7931564703E+000    0.2046184020E+001
           5
POT 010 TIME 0.1500000000E+003
I     0.4475265149E-002   -0.5034409464E-002   -0.7103739084E+000    0.7885831147E-003   -0.2474320298E-002   -0.2327107983E+000
C    -0.5427798982E-001    0.1017431532E-002    0.8216713060E+001   -0.1681236747E-002    0.1901397595E+000    0.2301370918E+001
H     0.1008008879E+001   -0.1636541241E+000    0.8693178162E+001   -0.6717153524E+000   -0.8299358436E+000    0.1227444628E+001
H    -0.7754292264E+000    0.6971989114E+000    0.8600465048E+001    0.4574640037E+000   -0.1954048414E+001    0.7831635534E+000
H    -0.1485190351E+000    0.9320407118E-001    0.7185947307E+001    0.1355618496E+000    0.8346524117E+000   -0.1164611691E+000
           5
POT 011 TIME 0.1500000000E+003
I    -0.3581022018E-003    0.3887840918E-002   -0.7031224149E+000   -0.7747407061E-004    0.7952904481E-003   -0.2254659885E+000
C    -0.1957868574E-001   -0.4380430489E-001    0.8170448270E+001   -0.2889194799E+000    0.1739478551E-002    0.1886252766E+001
H     0.1137639871E+001    0.3231058357E-002    0.8721713594E+001    0.2263965411E+001    0.1185393038E+001    0.2837907857E+001
H    -0.4294678145E+000    0.9102158965E+000    0.7934719680E+001    0.1505666242E+001   -0.2322006492E+001    0.1996188888E+001
H    -0.4971683850E+000   -0.9019599372E+000    0.7508272935E+001   -0.3513292975E+000    0.1006612177E+001    0.1106843059E+001
           5
POT 008 TIME 0.1500000000E+003
I    -0.4849320618E-002   -0.5347202898E-002   -0.8923929161E+000   -0.9030168601E-003   -0.2101519870E-002   -0.2883103231E+000
C     0.5303041971E-001    0.6729339764E-001    0.9727727072E+001   -0.2092482239E+000    0.2373907524E+000    0.2213723277E+001
H     0.3965518354E+000   -0.6496421786E+000    0.1037596214E+002    0.5236964856E+000   -0.1801912728E+001    0.3678857385E+001
H    -0.3985200302E+000    0.8223447204E+000    0.1037241187E+002    0.7064793477E+000    0.7255327969E-001    0.4303947514E+001
H    -0.1761627423E-001   -0.2914007947E+000    0.8627573706E+001    0.1376496341E+001   -0.8284015317E+000    0.1945144700E+001
           5
POT 004 TIME 0.1500000000E+003
I    -0.1292073332E-001    0.7373185627E-002   -0.8662637671E+000   -0.3525777747E-002    0.2765049032E-002   -0.2794693564E+000
C     0.9807640777E-001   -0.5046262743E-001    0.9522900549E+001   -0.1118472188E+000   -0.3232672857E+000    0.2442727100E+001
H     0.1082247127E+001    0.2667984062E+000    0.1000206434E+002   -0.1148002790E-001    0.1114474849E+001    0.2047561648E+001
H     0.1533994167E+000   -0.4832163258E+000    0.8574395048E+001    0.1174455385E+001    0.2121933695E+000    0.1442646463E+001
H    -0.7759489071E+000   -0.9963405885E-001    0.1005832381E+002    0.6121670505E+000    0.2180202058E+001    0.2633262375E+001
           5
POT 011 TIME 0.1500000000E+003
I     0.1149762781E-001   -0.2090603628E-002   -0.7769853463E+000    0.4043118432E-002    0.2670686129E-004   -0.2507006921E+000
C    -0.7011392437E-001    0.2514284007E-001    0.8767898258E+001    0.7738977525E-002    0.1042982168E+000    0.2117030815E+001
H    -0.1313125477E+000   -0.4066745063E+000    0.7749132105E+001   -0.2809255737E+000   -0.6747115145E+000    0.4299563105E+001
H    -0.8539772508E+000    0.7347555699E+000    0.9080832574E+001   -0.6624006103E+000   -0.7640486038E-001    0.1806113139E+001
H     0.3734247209E+000   -0.3614434783E+000    0.9560665669E+001    0.3428699955E+000   -0.4924788822E+000    0.2741638884E+000
           5
POT 004 TIME 0.1500000000E+003
I     0.2907291021E-002    0.1647815526E-001   -0.8036834057E+000    0.1441732435E-002    0.6048687829E-002   -0.2631355752E+000
C    -0.2523302679E-001   -0.1606209319E+000    0.8981517582E+001    0.6771016167E-001   -0.5891646632E-001    0.2547236449E+001
H     0.1037392515E+001   -0.1710989959E+000    0.8876775259E+001   -0.5185254509E+000   -0.7058908057E+000    0.5598782829E+000
H    -0.6700007359E+000   -0.9357734278E+000    0.8840743275E+001    0.3366974486E+000    0.2629720088E+000    0.1978950892E+001
H    -0.4409505310E+000    0.8610600528E+000    0.9521815664E+001   -0.8092368675E+000    0.3432615048E+000    0.3013690226E+000
           5
POT 010 TIME 0.1500000000E+003
I     0.1001868277E-002   -0.2534009848E-002   -0.6221077477E+000    0.1789671367E-003   -0.7616811209E-003   -0.1992948895E+000
C     0.2718269019E-002   -0.4502847009E-002    0.7442864027E+001   -0.1835670755E+000    0.2212951046E-002    0.1906274257E+001
H     0.1076909854E+001    0.1323622220E+000    0.7142968180E+001    0.1462739175E+001   -0.1166674960E+001    0.1304883377E+001
H    -0.7056167402E+000    0.9393684667E+000    0.7340945238E+001   -0.1008334025E+001    0.1260912198E+000    0.1269875751E+001
H    -0.5132837394E+000   -0.7083002572E+000    0.8183648020E+001    0.1718067973E+001    0.1107647711E+001   -0.1555116172E+000
           5
POT 002 TIME 0.1500000000E+003
I     0.2386906567E-002   -0.2604808960E-002   -0.9613535729E+000    0.2306104364E-003    0.4823928257E-003   -0.3184263535E+000
C    -0.1349587461E-001    0.6292485999E-001    0.1034723974E+002    0.3729481627E-001    0.1122309371E+000    0.2426207117E+001
H     0.9435043992E+000   -0.3149262477E+000    0.1078814512E+002    0.2030052761E+000   -0.6621738642E+000    0.3680438232E+001
H    -0.1948208480E+000   -0.1263787930E+000    0.9246740650E+001   -0.2019539791E+000   -0.8120214514E+000    0.4622341844E+001
H    -0.9228425210E+000    0.2945540640E-001    0.1078060173E+002   -0.4897403405E+000    0.8326668553E-001    0.2928038771E+001
           5
POT 010 TIME 0.1500000000E+003
I     0.1048708342E-002   -0.3229262020E-002   -0.6730311831E+000    0.5574416009E-003   -0.1356853637E-002   -0.2158718639E+000
C    -0.3833968136E-001    0.3261933501E-001    0.7837147532E+001    0.3240287230E-001   -0.3322782667E+000    0.2335261881E+001
H     0.1054185026E+001    0.3500683156E+000    0.7767798435E+001    0.6071175908E+000    0.5804087854E+000   -0.1247829625E+000
H    -0.6044170360E+000    0.6930307060E+000    0.8444638716E+001   -0.7493286590E+000   -0.2781872490E+000    0.1913590128E+000
H    -0.1517822482E+000   -0.1053576125E+001    0.8100432251E+001   -0.3276086548E+000    0.3809449106E+001   -0.6886358457E+000
           5
POT 006 TIME 0.1500000000E+003
I     0.1177320024E-002   -0.1105050529E-001   -0.8352143869E+000    0.5667102842E-003   -0.3611389647E-002   -0.2696728948E+000
C    -0.1310259122E-001    0.7237677535E-001    0.9255537083E+001    0.4162287940E-001   -0.6192887433E+000    0.2349794781E+001
H     0.8386160374E+000    0.3351207753E+000    0.8662869793E+001   -0.6653368374E+000    0.2298816864E+001    0.1615297729E+001
H    -0.1165445726E+000    0.8459505107E+000    0.1019296470E+002   -0.1955529997E+000    0.2094139445E+001    0.2293152420E+001
H    -0.7151438452E+000   -0.6565537557E+000    0.8921285631E+001    0.2936636928E+000    0.3433101248E+001    0.2040584820E+001
           5
POT 009 TIME 0.1500000000E+003
I    -0.2057125444E-002   -0.1140187876E-002   -0.6590411557E+000   -0.4010970065E-003    0.5033671274E-003   -0.2074568791E+000
C     0.5311594274E-001   -0.3435840344E-001    0.7723644886E+001    0.1564458080E+000    0.7194605594E-001    0.1894893007E+001
H     0.6229912130E+000    0.7117157138E+000    0.8531622251E+001   -0.2374327493E+001   -0.1750621867E+001   -0.5790877243E+000
H    -0.6842210067E+000    0.7367158350E+000    0.7230018436E+001    0.1313494156E+000    0.1054392807E+001    0.1435472199E+001
H    -0.3151622216E+000   -0.9012707222E+000    0.8199051770E+001    0.4289527426E+000   -0.2270390297E+000    0.2720043062E+001
           5
POT 011 TIME 0.1500000000E+003
I     0.4206224509E-002   -0.7145322478E-003   -0.6475224415E+000    0.1904155115E-002   -0.1887845789E-003   -0.2041118169E+000
C    -0.6122443111E-001    0.1124781582E-001    0.7674340277E+001    0.1452341333E+000    0.1531233828E+000    0.1545215906E+001
H    -0.3022160610E+000    0.3367705010E+000    0.6629882284E+001   -0.8745919608E+000   -0.9652991031E+000    0.4473346232E+001
H     0.5715309152E+000    0.6494263989E+000    0.8485275269E+001   -0.1349608343E+001   -0.2527124615E+001    0.5988714764E+000
H    -0.6824220646E-001   -0.1019669249E+001    0.7954246774E+001    0.2557773616E+000    0.1698652877E+001    0.2239902295E+001
           5
POT 010 TIME 0.1500000000E+003
I    -0.4710207404E-002    0.7634688633E-002   -0.6950030791E+000   -0.1953660997E-002    0.2355725857E-002   -0.2222373066E+000
C     0.4815045083E-001   -0.6984343438E-001    0.8082398615E+001   -0.1119922202E+000    0.1823155948E+000    0.1873439206E+001
H     0.1006055211E+001   -0.3369844329E+000    0.8076221635E+001    0.7222967574E+000   -0.2238493686E+001    0.3295043957E+001
H    -0.3038424552E+000    0.7847179550E+000    0.7342768802E+001   -0.8129321661E+000    0.1016544023E+000    0.1067637600E+001
H    -0.6585661899E+000   -0.5667274327E+000    0.8783710557E+001    0.1682299294E+001   -0.3252543764E+000    0.1327149323E+001
           5
POT 011 TIME 0.1500000000E+003
I     0.3338922410E-002    0.1509901622E-003   -0.7209685535E+000    0.1141659332E-002   -0.3414012316E-003   -0.2307646643E+000
C    -0.3344353798E-001    0.1616647985E-001    0.8293425313E+001    0.2199654482E+000   -0.6805955061E-001    0.1802901537E+001
H     0.9312775108E+000    0.1403010489E+000    0.7818490734E+001   -0.1136838117E+001    0.1934957554E+001    0.3834883534E+001
H    -0.3796153465E+000    0.4851616195E+000    0.9160909426E+001    0.8776647114E+000    0.6492044840E-001    0.1723454367E+001
H    -0.5772524356E+000   -0.8334776585E+000    0.7955476174E+001   -0.2504545090E+001   -0.1144336342E+001    0.2037361403E+001
           5
POT 001 TIME 0.1500000000E+003
I    -0.4495187617E-003   -0.3321560220E-002   -0.8072852492E+000   -0.4765156298E-003   -0.1406765497E-002   -0.2659159932E+000
C    -0.4529006591E-001    0.2221935409E-001    0.9056068163E+001    0.2588756592E+000   -0.1122720410E+000    0.2286020534E+001
H     0.9346690345E+000   -0.5568448707E+000    0.9685604271E+001   -0.3029383964E+001    0.1898143964E+001    0.1115546462E+001
H    -0.6887192092E-001    0.1059802261E+001    0.8874264313E+001    0.2108345182E+000   -0.1319175700E+001    0.2687628311E+001
H    -0.2441542803E+000   -0.3552438630E+000    0.8156149042E+001   -0.1900590033E+000    0.9326273321E+000    0.2464838470E+001
           5
POT 010 TIME 0.1500000000E+003
I     0.3883241225E-002    0.1492952860E-001   -0.6572156370E+000    0.7150024553E-003    0.4451144295E-002   -0.2061116100E+000
C    -0.1403005939E-001   -0.9660025671E-001    0.7793863887E+001    0.5435356970E-001   -0.1167149687E+000    0.1680430534E+001
H     0.9312771937E+000   -0.4095531168E+000    0.7334917193E+001   -0.8528024338E+000    0.1257547395E+000    0.2965412510E+001
H    -0.6029421103E+000    0.2857586890E+000    0.6918672820E+001   -0.5235758168E+000    0.3514593443E+000    0.1170322354E+001
H    -0.6441506163E+000   -0.6056965342E+000    0.8587246898E+001    0.6422059266E+000    0.3521944140E+000    0.1808714876E+001
           5
POT 008 TIME 0.1500000000E+003
I    -0.3408521148E-002    0.1847688991E-002   -0.7995320508E+000   -0.1095715451E-002    0.1090228667E-002   -0.2627868638E+000
C    -0.7206101928E-002    0.1544010663E-001    0.8965431755E+001    0.3484881193E+000    0.9019061765E-001    0.2128686654E+001
H     0.1070769334E+001    0.5660250374E+000    0.9434889524E+001   -0.2034694029E+001   -0.3800883143E-001    0.2178374788E+001
H    -0.3412836593E-001   -0.1575209685E+000    0.7816675227E+001   -0.5574645988E+000   -0.3601293967E+000    0.2031876432E+001
H    -0.5212714966E+000   -0.8161325179E+000    0.9581398337E+001   -0.1417991232E+001   -0.8094405619E+000    0.3540591798E+001
           5
POT 006 TIME 0.1500000000E+003
I    -0.3768619732E-002    0.4133408487E-002   -0.7886656399E+000   -0.1402273695E-002    0.1696940597E-002   -0.2572818512E+000
C     0.6769506361E-002    0.6352411676E-002    0.8857864502E+001    0.3368138734E+000    0.3917318533E-002    0.2391019248E+001
H     0.4054369636E+000    0.1093405799E-001    0.9894863921E+001   -0.3356061751E+001   -0.2594312819E+000   -0.4299067008E+000
H     0.7377203622E+000    0.1524425648E+000    0.7928730787E+001   -0.1873114322E+000   -0.7858385648E-001    0.1182771873E+001
H    -0.7632486598E+000   -0.7430267384E+000    0.8901250734E+001   -0.2957455126E+000    0.8420748928E-001    0.3174000069E+001
           5
POT 011 TIME 0.1500000000E+003
I     0.8695389200E-002    0.5222504992E-002   -0.7328300079E+000    0.2560016884E-002    0.9965490594E-003   -0.2369519724E+000
C    -0.6558044735E-001   -0.2459494570E-001    0.8404010454E+001   -0.1129434669E+000   -0.1331916352E+000    0.2166312546E+001
H     0.1022066837E+001   -0.2971511125E+000    0.8221045668E+001    0.4361738853E+000    0.1016684262E+001    0.1045538255E+001
H    -0.5997388756E+000    0.8274749998E+000    0.8134399784E+001    0.9325327739E+000    0.4758624052E+000    0.1196864850E+001
H    -0.7386156393E+000   -0.8994474320E+000    0.8715933040E+001   -0.3472339165E+000   -0.3418440722E-001    0.1791420235E+001
           5
POT 010 TIME 0.1500000000E+003
I     0.6204881871E-002   -0.8038806092E-002   -0.6843588760E+000    0.2109757903E-002   -0.3214754846E-002   -0.2182616431E+000
C    -0.4838448743E-001    0.7044811601E-001    0.7988005931E+001   -0.5041985764E+000   -0.6094720083E-001    0.2013329076E+001
H     0.9495473050E+000    0.5831198303E+000    0.7629269412E+001    0.2787123549E+001    0.1094913260E+001    0.8909812639E+000
H    -0.4927899854E+000    0.1560807901E+000    0.9017682982E+001    0.1549334919E+001   -0.1390983512E+001   -0.8829929098E+000
H    -0.6294175053E+000   -0.5847516590E+000    0.7304599437E+001    0.1418005337E+001    0.1417718640E+001    0.3504295872E+001
           5
POT 009 TIME 0.1500000000E+003
I    -0.6206343405E-002    0.1425695267E-002   -0.7313871493E+000   -0.2976545236E-002   -0.1140420650E-004   -0.2335832381E+000
C     0.7218387511E-001   -0.1217404714E-001    0.8393795043E+001   -0.4353299619E+000    0.1382284776E+000    0.2171628092E+001
H    -0.1082213351E+001   -0.3079700302E+000    0.8431018366E+001    0.6984691656E+000    0.1762863431E+001    0.1264986961E+001
H     0.1618797399E+000    0.1089688244E+001    0.8707798922E+001    0.5352233562E+000   -0.1764787504E+001    0.1708944772E+001
H     0.8413567901E+000   -0.8072766305E+000    0.7844581663E+001    0.4324252788E+001   -0.1638624464E+001    0.5652472288E+000
           5
POT 002 TIME 0.1500000000E+003
I    -0.1626532348E-001    0.2621878217E-002   -0.8456535082E+000   -0.5327884497E-002    0.1202143897E-002   -0.2725993214E+000
C     0.1413175892E+000   -0.5754566947E-001    0.9329116303E+001   -0.2757965765E-001    0.1315496475E-001    0.2070829778E+001
H    -0.2172852428E+000   -0.1176211339E+000    0.1037867545E+002    0.9498518016E+000   -0.2606005867E+000    0.1587297472E+001
H    -0.4195854344E+000    0.9173962088E+000    0.8951933185E+001    0.2020039779E+000   -0.3301186173E+000    0.3028183474E+001
H     0.1022403455E+001   -0.4065835732E+000    0.8971653514E+001   -0.1458979408E+000    0.2981704768E+000    0.5057766448E+001
           5
POT 002 TIME 0.1500000000E+003
I    -0.1101761165E-001   -0.3969563636E-002   -0.8575145577E+000   -0.4487235340E-002   -0.1451996245E-002   -0.2815095645E+000
C     0.1009427947E+000    0.3015583236E-001    0.9491146358E+001    0.1599680923E+000    0.2006566592E+000    0.2671494170E+001
H    -0.5076897500E+000   -0.6593023548E+000    0.9962980084E+001   -0.1237062533E+001    0.1600502395E-001   -0.4260208663E+000
H    -0.4221898457E+000    0.9915250435E+000    0.8986090380E+001   -0.2468948282E+000   -0.2001784296E+001    0.2202117397E+001
H     0.1085730418E+001   -0.1895028071E+000    0.8884419708E+001    0.1317661257E+000   -0.2189255787E+000    0.1854115807E+001
           5
POT 009 TIME 0.1500000000E+003
I    -0.5493043313E-002   -0.9505041320E-003   -0.7819156679E+000   -0.1614614664E-002   -0.1165753011E-002   -0.2545405677E+000
C     0.5635965250E-001    0.3013751990E-001    0.8781800813E+001   -0.3302541176E+000    0.5217440535E-001    0.2038495589E+001
H     0.1039340162E+001   -0.3923447539E+000    0.8745399233E+001    0.1150244764E+001   -0.1378427046E+001    0.4415176314E+000
H    -0.2296921861E+000    0.3184641793E+000    0.9763667193E+001   -0.1495049399E+001   -0.6557733440E-001    0.2640822260E+001
H    -0.8146149307E+000   -0.1520015101E+000    0.8225316655E+001    0.4467875300E+001    0.9768065507E+000    0.4681754523E+001
           5
POT 010 TIME 0.1500000000E+003
I    -0.1043574600E-003    0.1117827120E-002   -0.6780034631E+000    0.5124368163E-003    0.4985826410E-003   -0.2191890189E+000
C    -0.1022187333E-001   -0.2533519793E-001    0.7916448656E+001    0.1404878172E+000   -0.3036633818E+000    0.2068036186E+001
H     0.8580613746E+000   -0.1225573766E-001    0.7288339532E+001   -0.2260798532E+000    0.3997193610E+000    0.6557191911E+000
H    -0.6054148772E+000    0.9376202321E+000    0.7956005158E+001   -0.9608727959E+000    0.8989796451E+000    0.2035928680E+001
H    -0.1153933874E+000   -0.7838532234E+000    0.8762428457E+001   -0.5487810433E+000    0.2242412995E+001    0.2857714111E+000
           5
POT 009 TIME 0.1500000000E+003
I    -0.7933505678E-003    0.2950296327E-002   -0.7874256505E+000    0.8627483446E-003    0.2444151852E-003   -0.2589142267E+000
C     0.2691514851E-002   -0.4017254194E-001    0.8824793902E+001   -0.2383924230E+000   -0.8387314735E-001    0.2193312642E+001
H     0.7787833198E+000    0.6529648177E+000    0.8704710210E+001   -0.7551202206E+000    0.1218589966E+001    0.2455251546E+001
H     0.1542249293E+000   -0.1116604711E+001    0.9237198477E+001    0.7908389417E+000   -0.8234499261E+000    0.1436954263E+001
H    -0.8634747555E+000    0.5652380278E+000    0.8985593075E+001    0.2694836260E+001    0.5713486167E+000    0.2586239886E+001
           5
POT 004 TIME 0.1500000000E+003
I    -0.2369851162E-001    0.1703683714E-001   -0.8660124195E+000   -0.6388535681E-002    0.6749448374E-002   -0.2828646277E+000
C     0.2277711065E+000   -0.1088612942E+000    0.9566804643E+001    0.2216567786E+000   -0.1719875532E+000    0.2948417557E+001
H     0.2051136079E+000    0.2311341147E+000    0.8376985479E+001   -0.1364400851E+001   -0.9245264373E+000   -0.1678591570E+001
H     0.6298185193E+000   -0.1092419360E+001    0.9574703976E+001   -0.4883278347E+000    0.1709048612E+001    0.2145912209E+001
H    -0.5693171611E+000    0.5650007869E-001    0.1016432970E+002    0.1641517973E-001    0.4318992607E+000    0.7362470588E-001
           5
POT 010 TIME 0.1500000000E+003
I     0.1050973683E-002    0.5600023202E-002   -0.7210712181E+000    0.1009288393E-002    0.2278954617E-002   -0.2301371757E+000
C     0.7779967954E-002   -0.3739570962E-001    0.8261802107E+001    0.2213721872E+000   -0.1154003491E+000    0.2297678955E+001
H     0.8825050715E+000   -0.6222618934E+000    0.8161217828E+001   -0.6765720227E-001   -0.2425926766E+000    0.2544977014E+000
H    -0.1016086670E+001    0.1757286878E-001    0.7935616630E+001   -0.1748222002E+001    0.1663238865E+000    0.1774151196E+001
H    -0.8913470552E-001    0.3974574133E+000    0.9267029642E+001   -0.9459617124E+000    0.1190149272E+001   -0.3916653711E+000
           5
POT 009 TIME 0.1500000000E+003
I     0.2560932749E-002    0.1827924064E-002   -0.6653635696E+000    0.8971577746E-003    0.1196685588E-002   -0.2110094602E+000
C    -0.4155909169E-001   -0.2141657363E-002    0.7826187971E+001   -0.1099196105E+000   -0.3049579446E+000    0.2122599079E+001
H     0.1004291326E+001   -0.3330082007E+000    0.7358112983E+001    0.5247825769E+000    0.4241955074E+000    0.6836075760E+000
H    -0.6439317264E+000    0.8476621292E+000    0.7447428168E+001    0.4419743031E+000   -0.1103238644E+000    0.1533887203E+001
H    -0.1964707990E+000   -0.6794404477E+000    0.8704569256E+001    0.2243419360E+000    0.3187000650E+001   -0.9147804783E+000
           5
POT 009 TIME 0.1500000000E+003
I     0.1220492082E-001    0.7467765512E-002   -0.7526864246E+000    0.3805130618E-002    0.2120730668E-002   -0.2437279916E+000
C    -0.8458210253E-001   -0.6013971713E-001    0.8582800712E+001   -0.3917612451E+000   -0.1062998082E+000    0.2024612554E+001
H     0.7449727486E+000   -0.6855957045E+000    0.8233254407E+001    0.3704600987E+001   -0.7841530986E+000    0.1258762550E+001
H    -0.2497316135E+000    0.1119648911E+001    0.8352909447E+001    0.6029737756E+000    0.4218858744E+000    0.2306038874E+001
H    -0.1056626182E+001   -0.6326340434E+000    0.8722587212E+001   -0.1374370267E+000    0.1373829482E+001    0.2964806251E+001
           5
POT 011 TIME 0.1500000000E+003
I     0.8337865179E-002   -0.6909220706E-002   -0.6710416585E+000    0.2306690175E-002   -0.1288878860E-002   -0.2163646753E+000
C    -0.3743732147E-001    0.2262978029E-001    0.7848286064E+001   -0.2255606897E+000    0.2386346660E-001    0.2036391538E+001
H     0.5794172796E+000    0.1509663597E+000    0.8885442131E+001    0.1681105696E+001   -0.1016922120E+001    0.2396996578E+001
H    -0.5159407407E+000    0.1062982785E+001    0.7635668638E+001   -0.4137106779E+000   -0.8429232644E-001   -0.4092398248E+000
H    -0.6963568750E+000   -0.6250373025E+000    0.7414227000E+001    0.1113210540E+001    0.9719984632E+000    0.1009930420E+001
           5
POT 010 TIME 0.1500000000E+003
I     0.6331946483E-003   -0.1773389499E-002   -0.7218100473E+000    0.1552575985E-003   -0.4311445900E-003   -0.2311377986E+000
C    -0.3779931953E-002    0.4250395433E-001    0.8343201388E+001    0.6673895107E-001   -0.4868164847E+000    0.2188608817E+001
H     0.9905364250E+000   -0.3836895730E+000    0.8564868962E+001   -0.4060420342E-002    0.1935102805E+001    0.1706165114E+001
H    -0.1722256778E+000    0.7510292343E+000    0.7484284387E+001   -0.4518908850E+000    0.1373375128E+001   -0.5194630212E-001
H    -0.8314765924E+000   -0.6360132305E+000    0.8424640334E+001   -0.3461881818E+000    0.2549881717E+001    0.1405082592E+001
           5
POT 010 TIME 0.1500000000E+003
I    -0.7064576863E-002    0.2456714913E-002   -0.7185140095E+000   -0.2190908331E-002    0.1271992573E-002   -0.2312610888E+000
C     0.7259234700E-001   -0.6266181462E-001    0.8268159974E+001    0.1608950839E+000   -0.1424597574E+000    0.2097226145E+001
H     0.1126164201E+001    0.1055411110E+000    0.8383585898E+001   -0.4704984253E+000   -0.1409361826E+000    0.2039724599E+001
H    -0.4409915029E+000    0.7397737066E+000    0.7395475910E+001   -0.1243507594E+001    0.7427522111E+000    0.8666110073E+000
H    -0.6675516618E+000   -0.4151074713E+000    0.9155503702E+001    0.7044030722E-001    0.9307862058E+000    0.1248354358E+001
           5
POT 010 TIME 0.1500000000E+003
I    -0.6299336484E-002   -0.4623679024E-002   -0.6292972749E+000   -0.2434449450E-002   -0.1674255853E-002   -0.1999635885E+000
C     0.6356244974E-001    0.5840857468E-001    0.7519030679E+001    0.3568326089E+000   -0.1613201078E-002    0.1850740200E+001
H     0.6635136960E+000   -0.3448054327E+000    0.8447382477E+001   -0.9142499109E+000   -0.2038704361E+000    0.2063452734E+001
H    -0.6021942564E+000    0.8402566411E+000    0.7558080841E+001   -0.3082228396E+001    0.3145237028E+001    0.2724484042E+001
H     0.1854517845E-002   -0.6286634368E+000    0.6612070412E+001    0.6907944756E-001   -0.2722011464E+001   -0.1638218590E+001
           5
POT 004 TIME 0.1500000000E+003
I     0.6569331615E-002    0.6951722499E-002   -0.8688253014E+000    0.9289536783E-003    0.2194403173E-002   -0.2844316660E+000
C    -0.1043557518E+000   -0.4594034113E-001    0.9557250157E+001   -0.1383776413E+000   -0.2823491774E+000    0.2059961063E+001
H     0.6546166979E+000   -0.3266610552E-001    0.1050989599E+002    0.8383843856E+000    0.5747788791E+000    0.5416249606E+001
H     0.4102582253E+000    0.6083925771E+000    0.8810526769E+001    0.5586816172E+000    0.8744251788E+000    0.2192945522E+001
H    -0.6855602692E+000   -0.8864781369E+000    0.9137536109E+001    0.1170314688E+000    0.1645637220E+001    0.3667728574E+001
           5
POT 008 TIME 0.1500000000E+003
I     0.9121909122E-003    0.8640367236E-002   -0.8152744126E+000    0.9449730328E-003    0.2148891355E-002   -0.2643048893E+000
C    -0.5598072692E-001   -0.8199074580E-001    0.9103917442E+001   -0.1248416047E+000   -0.1779539167E+000    0.2491062072E+001
H     0.2104810735E+000   -0.3135893297E+000    0.8044681708E+001    0.2189247020E-001    0.7349855654E+000    0.2403388346E+001
H    -0.1310439326E+000    0.9233165440E+000    0.9338709017E+001    0.1430700045E+001   -0.1144274917E+001    0.1186944355E+001
H     0.4553092457E+000   -0.7247093906E+000    0.9726396567E+001   -0.9132831661E-001    0.2256601197E+001    0.1851442292E-001
           5
POT 011 TIME 0.1500000000E+003
I     0.3487491781E-002   -0.4161036648E-002   -0.7480773227E+000    0.1742857269E-002   -0.1920216759E-002   -0.2423593171E+000
C    -0.4792479363E-001    0.7107677588E-001    0.8535546660E+001   -0.2550704584E+000   -0.1333291388E+000    0.2041830081E+001
H     0.8372917153E+000    0.5712264760E+000    0.8105066114E+001    0.2679101617E+001    0.1174382178E+001    0.2591449128E+001
H     0.2427925647E+000   -0.6538872753E+000    0.9335792861E+001    0.1155866698E+001    0.3686935020E+000    0.8994246443E+000
H    -0.9551695582E+000   -0.2311103919E+000    0.7981207249E+001   -0.1020822741E+001    0.2913506200E+000    0.2705247012E+001
           5
POT 004 TIME 0.1500000000E+003
I    -0.1621790255E-001    0.5566530376E-002   -0.8638316548E+000   -0.4949965911E-002    0.1772760341E-002   -0.2814913008E+000
C     0.1492751840E+000   -0.4603702863E-001    0.9498287050E+001   -0.1852321709E+000    0.2384051065E+000    0.2625340794E+001
H     0.5913849630E+000   -0.3054223601E+000    0.1043923742E+002    0.1404682340E+000   -0.1645506233E+001    0.1876300683E+001
H     0.4758638210E+000    0.6753837500E+000    0.8881623184E+001   -0.7415266112E+000   -0.2660723961E+001    0.8815902851E+000
H    -0.8462403255E+000   -0.5221934583E+000    0.9221040990E+001    0.3408194146E+001    0.1244692652E+001    0.1420391076E+001
           5
POT 009 TIME 0.1500000000E+003
I     0.1405200780E-002   -0.1327230053E-002   -0.7072928859E+000    0.9309984294E-003   -0.7536686041E-003   -0.2272887599E+000
C     0.8461047037E-003    0.2308362853E-001    0.8184804273E+001    0.5352954763E-001   -0.9034471574E-002    0.1803327668E+001
H     0.8567849826E+000    0.2100447917E+000    0.7564982359E+001   -0.9682569432E+000    0.3997077008E+000    0.3028166599E+001
H    -0.2768120493E+000    0.3969109972E+000    0.9056923884E+001    0.4826181725E+000   -0.6626136870E+000    0.1613348113E+001
H    -0.7602819184E+000   -0.7253188777E+000    0.7890920701E+001   -0.2652203602E+000    0.4604696362E+000    0.2513464819E+001
           5
POT 006 TIME 0.1500000000E+003
I     0.1872017647E-001    0.6240252718E-002   -0.7719892597E+000    0.5710858587E-002    0.2079258979E-002   -0.2446661562E+000
C    -0.1418591706E+000   -0.3369456439E-001    0.8724158871E+001   -0.2302589281E+000   -0.1692424694E+000    0.1897411069E+001
H     0.2159576160E+000   -0.5604549491E+000    0.7891116963E+001    0.1565566424E+001   -0.5164380978E+000    0.3335650924E+001
H    -0.1062535059E+001    0.6338526095E+000    0.8514735285E+001    0.4325448827E+000    0.7307474720E+000    0.4312883326E+001
H     0.1361360398E+000   -0.4517136088E+000    0.9860976519E+001    0.6366983419E-002    0.1543429707E+001    0.5956708649E+000
           5
POT 010 TIME 0.1500000000E+003
I     0.4231775430E-002    0.4636381258E-002   -0.6938663295E+000    0.1326340516E-002    0.8244191539E-003   -0.2214241457E+000
C    -0.3863489254E-001   -0.1959737115E-001    0.8045209070E+001   -0.7529155446E-001   -0.2079055844E+000    0.1804778781E+001
H     0.9432616633E+000   -0.2284240733E-001    0.7780222567E+001   -0.1752848955E+001    0.3024750014E+000    0.2585522831E+001
H    -0.3940231971E+000    0.7009235951E+000    0.8715339095E+001    0.8704357814E+000   -0.7376725272E+000    0.1662773912E+001
H    -0.6057360869E+000   -0.1034420162E+001    0.7927962564E+001    0.1620718829E+001    0.2804742919E+001    0.2131047975E+001
           5
POT 004 TIME 0.1500000000E+003
I     0.7430182135E-002    0.2140078180E-002   -0.8621544142E+000    0.2685549527E-002    0.1408129311E-003   -0.2796247015E+000
C    -0.2937030882E-001   -0.3568189255E-001    0.9479259316E+001    0.1200646634E+000    0.3063578055E+000    0.2251313648E+001
H    -0.3979061717E-001    0.5438042272E+000    0.8537495662E+001   -0.1058146013E+001   -0.1638342491E+001    0.2597997486E+001
H    -0.5325157854E-001    0.6347858304E+000    0.1030534667E+002   -0.2265112615E+000   -0.2649721027E+001    0.2896778835E+001
H    -0.5158442776E+000   -0.1021639592E+001    0.9672116405E+001   -0.4930654905E+000    0.6235421448E+000    0.2889619755E+001
           5
POT 010 TIME 0.1500000000E+003
I    -0.9566885996E-004   -0.9772552519E-002   -0.7318850367E+000   -0.6807795311E-003   -0.3391819354E-002   -0.2367412428E+000
C     0.1312140418E-001    0.7767490384E-001    0.8386862905E+001   -0.9616951459E-001    0.2429822891E+000    0.2001288343E+001
H     0.6612457813E+000   -0.3902136732E+000    0.9048519142E+001   -0.3686890064E+000   -0.8274016276E+000    0.1797775357E+001
H    -0.6915422922E+000    0.7872648385E+000    0.8831974042E+001    0.8483101006E+000   -0.1482071636E+001    0.1570566502E+001
H    -0.1159889254E+000   -0.9154678282E-001    0.7299128740E+001    0.7501807089E+000   -0.1566869974E+000    0.2612218301E+001
           5
POT 011 TIME 0.1500000000E+003
I     0.2258307951E-001   -0.2636341094E-002   -0.6999813115E+000    0.7075294536E-002   -0.6519308924E-003   -0.2234742980E+000
C    -0.1854591051E+000    0.9882147713E-002    0.8119834033E+001   -0.6183767295E+000   -0.2647856500E+000    0.1826307732E+001
H     0.2382994381E+000    0.9704327594E+000    0.7608948679E+001    0.1322686724E+001    0.1476168375E+001    0.1980822030E+001
H     0.2459718408E+000   -0.2118585604E+000    0.8945882858E+001    0.2271432444E+001    0.2359137996E+000    0.1979316915E+001
H    -0.1128079943E+001   -0.5564392612E+000    0.7805076421E+001    0.2873973078E+001    0.1517298627E+001    0.2437432230E+001
           5
POT 010 TIME 0.1500000000E+003
I    -0.1513409880E-003    0.1343510344E-002   -0.6701203513E+000   -0.6585076047E-003    0.4256966847E-003   -0.2105717883E+000
C    -0.5488802899E-002   -0.1716612208E-001    0.7857876309E+001   -0.4362963540E+000    0.1458595221E+000    0.1401519109E+001
H     0.5970826460E+000   -0.6636468792E-001    0.8773909166E+001    0.2463029735E+001   -0.1865562753E+001    0.3135064948E+001
H    -0.7332315921E+000    0.7879797118E+000    0.7859948175E+001   -0.1199664011E-001    0.6554805017E+000    0.2631567947E+001
H     0.2224415257E+000   -0.6862359885E+000    0.7050610834E+001    0.2827970356E+001   -0.5804879592E+000    0.4054411815E+001
           5
POT 006 TIME 0.1500000000E+003
I     0.4628740415E-002   -0.7682944653E-003   -0.8367272018E+000    0.1553019104E-002    0.8202221623E-003   -0.2783628209E+000
C    -0.2922363156E-001    0.3301961865E-001    0.9238863621E+001    0.9470498261E-001   -0.2686980545E+000    0.2257384690E+001
H     0.6322856831E+000   -0.7676439025E+000    0.9147763085E+001   -0.2166129434E+001    0.1440495583E+001    0.2302359513E+001
H    -0.9586429493E+000   -0.1173893044E+000    0.9009026581E+001    0.1688091320E+001    0.8786589277E-001    0.3871715396E+001
H     0.1175523248E+000    0.5860329545E+000    0.1014327830E+002   -0.8324120326E+000    0.1566233769E+001    0.2015577154E+001
           5
POT 011 TIME 0.1500000000E+003
I    -0.2134868323E-001    0.6432522107E-002   -0.6695670414E+000   -0.7147941295E-002    0.1665131308E-002   -0.2124846035E+000
C     0.1782211780E+000    0.7938592850E-002    0.7882827036E+001    0.2317081049E+000    0.7043937734E-001    0.1233383316E+001
H    -0.4721798577E+000    0.1317757204E+000    0.8625477038E+001   -0.2217394147E+001   -0.7047170242E+000    0.4437444337E+001
H     0.1235547355E+001   -0.5561979924E+000    0.7922954303E+001    0.1019818189E+001   -0.1530917793E+001    0.4667738501E+001
H    -0.1884182686E+000   -0.5003546644E+000    0.6782990101E+001   -0.6571202744E+000    0.1178521580E+001    0.2960632628E+001
           5
POT 001 TIME 0.1500000000E+003
I    -0.1682163237E-002    0.1204621606E-001   -0.8311866065E+000   -0.1157842788E-002    0.3703158989E-002   -0.2738694004E+000
C    -0.2105598144E-001   -0.7559684708E-001    0.9217675596E+001    0.3049840150E+000    0.6660872212E-001    0.1952914668E+001
H     0.6640447075E+000    0.5281853283E+000    0.9669258794E+001   -0.2051614682E+001   -0.9168480503E+000    0.2485483827E+001
H     0.4365292399E+000   -0.3124792242E+000    0.8226263592E+001   -0.4128659935E+000    0.2972137750E+000    0.4194080090E+001
H    -0.6144799366E+000   -0.7865344197E+000    0.9840210487E+001   -0.1012313843E+001   -0.6206405824E+000    0.4534281424E+001
           5
POT 009 TIME 0.1500000000E+003
I    -0.2408491755E-002    0.1163033123E-002   -0.7300658919E+000   -0.1152720549E-002   -0.5251286307E-003   -0.2352485587E+000
C     0.2643142256E-001    0.9315269262E-003    0.8375582688E+001    0.2036903864E+000    0.4892156209E-001    0.2114526524E+001
H     0.4409174357E+000    0.6947821114E-001    0.9282796984E+001   -0.1838440773E+001   -0.8049006639E-001    0.2032954420E+001
H    -0.1007550956E+001    0.1385010900E+000    0.8349449615E+001    0.6691567636E+000   -0.9248157779E+000    0.1483111205E+001
H     0.5591161626E+000   -0.3777250154E+000    0.7394991971E+001   -0.1108673491E+001    0.4832486013E+000    0.9074486348E+000
           5
POT 003 TIME 0.1500000000E+003
I     0.1518033951E-001    0.1340359505E-001   -0.9008203658E+000    0.4141782006E-002    0.4296581947E-002   -0.2886414078E+000
C    -0.1090449028E+000   -0.1164359413E+000    0.9808451170E+001   -0.2009605705E+000   -0.3526472957E-001    0.2198813362E+001
H     0.2496239792E+000   -0.1060218316E+001    0.9656210208E+001   -0.5260003677E+000   -0.9577859056E-001    0.3443722993E+001
H    -0.1125105860E+001    0.1375679042E+000    0.9376732771E+001    0.2041511865E+001   -0.9801529764E+000    0.3895084726E+001
H     0.2620924813E+000    0.6183390766E+000    0.1046003246E+002    0.3562129612E+000    0.9534665582E+000    0.2814636355E+001
           5
POT 010 TIME 0.1500000000E+003
I    -0.1429442086E-002   -0.2908252119E-002   -0.6997563319E+000   -0.9864172441E-003   -0.7612005555E-003   -0.2241530765E+000
C     0.1238201846E-001    0.3347057019E-001    0.8100287493E+001    0.1169168924E+000    0.1190420556E+000    0.2196828066E+001
H     0.6982840907E+000    0.3961014154E-001    0.8958407546E+001   -0.1955600695E+001   -0.7645434564E+000   -0.5782427374E+000
H    -0.4327615848E+000    0.9068692671E+000    0.7898986524E+001    0.1234914602E+000   -0.5652917102E-001    0.1065810166E+001
H    -0.2228136881E+000   -0.9449211319E+000    0.7735261884E+001    0.5693685090E+000   -0.4835394911E+000    0.1594756248E+001
           5
POT 008 TIME 0.1500000000E+003
I     0.6780291734E-002   -0.8449206249E-002   -0.8820385351E+000    0.2495109359E-002   -0.2487135106E-002   -0.2860281305E+000
C    -0.6792474183E-002    0.6883624229E-001    0.9668523082E+001   -0.2195961683E-001    0.9234406694E-001    0.2048109909E+001
H    -0.6275959716E-001    0.5293657710E+000    0.8652384870E+001   -0.4226198319E+000   -0.7429110025E-001    0.6042352761E+001
H    -0.4608156721E+000    0.6920441008E+000    0.1056847896E+002    0.1726565765E+000    0.2088218566E+000    0.2190058489E+001
H    -0.2192840130E+000   -0.9871161418E+000    0.9623220107E+001    0.2087766672E+000   -0.9246503823E+000    0.3401970924E+001
           5
POT 011 TIME 0.1500000000E+003
I     0.3338808930E-002    0.1618467516E-002   -0.7754629763E+000    0.8395320888E-003    0.1254158265E-002   -0.2542234066E+000
C    -0.5053611159E-001   -0.1108914535E-001    0.8785324354E+001    0.3341984335E+000    0.1380890200E+000    0.2115953157E+001
H     0.8530154719E+000   -0.2116696126E+000    0.9196668860E+001   -0.1824057761E+001   -0.1558909887E+001    0.2731035026E+001
H    -0.8214505158E-001    0.9576302595E+000    0.8502194401E+001   -0.1922823280E+001   -0.4686760631E+000    0.1626289894E+001
H    -0.6019951074E+000   -0.8123917720E+000    0.8211876008E+001   -0.3439640031E+000    0.2273386325E+000    0.2454026047E+001
           5
POT 009 TIME 0.1500000000E+003
I     0.2049454453E-002   -0.5029147301E-002   -0.7674138701E+000    0.3457871563E-003   -0.1528285112E-002   -0.2478319205E+000
C    -0.6910462588E-002    0.2972401632E-001    0.8700870112E+001    0.3219560782E+000    0.2056841971E+000    0.2022386951E+001
H     0.7128332945E+000   -0.1711319993E+000    0.9399169403E+001   -0.2785646520E+001   -0.6149332741E+000    0.1643352246E+001
H    -0.4474351644E+000    0.1163097066E+001    0.8482937545E+001   -0.5133980630E+000   -0.5560723804E+000    0.2860073760E+001
H    -0.4636329213E+000   -0.7423446181E+000    0.8063360680E+001   -0.5886537934E+000   -0.1100391185E+001    0.2633497068E+001
           5
POT 001 TIME 0.1500000000E+003
I     0.4269549180E-002   -0.6384351756E-002   -0.8245769819E+000    0.4542403679E-003   -0.1743346144E-002   -0.2659275836E+000
C    -0.1919562602E-001    0.3861629655E-001    0.9184517389E+001    0.6989845297E-001   -0.1694644493E+000    0.2511422535E+001
H    -0.1859391823E+000   -0.1618688108E+000    0.1011483649E+002   -0.8821838424E+000    0.7683597225E+000    0.3083720992E+000
H    -0.3965527375E+000    0.1096693184E+001    0.8825401687E+001   -0.7408123833E-001    0.4253216245E+000    0.1533348562E+001
H     0.3503915322E+000   -0.5960562227E+000    0.8427284749E+001    0.1016955314E+000    0.1042719249E+001    0.1742819461E+001
           5
POT 010 TIME 0.1500000000E+003
I     0.2079458882E-002   -0.5968244417E-002   -0.7231896523E+000    0.2928991215E-004   -0.7616818337E-003   -0.2310164788E+000
C    -0.3967455015E-001    0.5031092457E-001    0.8337800389E+001    0.3015129792E+000    0.4034182441E+000    0.1999733595E+001
H     0.4861718744E+000   -0.2903304498E+000    0.9223637801E+001   -0.7694832338E+000   -0.1105622071E+001    0.2387945387E+001
H     0.6712913096E+000    0.7780074744E+000    0.7812029095E+001   -0.3157597125E+001   -0.3549541007E+001    0.2041011692E+001
H    -0.9985981144E+000   -0.2950299909E+000    0.7671559595E+001    0.3074215227E+000   -0.3204943379E-001    0.8608916860E+000
           5
POT 009 TIME 0.1500000000E+003
I     0.1075547611E-001   -0.4766607103E-002   -0.7608652496E+000    0.3316840392E-002   -0.1945945417E-002   -0.2452552044E+000
C    -0.5173503721E-001    0.5067069374E-001    0.8645900595E+001    0.1389751512E+000    0.1631832981E+000    0.2175191766E+001
H    -0.6006548235E-001    0.7403884362E+000    0.8019795338E+001    0.3733696409E+000   -0.3682313611E+000   -0.6290880295E+000
H    -0.8434971672E+000    0.3626277102E+000    0.9275625048E+001   -0.2733718499E+001   -0.1916287009E+000    0.5091608691E+001
H     0.1330346581E+000   -0.1096542139E+001    0.8420773410E+001    0.2718080999E+000   -0.1133299361E+001    0.5094725316E+000
           5
POT 001 TIME 0.1500000000E+003
I     0.1638694213E-001   -0.9402964930E-002   -0.8523017977E+000    0.4869056392E-002   -0.4202696837E-002   -0.2790962780E+000
C    -0.1584578975E+000    0.9897575914E-001    0.9432870919E+001   -0.3905773364E+000   -0.1526800192E+000    0.2501133884E+001
H     0.9080617469E+000    0.4579810824E+000    0.9595290791E+001    0.3561326595E+000   -0.2227121054E+000    0.1685556893E+001
H    -0.2132597207E+000   -0.9341107881E+000    0.9493465421E+001    0.2470564838E+001    0.5640751782E+000    0.1333800567E+001
H    -0.8688476390E+000    0.4863668487E+000    0.8788079389E+001    0.1211894328E+001    0.2009545918E+001    0.2339021820E+001
           5
POT 001 TIME 0.1500000000E+003
I    -0.1565555222E-001    0.1876229803E-002   -0.8596078020E+000   -0.4754080011E-002    0.5547580977E-003   -0.2773630798E+000
C     0.1349801949E+000    0.3417423581E-001    0.9500247609E+001   -0.1404765806E+000    0.1456563731E+000    0.2616841488E+001
H    -0.7330999931E+000   -0.2675786308E+000    0.1015291530E+002    0.9898177065E+000   -0.7668071539E-001   -0.3510857965E-001
H     0.1842300782E+000    0.4563898355E+000    0.8531606379E+001    0.1513969718E+000   -0.9893529841E+000    0.1920423024E+001
H     0.9156664099E+000   -0.8335497431E+000    0.9339971973E+001    0.1130909173E+001   -0.7383532562E+000    0.1885721873E+001
           5
POT 004 TIME 0.1500000000E+003
I     0.9567012915E-002   -0.1739146639E-001   -0.8203590369E+000    0.3746912474E-002   -0.6335131539E-002   -0.2689497911E+000
C    -0.9544012042E-001    0.1780421815E+000    0.9180024996E+001   -0.1518982898E+000   -0.1800026031E-001    0.2482244871E+001
H     0.7065527750E+000    0.8205211083E+000    0.8584773087E+001   -0.8719345339E+000    0.9708007715E+000    0.1205702209E+001
H     0.4327888950E+000   -0.8404277188E+000    0.9416794654E+001    0.2060654863E+000   -0.1107433364E+001    0.1107560453E+001
H    -0.1233397503E+001    0.6429578011E-001    0.8857634597E+001    0.1991453486E+001    0.1133600737E+001    0.1988330856E+001
           5
POT 010 TIME 0.1500000000E+003
I     0.4362213841E-002   -0.1659328470E-001   -0.7494139990E+000    0.2272586943E-002   -0.6168191913E-002   -0.2416250754E+000
C    -0.2860360398E-001    0.1594560614E+000    0.8546434107E+001   -0.3048155433E-001    0.1403107044E+000    0.2029804616E+001
H    -0.6076882918E-001    0.9948724358E+000    0.9178941411E+001    0.2186411908E+001   -0.2071319022E+001    0.1895705834E+001
H     0.8449063339E+000   -0.2049607748E+000    0.8085514189E+001   -0.2248036861E+001    0.2143343179E+001    0.2594953559E+001
H    -0.9982836107E+000   -0.5975995366E+000    0.8192596070E+001    0.1352423582E+000   -0.9646114232E+000    0.1755565507E+001
           5
POT 007 TIME 0.1500000000E+003
I     0.1856055529E-002    0.8398694553E-003   -0.8385096453E+000    0.1051347643E-002   -0.2526345980E-003   -0.2716185211E+000
C    -0.9519508648E-002   -0.1791166531E-001    0.9295104625E+001   -0.2587998251E-001   -0.2442095159E-001    0.1881399525E+001
H     0.8184093269E+000    0.1227310065E+000    0.8536958082E+001    0.9425512629E-001    0.2589350793E+000    0.3665201357E+001
H    -0.2420604949E+000    0.7722699182E+000    0.1005143864E+002    0.2516813868E+000    0.1820887423E+000    0.4195726022E+001
H    -0.6958875233E+000   -0.7717896907E+000    0.9178335604E+001   -0.1701035104E+000   -0.1102997667E+000    0.3931220189E+001
           5
POT 010 TIME 0.1500000000E+003
I     0.8611843589E-002    0.9410235460E-002   -0.8011900851E+000    0.3433530326E-002    0.2871194269E-002   -0.2599178454E+000
C    -0.9061445817E-001   -0.9001381243E-001    0.8989107562E+001    0.2377805575E+000    0.1194561253E+000    0.2286241657E+001
H    -0.3301940735E+000   -0.1034277608E+001    0.8390794745E+001   -0.6260708599E+000   -0.1218940879E+001    0.2493537289E+001
H    -0.5653084146E+000    0.7774339125E+000    0.8912764415E+001   -0.6102694599E+000    0.2198762637E+000    0.2636862101E+001
H     0.8887725891E+000    0.1469698110E+000    0.9488588381E+001   -0.2027877757E+001   -0.7830509102E+000    0.3935155565E+000
           5
POT 011 TIME 0.1500000000E+003
I    -0.7877314091E-003    0.7646622588E-002   -0.6798334865E+000   -0.1239358370E-002    0.2592171198E-002   -0.2220964238E+000
C     0.1658013455E-001   -0.7418786341E-001    0.7931452814E+001   -0.1580879963E+000   -0.2437620380E+000    0.1680783263E+001
H     0.1467922932E+000    0.3148930108E+000    0.8999887912E+001    0.7172804774E+000    0.2914885988E+001    0.2930640380E+001
H     0.2797701400E+000    0.6209958037E+000    0.7127172726E+001    0.9405489909E+000   -0.1138025544E+000    0.4057444472E+001
H    -0.5262938793E+000   -0.1016196050E+001    0.7918878197E+001    0.3808565135E+000   -0.2258983490E+000    0.9637379500E+000
           5
POT 011 TIME 0.1500000000E+003
I     0.5621755690E-002    0.1444283723E-002   -0.7116581047E+000    0.7338558107E-003    0.2343691889E-003   -0.2285075141E+000
C    -0.3430882697E-001   -0.6886678146E-002    0.8200895643E+001   -0.8355272763E-001   -0.5857439688E-001    0.1954321325E+001
H     0.4878413649E+000   -0.1877871559E+000    0.9187189379E+001    0.6988865023E-001   -0.7992276024E+000    0.2142953283E+001
H    -0.4996587290E+000    0.9112162725E+000    0.8097319478E+001   -0.7454454027E-001   -0.1330852159E+000    0.7886482872E+000
H    -0.3241186274E+000   -0.7910793888E+000    0.7543566701E+001    0.8876141303E+000    0.1616863215E+001    0.2564941628E+001
           5
POT 009 TIME 0.1500000000E+003
I     0.5697224157E-003    0.1038415275E-001   -0.6857210852E+000   -0.3593777766E-003    0.3333246313E-002   -0.2209597912E+000
C    -0.1641090639E-001   -0.1017368531E+000    0.7991510555E+001    0.1231825877E+000   -0.7049043194E-001    0.1931128798E+001
H     0.6273690793E+000    0.6796488523E+000    0.8809984885E+001   -0.1417371868E+001   -0.1457875563E+000    0.9317800703E+000
H    -0.5372477844E+000    0.3148480754E+000    0.7040484750E+001   -0.3048767277E+000    0.1778072720E+001    0.7425911971E+000
H    -0.1169602822E+000   -0.1099064522E+001    0.8206554130E+001    0.2278132312E+000   -0.1216423855E+001    0.3146882811E+001
           5
POT 006 TIME 0.1500000000E+003
I    -0.7085214476E-002   -0.3666544663E-003   -0.7606620054E+000   -0.2709037420E-002    0.3858947444E-003   -0.2467536503E+000
C     0.7060610663E-001   -0.5267476032E-002    0.8648453950E+001    0.9508022086E-001   -0.2670620106E+000    0.1793492842E+001
H     0.1086529668E+001    0.1991547488E+000    0.8934854973E+001   -0.9255872666E+000    0.2847322370E+000    0.3733232614E+001
H    -0.4456586388E+000    0.7386937112E+000    0.8190977052E+001   -0.7054701775E+000    0.2023190945E+001    0.2029350025E+001
H    -0.6150323257E+000   -0.8101126308E+000    0.8639485832E+001    0.8299332579E+000    0.8322526057E+000    0.3974345696E+001
           5
POT 009 TIME 0.1500000000E+003
I     0.6226167692E-002   -0.4966293929E-002   -0.6669797365E+000    0.1766464027E-002   -0.1621840974E-002   -0.2113727448E+000
C    -0.4943170210E-001    0.6945076411E-001    0.7817399534E+001   -0.3196822320E+000   -0.1482442528E+000    0.1797698432E+001
H     0.9846286598E+000    0.3533091618E-001    0.7629513091E+001    0.2186007597E+001    0.6666045558E+000    0.2293172045E+001
H    -0.3560073518E+000    0.9091963080E-001    0.8987348307E+001    0.6460300890E+000   -0.3960738154E+000   -0.8282781766E+000
H    -0.8368301185E+000   -0.3468590720E+000    0.7189704304E+001    0.7459226830E+000    0.1688853824E+001    0.3751765737E+001
           5
POT 011 TIME 0.1500000000E+003
I     0.9406007479E-002   -0.8927742059E-002   -0.7555415807E+000    0.3560931412E-002   -0.2730322960E-002   -0.2438122646E+000
C    -0.6330649368E-001    0.8980017056E-001    0.8591104594E+001   -0.1426082263E+000    0.1094371237E+000    0.2264286007E+001
H    -0.3218198687E+000    0.9136328627E+000    0.7922256308E+001   -0.9464495561E+000   -0.1526911418E-001    0.1133487191E+000
H     0.4473577783E+000    0.7553865774E-001    0.9570560636E+001    0.5626644017E+000   -0.2560690402E+001    0.8117756758E+000
H    -0.5557382749E+000   -0.9433373082E+000    0.8249948354E+001    0.1633666844E+001    0.1612056152E+001    0.2819304154E+001
           5
POT 006 TIME 0.1500000000E+003
I    -0.2197149513E-002    0.1288559178E-001   -0.8681103634E+000    0.2545232293E-003    0.4102979466E-002   -0.2841329149E+000
C     0.6390075601E-002   -0.1853195083E+000    0.9541363894E+001   -0.8630453698E-001   -0.1299763409E+000    0.2071483258E+001
H     0.7083094813E+000    0.3422540504E+000    0.9042529998E+001   -0.1512779803E+001   -0.9609584015E+000    0.4750996180E+001
H    -0.9279437301E+000    0.6696077482E-002    0.9071729403E+001   -0.1880606907E+000   -0.4606538912E+000    0.2246085417E+001
H     0.4232243606E+000    0.2146840811E+000    0.1047144886E+002    0.2699072172E+001    0.2444431308E+001    0.4120117069E+001
           5
POT 005 TIME 0.1500000000E+003
I    -0.5545519275E-002   -0.1533970549E-002   -0.9263604976E+000   -0.2281997504E-002    0.1498425464E-004   -0.3052719476E+000
C     0.2350693478E-001    0.9740708380E-002    0.9983025637E+001    0.9153882948E-001   -0.2035152968E+000    0.2804029548E+001
H    -0.2297595177E+000    0.9911998499E+000    0.1062893520E+002   -0.5891740668E+000    0.1949267253E+000    0.1170761164E+001
H     0.1127884603E+001   -0.7562480878E-001    0.9620963807E+001   -0.1243863143E+001    0.6694643078E-001    0.3160132729E+001
H    -0.4927864381E+000   -0.7554466108E+000    0.1044159384E+002    0.1022844060E+001    0.2195151135E+001    0.7269420541E+000
           5
POT 008 TIME 0.1500000000E+003
I     0.7142255110E-002   -0.1011286973E-001   -0.8378262956E+000    0.1961186732E-002   -0.4454828803E-002   -0.2709025927E+000
C    -0.3220693713E-001    0.6899771226E-001    0.9269916953E+001    0.1389756597E+000   -0.5966566491E-001    0.2412972183E+001
H     0.8235404868E+000    0.8174177331E+000    0.9566379257E+001    0.2405428984E-001    0.3723361893E+000    0.4008896431E+001
H    -0.6447445978E+000   -0.4841051912E+000    0.1003145157E+002    0.1183744703E+001    0.4572829270E+000    0.1417620413E+001
H    -0.7004777766E+000    0.1168145460E+000    0.8398517823E+001   -0.3113314770E+001    0.4419421909E+000   -0.4752496052E-001
           5
POT 011 TIME 0.1500000000E+003
I    -0.1342764233E-001    0.2630614555E-002   -0.8094158558E+000   -0.3877556850E-002    0.7170948287E-003   -0.2625668374E+000
C     0.9958648206E-001   -0.2263146037E-001    0.9032098458E+001    0.1404574204E-001    0.2187404351E+000    0.2401585979E+001
H     0.9888924170E+000    0.4727565081E+000    0.9633611250E+001   -0.9454305469E+000   -0.1317877725E+001    0.1239731105E+001
H    -0.2928990547E+000    0.3564883993E+000    0.8130686985E+001    0.5378943527E+000   -0.1575089298E+001    0.1954392637E+001
H    -0.1828901006E+000   -0.8980123574E+000    0.9512492824E+001    0.7324733787E+000    0.1948950482E+000    0.1276288650E+001
           5
POT 009 TIME 0.1500000000E+003
I    -0.4170993116E-003    0.3707504996E-004   -0.7700654048E+000   -0.2219427326E-003    0.7035137000E-003   -0.2471609143E+000
C    -0.4343402500E-002    0.3605584979E-001    0.8718305315E+001   -0.4308838552E-001   -0.6907056555E-001    0.2041252118E+001
H     0.1073004359E+001   -0.8086066595E-001    0.8905045865E+001   -0.6695296879E+000   -0.2242742242E-001    0.2549029814E+001
H    -0.3674179568E+000    0.2289647970E+000    0.7755482391E+001    0.2068716295E+000   -0.3654078995E+000    0.2514423080E+001
H    -0.6034218334E+000   -0.5958235300E+000    0.9420317560E+001    0.1002799174E+001    0.1114392251E+001    0.1764851548E+001
           5
POT 009 TIME 0.1500000000E+003
I    -0.7311112618E-003   -0.4268781193E-002   -0.7183702935E+000   -0.8313828140E-003   -0.1567848853E-002   -0.2327497726E+000
C     0.5623429341E-002    0.4583744648E-001    0.8275882807E+001   -0.9754753117E-001   -0.8535354581E-001    0.1811424763E+001
H     0.9821437322E+000   -0.4230388437E+000    0.8630030883E+001    0.1078894566E+001   -0.6770881168E+000    0.1827266703E+001
H    -0.6632755839E+000    0.6086356264E+000    0.8873232446E+001   -0.1083774932E+001    0.8869276055E+000    0.2512819929E+001
H    -0.2814295891E+000   -0.1868667792E+000    0.7294678327E+001    0.1277837294E+001    0.1007304486E+001    0.3397941272E+001
           5
POT 010 TIME 0.1500000000E+003
I     0.1018750315E-002    0.6865918432E-003   -0.5996073184E+000   -0.2784872061E-004    0.1489701934E-003   -0.1866195994E+000
C     0.1047206582E-001   -0.7501981321E-002    0.7263131030E+001    0.2280213643E+000    0.1404713327E+000    0.1847887668E+001
H     0.7894282951E+000   -0.2455526877E+000    0.7858613634E+001   -0.7711098969E+000   -0.1228906129E+001    0.6277860045E+000
H    -0.3608742938E+000    0.1025099777E+001    0.7206526742E+001   -0.1073280913E+001    0.4024594268E+000    0.3455145645E+000
H    -0.6763760327E+000   -0.7663897000E+000    0.6811327732E+001   -0.8623325650E+000   -0.8592833372E+000    0.5135124095E+000
           5
POT 010 TIME 0.1500000000E+003
I     0.8752286647E-002   -0.6963091801E-003   -0.7836687562E+000    0.2930886459E-002    0.7346254429E-003   -0.2537406718E+000
C    -0.1092507116E+000    0.8762992591E-002    0.8839490613E+001    0.2587866492E-001    0.2022774038E+000    0.2497843693E+001
H    -0.6681644907E-001   -0.4658549799E+000    0.7859605373E+001   -0.4312781291E+000   -0.1214663761E+001    0.6064801819E+000
H    -0.2493342123E+000    0.9690136525E+000    0.9039591197E+001    0.1550236054E+000   -0.2027070908E+001    0.1058823975E+001
H     0.5159383307E+000   -0.5264452885E+000    0.9495847413E+001   -0.4001706185E+000    0.7371216643E+000    0.5659726544E+000
           5
POT 005 TIME 0.1500000000E+003
I    -0.1204876616E-002    0.1363637400E-001   -0.9064551496E+000   -0.1274673727E-002    0.4305242076E-002   -0.3026248915E+000
C     0.4015143535E-002   -0.1292830680E+000    0.9881950811E+001    0.3547605178E+000    0.4051550050E+000    0.2475848879E+001
H     0.1426035520E+000    0.9308980465E+000    0.1018125097E+002   -0.1649423447E+001   -0.2424149668E+001    0.2212278060E+001
H     0.8500089123E+000   -0.4250802383E+000    0.9270746045E+001   -0.1908815339E+001   -0.1814961548E+001    0.4455883550E+001
H    -0.9006930164E+000   -0.6759703823E+000    0.9847468456E+001   -0.5099414384E+000   -0.1124493425E+001    0.1939216366E+001
           5
POT 003 TIME 0.1500000000E+003
I    -0.7154645602E-002   -0.4914536480E-002   -0.8868037738E+000   -0.3047158543E-002   -0.2017881189E-002   -0.2891312921E+000
C     0.7254747744E-001    0.3757147152E-001    0.9685765686E+001   -0.3078615556E-001   -0.4604120005E+000    0.2488186854E+001
H    -0.7360860562E+000   -0.5899743866E+000    0.1001269941E+002    0.1383790863E+001    0.1934683310E+001    0.3307121588E+000
H    -0.3766307962E-001    0.1228148776E+001    0.9956750688E+001   -0.6978625181E+000    0.3807830537E+001    0.3572316192E+001
H     0.8968427947E+000   -0.4069353792E+000    0.9238935881E+001    0.1022947316E+000    0.2018873686E-001    0.2875210252E+001
           5
POT 009 TIME 0.1500000000E+003
I     0.1009008024E-001   -0.2018855193E-001   -0.7722948861E+000    0.3322076282E-002   -0.6740370806E-002   -0.2516601236E+000
C    -0.8213635898E-001    0.1656307463E+000    0.8729668839E+001   -0.1087117087E+000    0.2975054905E+000    0.1798648754E+001
H     0.5099064087E+000    0.9252497596E+000    0.8289748393E+001    0.7733286554E+000    0.8875391908E+000    0.2970961547E+001
H     0.2139863544E+000   -0.8644538942E+000    0.8939538214E+001   -0.9029970971E+000   -0.1922133110E+001    0.2984707283E+001
H    -0.1016316350E+001    0.5106393111E+000    0.8930811482E+001    0.1005943119E+001   -0.1658451774E+001    0.4308357883E+001
           5
POT 010 TIME 0.1500000000E+003
I     0.1291246248E-002   -0.3957230154E-002   -0.7259808920E+000    0.5992791710E-003   -0.2171876955E-002   -0.2331347010E+000
C    -0.1922574170E-001    0.2270432955E-001    0.8327676636E+001    0.7771949660E-001    0.9573646960E-001    0.1634367771E+001
H     0.1113767386E+001    0.3022412664E+000    0.8348104584E+001   -0.3370442802E+001   -0.1528311605E+001    0.4288108137E+001
H    -0.5276887663E+000   -0.5695846832E+000    0.9267008757E+001    0.2293125230E+001   -0.5023895918E+000    0.3382161765E+001
H    -0.5046526407E+000    0.5009781575E+000    0.7476233887E+001    0.8390332658E-001    0.1166908703E+001    0.2209998983E+001
           5
POT 007 TIME 0.1500000000E+003
I     0.8533707506E-002    0.1805628269E-002   -0.8261947096E+000    0.2766907297E-002    0.6655146376E-005   -0.2760122394E+000
C    -0.1272021410E+000   -0.3740898666E-001    0.9189027367E+001   -0.1770735060E+000   -0.2636565021E+000    0.2612483885E+001
H     0.2106027306E+000   -0.6381709278E+000    0.8338052698E+001    0.3333376159E-001    0.1057417195E+001    0.1198196114E+001
H    -0.4700775249E+000    0.8551157455E+000    0.9005419094E+001    0.5407984315E+000    0.1479087362E+001    0.4626223461E+000
H     0.6941033869E+000    0.7366526302E-002    0.1014985315E+002    0.1182986082E+001    0.6050467071E+000    0.1983588739E+001
           5
POT 011 TIME 0.1500000000E+003
I    -0.2149935560E-002    0.6230961900E-002   -0.7799345214E+000   -0.1017356309E-002    0.2014898484E-002   -0.2498729165E+000
C     0.1680645383E-001   -0.3195247833E-001    0.8820347312E+001    0.2082201841E+000    0.1119953568E-002    0.2412054027E+001
H     0.7666967530E+000   -0.6778956812E+000    0.9608285498E+001   -0.1845288222E+001   -0.1286086098E+000    0.9152019766E+000
H     0.1819926708E+000    0.8478142686E+000    0.8063268701E+001    0.9870479100E-001    0.8591196558E+000    0.2520251912E+000
H    -0.8824823081E+000   -0.5790602514E+000    0.8427396836E+001   -0.6077692882E+000   -0.1000583386E+001    0.1584929939E+001
           5
POT 009 TIME 0.1500000000E+003
I     0.1562535281E-001   -0.4425796828E-002   -0.6737853954E+000    0.5156631113E-002   -0.1360032135E-002   -0.2132606319E+000
C    -0.1050183492E+000    0.4713431525E-001    0.7902369299E+001    0.1288859591E-001    0.5590951993E+000    0.2161626664E+001
H    -0.5929869036E-001    0.6082262368E+000    0.7059447547E+001   -0.1042880895E+001   -0.2776490673E+000    0.2347043090E+000
H    -0.5495747444E+000    0.5308930865E+000    0.8851137124E+001    0.8086729593E+000   -0.2579282003E+001   -0.3840371174E+000
H    -0.1070628359E+000   -0.1208181832E+001    0.7728193734E+001   -0.5677820188E+000   -0.3659262095E+001    0.1263854617E+001
           5
POT 006 TIME 0.1500000000E+003
I    -0.1260875088E-001    0.2324287579E-002   -0.8264486578E+000   -0.3961959944E-002   -0.1851786863E-005   -0.2673333955E+000
C     0.9241692328E-001   -0.1473842976E-002    0.9179450707E+001    0.9318787887E-001    0.5144636808E-001    0.2491937449E+001
H    -0.6476895661E+000   -0.7157230114E+000    0.9567020557E+001    0.6007909197E+000   -0.1297913272E+001   -0.1282328740E+000
H     0.1467364272E+000    0.1053869938E+001    0.9232237439E+001   -0.3861177015E+000    0.2052290834E+001    0.1657327491E+001
H     0.9917395579E+000   -0.6035876030E+000    0.8842701606E+001   -0.8231668780E+000   -0.1363464140E+001    0.2460386872E+001
           5
POT 010 TIME 0.1500000000E+003
I     0.2298803932E-002    0.1046766047E-001   -0.7074296320E+000    0.1638884958E-002    0.3774223793E-002   -0.2251689955E+000
C     0.7084650937E-004   -0.7974397098E-001    0.8195540775E+001    0.1501050284E+000    0.3682755375E+000    0.1939876699E+001
H     0.3987962975E+000   -0.2700226200E+000    0.7148357597E+001   -0.1495415643E+001   -0.1030575551E+001    0.3336865954E+001
H    -0.8731419532E+000   -0.8910069173E+000    0.8499045470E+001   -0.5872093668E+000   -0.2805317525E+001    0.1822397828E+001
H     0.2194869470E+000    0.8179231637E+000    0.8754434712E+001    0.1045963087E+000   -0.1011521095E+001    0.1009736581E+000
           5
POT 005 TIME 0.1500000000E+003
I     0.6326818369E-002   -0.5545295028E-002   -0.7642510510E+000    0.1365372876E-002   -0.1760938093E-002   -0.2465830427E+000
C    -0.7533770265E-001    0.3210327670E-001    0.8701022111E+001   -0.1355333569E+000   -0.5266188951E+000    0.2017376090E+001
H     0.7531722575E+000   -0.3932710711E+000    0.9209686576E+001   -0.7051175229E-001    0.1077833881E+001    0.2508053110E+001
H    -0.4545990729E-001    0.1167029215E+001    0.8503702125E+001    0.4034266704E+000    0.2710362246E+001    0.8812486972E+000
H    -0.6042885001E+000   -0.4301874425E+000    0.7793675816E+001    0.1113614380E+001    0.2713522967E+001    0.3632421643E+001
           5
POT 011 TIME 0.1500000000E+003
I     0.4404508200E-002   -0.9234249263E-002   -0.7750171420E+000    0.1895916185E-002   -0.2348814457E-002   -0.2483188998E+000
C    -0.5673420389E-003    0.6779282248E-001    0.8773634499E+001   -0.3992529374E-001    0.5039461599E+000    0.1862972027E+001
H    -0.9969873680E-001   -0.6814750284E-001    0.7784551441E+001   -0.6374870750E+000   -0.1308409346E+001    0.3769267769E+001
H    -0.1296525114E+000    0.1184715004E+001    0.8800473458E+001    0.1038243680E+001   -0.2052493631E+001    0.2385010093E+001
H    -0.3218176756E+000   -0.7040953322E+000    0.9448902661E+001   -0.1660831227E+000   -0.2317124941E+001    0.2939285976E+001
           5
POT 011 TIME 0.1500000000E+003
I     0.4092174605E-002    0.2448979930E-002   -0.7802365067E+000    0.1289959398E-002    0.1109732654E-002   -0.2504982328E+000
C    -0.3844072395E-001   -0.1825246767E-001    0.8789457685E+001   -0.5691317925E-001   -0.7509249603E-001    0.2153231613E+001
H     0.5671562453E+000   -0.3269899812E+000    0.8014410379E+001    0.1093847028E+001   -0.6376960115E+000    0.3374571048E+000
H    -0.7437191414E+000    0.8466810187E+000    0.8769990986E+001   -0.8278384267E+000    0.1055312935E+001    0.2486458646E+001
H     0.1134818175E+000   -0.6301678443E+000    0.9699850468E+001    0.2463108479E+000    0.3266860030E+000    0.3080705950E+001
           5
POT 010 TIME 0.1500000000E+003
I    -0.4229464080E-002   -0.5944435171E-002   -0.7556876097E+000   -0.1062234257E-002   -0.2987423046E-002   -0.2425009115E+000
C     0.4856469588E-001    0.2949235213E-002    0.8566105594E+001   -0.1433767307E+000    0.2540427160E+000    0.1901796204E+001
H     0.1118631260E+001    0.2188828132E+000    0.8511349534E+001   -0.9934750207E+000   -0.3193080878E+000    0.1890744876E+001
H    -0.4142511317E+000   -0.5829435533E-001    0.9538608103E+001    0.2003069284E+000   -0.1432004186E+001    0.2421511813E+001
H    -0.7150985019E+000    0.5178484029E+000    0.7974794987E+001    0.2651040887E+001   -0.9133565812E+000    0.3571801173E+001
           5
POT 002 TIME 0.1500000000E+003
I    -0.7093514918E-002   -0.5765028377E-002   -0.9294416699E+000   -0.2839371781E-002   -0.2279980905E-002   -0.3119922112E+000
C     0.7168197408E-001    0.4636983446E-001    0.1006207569E+002   -0.2531554815E+000    0.2245482327E-001    0.2660295636E+001
H    -0.2429192500E-001   -0.8816950734E+000    0.1058510089E+002    0.7882888931E-001   -0.2432669135E+000    0.2608876286E+001
H    -0.6779787023E+000    0.8742297987E+000    0.1029633635E+002    0.1961833514E+001   -0.9521295932E+000    0.2112694160E+001
H     0.7523310420E+000    0.1691754427E+000    0.9214052596E+001    0.1335519944E+001    0.1209502991E+001    0.2884790656E+001
           5
POT 006 TIME 0.1500000000E+003
I     0.3493604855E-002   -0.8099372989E-002   -0.8088743711E+000    0.1202550902E-002   -0.2454903371E-002   -0.2640378191E+000
C    -0.5736947723E-001    0.7725230867E-001    0.9026516721E+001   -0.3349943609E+000   -0.6076074014E-001    0.2118483607E+001
H     0.7817076655E+000    0.4097596819E+000    0.8379515997E+001    0.3165228049E+000   -0.1257711363E+001    0.3112682875E+001
H    -0.4043629303E+000    0.7825788829E+000    0.9787422329E+001    0.1524012720E+001   -0.1217749979E+001    0.2546991594E+001
H    -0.1215779398E+000   -0.1097621340E+001    0.9108427462E+001    0.2002485948E+001    0.3505825593E+001    0.2365100925E+001
           5
POT 009 TIME 0.1500000000E+003
I     0.2093966270E-002   -0.2636677805E-002   -0.6508183606E+000    0.5488032552E-003   -0.1512409921E-002   -0.2115403425E+000
C    -0.1756570019E-001    0.7469308366E-002    0.7730399300E+001    0.1642829922E+000   -0.1403503481E+000    0.1753000808E+001
H     0.9531232317E+000    0.1419983027E+000    0.7955868552E+001   -0.2967167206E+001    0.5595605918E+000    0.1556184561E+001
H    -0.6826855722E+000    0.6968576941E+000    0.8103834730E+001    0.7536830414E+000   -0.1383057658E+000    0.1620072068E+001
H    -0.3381346800E+000   -0.5711434460E+000    0.6723116863E+001    0.1808423548E+000    0.1453417742E+001    0.2583325479E+001
           5
POT 006 TIME 0.1500000000E+003
I     0.1266133101E-001   -0.8263603894E-002   -0.7704510613E+000    0.3436418516E-002   -0.2400279273E-002   -0.2471277517E+000
C    -0.1114905256E+000    0.7812468084E-001    0.8708062881E+001   -0.8538010465E-001   -0.4085921275E+000    0.2453067512E+001
H     0.8627205414E+000   -0.4853803353E+000    0.8851927264E+001   -0.1454229159E+001    0.2900701689E+001    0.1198635904E+001
H    -0.4830011352E+000    0.9776243317E+000    0.9332681835E+001    0.1578607406E+001    0.6110645988E+000    0.6297959785E+000
H    -0.6747622041E+000   -0.3818421215E+000    0.8038552441E+001    0.4490686165E+000    0.1655458686E+001    0.8281440302E-001
           5
POT 003 TIME 0.1500000000E+003
I    -0.1080566917E-001   -0.5025124209E-002   -0.8346837513E+000   -0.4532196828E-002   -0.1776082838E-002   -0.2763265739E+000
C     0.8020207463E-001    0.5043174934E-001    0.9219823841E+001    0.3227016547E-001   -0.6585712108E-001    0.2554480865E+001
H    -0.7966173251E+000   -0.5041197695E+000    0.9612162842E+001   -0.9603709884E-001    0.4549940497E-001    0.1437963285E+000
H     0.2024500413E+000    0.1098757161E+001    0.9154552572E+001    0.8110676491E+000   -0.7432344114E+000    0.1944763681E+001
H     0.1008131418E+001   -0.5730946667E+000    0.9425628496E+001   -0.5258728660E+000    0.1701774718E+001    0.2285527281E+001
           5
POT 009 TIME 0.1500000000E+003
I     0.1243226912E-001   -0.1202899450E-001   -0.6994429047E+000    0.3870424382E-002   -0.3453199080E-002   -0.2246412990E+000
C    -0.1234480688E+000    0.1071776564E+000    0.8116750803E+001    0.2310872246E-001   -0.3682714634E+000    0.1788017696E+001
H     0.3102446848E+000    0.6596366023E+000    0.7198776273E+001   -0.2823493506E+000    0.6878916685E+000    0.5923538574E+000
H    -0.2213037550E+000    0.6911322504E+000    0.8993804218E+001   -0.4918963985E+000    0.4127262216E+001    0.5837148953E+001
H    -0.1971578544E+000   -0.1099291136E+001    0.8143876661E+001    0.5811949589E-002    0.1103022534E-001    0.5741820655E+000
           5
POT 010 TIME 0.1500000000E+003
I    -0.2897224097E-002   -0.4592201060E-002   -0.7744383019E+000   -0.1662555851E-002   -0.1848735787E-002   -0.2495657527E+000
C     0.4589831843E-001    0.4605765048E-001    0.8772201221E+001    0.3515329098E-001   -0.1148205029E+000    0.2162308554E+001
H    -0.4475282319E+000   -0.4643375543E+000    0.9573253148E+001    0.2039877802E+000    0.2091498026E+001   -0.9409223067E+000
H    -0.5090853078E+000    0.9242766641E+000    0.8430420643E+001   -0.2004794103E+001    0.7786161012E+000    0.4052931208E+001
H     0.7872488798E+000   -0.4213747838E+000    0.7932403114E+001    0.1597824172E+001   -0.1266105689E+001    0.2560814918E+001
           5
POT 006 TIME 0.1500000000E+003
I     0.2676775532E-002    0.1607830821E-001   -0.8257356507E+000    0.1176505782E-002    0.5397699003E-002   -0.2687386309E+000
C    -0.2476308790E-001   -0.1481834948E+000    0.9205562892E+001    0.3973276882E+000   -0.2257453945E+000    0.2192167856E+001
H     0.8654295007E+000   -0.7303296336E+000    0.8759159472E+001   -0.2524775100E+001    0.8971158665E+000    0.3473677814E+001
H    -0.7380472173E+000   -0.1407018522E-001    0.8414254366E+001   -0.2358327154E+001   -0.6171022992E+000   -0.2421254252E+000
H    -0.1787591743E+000    0.4886059331E+000    0.1008060734E+002   -0.4381179938E-003    0.1730340979E+001    0.4506383106E+001
           5
POT 009 TIME 0.1500000000E+003
I     0.1083432457E-002    0.4107101634E-002   -0.8297514131E+000    0.6118025592E-004    0.7416381299E-003   -0.2725664875E+000
C    -0.5889068513E-002   -0.7288855101E-002    0.9198856594E+001    0.8882818834E-001   -0.3148992643E+000    0.2456640578E+001
H     0.1059548571E+001   -0.1973399356E+000    0.9557276255E+001   -0.1085023274E+001    0.9418245161E+000    0.1600731527E+001
H    -0.6317085279E+000    0.9499058311E+000    0.9103995731E+001   -0.3323082201E+000    0.1169738500E+001    0.1769132636E+001
H    -0.5101876752E+000   -0.1198299078E+001    0.9165531038E+001    0.3449829832E+000    0.1538152421E+001    0.1698130641E+001
           5
POT 011 TIME 0.1500000000E+003
I    -0.3051841303E-002    0.3474171768E-002   -0.6662115235E+000    0.5006218475E-004    0.1426031906E-002   -0.2123036895E+000
C     0.2894937450E-001    0.2028196862E-001    0.7826569525E+001   -0.5953406656E-001   -0.2263941646E+000    0.1997637699E+001
H     0.7035161123E+000   -0.6226314034E+000    0.7299261974E+001   -0.9699332287E+000    0.8999157847E+000    0.2313058107E+001
H    -0.9320763990E+000   -0.3293905226E-001    0.7502304990E+001    0.3487174890E+000    0.2415166903E+000    0.8216821800E+000
H     0.2683962191E+000   -0.8587780626E-002    0.8853415355E+001    0.1323571401E+001    0.1382706284E+001   -0.1657107374E+000
           5
POT 009 TIME 0.1500000000E+003
I    -0.4087989102E-002   -0.6718072595E-002   -0.6491521873E+000   -0.1879433709E-002   -0.2132089015E-002   -0.2074753983E+000
C     0.3235141068E-001    0.5098785068E-001    0.7712651376E+001   -0.2250692799E+000   -0.6826526606E-001    0.1683199437E+001
H     0.7486278564E+000   -0.1316781713E+000    0.8466011826E+001    0.1731525824E+000    0.6912979803E+000    0.1709474803E+001
H    -0.5881258951E+000    0.9399373777E+000    0.7713641206E+001    0.1564686057E+001   -0.3521052148E+000    0.2229409664E+001
H    -0.3437190709E-001   -0.5910419650E+000    0.6642267763E+001    0.1177078521E+001    0.7297647356E+000    0.2155325777E+001
           5
POT 010 TIME 0.1500000000E+003
I     0.4919261138E-002   -0.2690089926E-002   -0.6916054850E+000    0.1457988871E-002   -0.2345647198E-003   -0.2192868356E+000
C    -0.2883706624E-001    0.3853237702E-001    0.8078489190E+001    0.6315902450E-001   -0.5232234206E-001    0.1612202560E+001
H     0.1009044163E+001   -0.3253417003E+000    0.7653544916E+001    0.5721541562E+000    0.3259787526E+000    0.2408610248E+001
H    -0.6056941273E+000    0.7764745042E+000    0.7580711542E+001   -0.3295749974E+000   -0.9055127218E-001    0.2718265816E+001
H    -0.6697427405E+000   -0.5904686031E+000    0.8583732535E+001   -0.1172667694E+001    0.4058929442E+000    0.3299659437E+001
           5
POT 011 TIME 0.1500000000E+003
I     0.5962230099E-002   -0.3806082514E-002   -0.6060616695E+000    0.2252405676E-002   -0.1692156975E-002   -0.1891416186E+000
C    -0.4995741096E-001    0.2436763360E-001    0.7308915850E+001   -0.1132681479E+000   -0.3964525684E-001    0.1499424316E+001
H     0.6277726110E+000    0.6480796507E+000    0.6688261866E+001   -0.1384889480E+001   -0.7210058497E+000    0.2814513221E+001
H     0.6986475840E-001    0.1677955452E+000    0.8476063039E+001    0.1321792123E+001    0.2574312702E+000    0.2151669700E+001
H    -0.8542432669E+000   -0.6414950115E+000    0.7003914066E+001    0.1127581251E+001    0.1141217216E+001    0.9953688043E+000
           5
POT 010 TIME 0.1500000000E+003
I     0.4046252048E-002   -0.7894052012E-002   -0.6525844439E+000    0.9113695868E-003   -0.2398208638E-002   -0.2054353681E+000
C    -0.2918847352E-001    0.7049245087E-001    0.7704059111E+001    0.2366148686E+000    0.2947055927E+000    0.2093204970E+001
H     0.1028286006E+001   -0.1576646199E+000    0.7771680491E+001   -0.5600034467E+000   -0.8281251739E+000    0.4473331066E+000
H    -0.4902374748E+000    0.9373194405E+000    0.8262577089E+001   -0.8786850910E+000   -0.2321664370E+001   -0.4458804822E+000
H    -0.7020865078E+000   -0.6190316831E+000    0.7315221449E+001   -0.1494775578E+001   -0.5343853965E-001    0.9498293976E+000
           5
POT 009 TIME 0.1500000000E+003
I    -0.3021659497E-002    0.3587423516E-002   -0.7110190716E+000   -0.6747273818E-003    0.1337071357E-002   -0.2263487881E+000
C     0.1659139944E-001   -0.6152450344E-001    0.8201347588E+001    0.2837207761E+000   -0.3427264738E+000    0.1888564570E+001
H     0.1111963254E+001    0.1443662800E+000    0.8058566317E+001   -0.2336501954E+001    0.1212777634E+001    0.1520742742E+001
H    -0.6159360649E+000    0.6482524382E+000    0.7604451217E+001   -0.1335415718E+000    0.1680282577E+001    0.1460371210E+001
H    -0.3357337787E+000   -0.5152831949E+000    0.9107536304E+001   -0.8350724124E+000    0.1017566892E+001    0.3034757100E+001
           5
POT 006 TIME 0.1500000000E+003
I    -0.2106739202E-001    0.2075400671E-001   -0.9444998212E+000   -0.7241739805E-002    0.7246572017E-002   -0.3132399114E+000
C     0.1588681113E+000   -0.1802735311E+000    0.1017662837E+002   -0.7493971473E-001   -0.1857066831E+000    0.2706722832E+001
H     0.5440131011E+000    0.7339365010E+000    0.9523834149E+001    0.9445832111E+000    0.4824324374E-002    0.1027107791E+001
H     0.9170567001E+000   -0.3198701714E+000    0.1108433997E+002    0.3523875255E+000    0.8855083909E+000    0.4381031145E+001
H    -0.6951969246E+000   -0.9257524511E+000    0.1005253447E+002    0.5092496586E+000    0.3896398052E+000    0.1811457386E+001
           5
POT 001 TIME 0.1500000000E+003
I    -0.1241466102E-002   -0.7575173655E-003   -0.8872263428E+000   -0.1311952556E-002   -0.2940010407E-003   -0.2909567649E+000
C    -0.2445306905E-001    0.1098157560E-001    0.9701839123E+001    0.2274976420E+000   -0.8078999731E-001    0.2587157775E+001
H     0.4081314750E+000   -0.3908353606E+000    0.1060686965E+002   -0.1826315598E+001    0.1026309455E+000    0.1913576386E+001
H     0.4920344550E-001    0.1021554086E+001    0.9733448385E+001   -0.4145700437E+000    0.1152370906E+001    0.2315567487E+001
H     0.5429738282E-002   -0.6265874164E+000    0.8722933503E+001   -0.2949169064E+000   -0.2377437554E+000    0.1595306751E+001
           5
POT 007 TIME 0.1500000000E+003
I    -0.2875820400E-002    0.1395920391E-002   -0.7314875397E+000   -0.5069125348E-003    0.3528491482E-004   -0.2359796861E+000
C     0.6730943725E-002   -0.2839153282E-001    0.8407880989E+001    0.9553196126E-001   -0.2012484180E+000    0.2099231948E+001
H     0.1106189797E+001   -0.2284333734E-001    0.8438465016E+001    0.1174309586E+001   -0.5677863074E+000    0.1457958080E+001
H    -0.2736293799E+000    0.1002955478E+001    0.8668668530E+001   -0.1803422018E+001    0.2296855634E+001    0.2002279589E+001
H    -0.5511896349E+000   -0.8260150917E+000    0.7730594066E+001   -0.4461527773E+000    0.6569384823E+000    0.1246309875E+001
           5
POT 008 TIME 0.1500000000E+003
I     0.4027157873E-001    0.1060092996E-001   -0.8454893561E+000    0.1340565710E-001    0.3298660560E-002   -0.2689689199E+000
C    -0.3651113739E+000   -0.9711241081E-001    0.9322282588E+001   -0.1725538066E+000    0.1167113481E-001    0.2441227749E+001
H    -0.6711582587E+000   -0.8250255915E+000    0.1027885635E+002    0.2062475013E+001    0.8120850566E+000    0.3328742125E+000
H    -0.4578409936E+000    0.1020446853E+001    0.9495631359E+001    0.5930351289E+000   -0.1089885302E+001    0.1288080434E+001
H     0.4028592078E+000   -0.3850270667E+000    0.8546604340E+001   -0.2290246079E+001   -0.2809994526E+000    0.3170593725E+001
           5
POT 009 TIME 0.1500000000E+003
I     0.3081581368E-002    0.1591239895E-001   -0.7660023735E+000    0.2249959794E-002    0.5609770382E-002   -0.2476167150E+000
C    -0.1720201148E-001   -0.1329371445E+000    0.8701220707E+001   -0.7790560324E-002   -0.2499414784E-001    0.2134052222E+001
H     0.8123316824E+000   -0.6391089624E+000    0.8005301779E+001   -0.6432445925E+000    0.4282921129E+000    0.2408363443E+001
H    -0.1050201562E+001   -0.6719543527E+000    0.8863914657E+001    0.2627389787E+000   -0.2137784518E+000    0.2914152316E+001
H     0.5508048140E-001    0.8891707563E+000    0.8930977018E+001    0.1901312537E+000   -0.6236482497E+000    0.4660546585E+000
           5
POT 009 TIME 0.1500000000E+003
I     0.4202438658E-002   -0.3455051169E-002   -0.7171014756E+000    0.1081438087E-002   -0.1670499146E-002   -0.2313130053E+000
C    -0.4738625167E-001    0.1514398200E-001    0.8271360093E+001   -0.3934616334E+000   -0.5663884034E-001    0.1933417187E+001
H     0.8790184257E+000   -0.6813167843E-001    0.7690831165E+001    0.1220089536E+001    0.4447552719E+000    0.1650157215E+001
H     0.1861593958E+000    0.3011813803E+000    0.9184928879E+001    0.9521652900E+000   -0.2900009530E+000    0.1649612578E+001
H    -0.1023044460E+001    0.2978369622E-001    0.7777694949E+001    0.2380104838E+001    0.7341017338E+000    0.2794029460E+001
           5
POT 004 TIME 0.1500000000E+003
I    -0.1562752044E-001    0.1735940271E-004   -0.9092201938E+000   -0.5623287616E-002   -0.2802848999E-003   -0.2987548184E+000
C     0.1105824750E+000    0.6431577709E-002    0.9861836815E+001    0.2387199880E+000    0.4698587311E-001    0.2766769468E+001
H    -0.1744153190E+000   -0.1989508827E+000    0.1088138204E+002   -0.1677223379E+001   -0.2008903242E+000    0.1415078246E+001
H     0.2921414175E+000    0.1064602240E+001    0.9610198186E+001   -0.1804748260E+000   -0.2241192325E+001    0.1408533049E+001
H     0.5187816399E+000   -0.9458264774E+000    0.9404667320E+001   -0.2820606356E+000    0.1917247056E+001    0.1834659076E+001
           5
POT 006 TIME 0.1500000000E+003
I     0.3239203023E-002   -0.3749673439E-002   -0.9084646755E+000    0.1433972500E-002   -0.2184470779E-002   -0.2975248294E+000
C    -0.3265209958E-001    0.2351448681E-001    0.9844111177E+001   -0.4072658943E+000    0.1730985112E-001    0.2277380784E+001
H     0.4503419249E+000    0.9039838398E+000    0.9422766487E+001    0.1126315924E+001    0.5173881303E+000    0.2228153604E+001
H     0.1039855861E+000    0.1761165286E-001    0.1112674867E+002    0.1498092935E+001   -0.1142044736E+001    0.4845811606E+001
H    -0.6040746364E+000   -0.7548572377E+000    0.9431574509E+001    0.2030993460E+001    0.6838870122E+000    0.3243573647E+001
           5
POT 009 TIME 0.1500000000E+003
I     0.9569606667E-002    0.6928126245E-002   -0.7526182208E+000    0.2592716353E-002    0.2308945735E-002   -0.2371877452E+000
C    -0.7853814795E-001   -0.8862339071E-001    0.8518680737E+001    0.8661956685E-001   -0.2305094807E+000    0.1786912908E+001
H     0.1053425155E+001   -0.1216696658E+000    0.8540792834E+001   -0.2354881025E+000    0.7368332621E+000    0.2650642879E+001
H    -0.7813308773E+000    0.8358945326E+000    0.8166527487E+001   -0.5896306012E+000    0.1222959411E+001    0.2327403884E+001
H    -0.5770592588E+000   -0.5351956458E+000    0.9514324536E+001   -0.5490516346E+000    0.4922482411E+000    0.3612227123E+001
           5
POT 006 TIME 0.1500000000E+003
I    -0.1742633350E-001   -0.5336135554E-002   -0.8611144740E+000   -0.6333328362E-002   -0.1610840842E-002   -0.2844736416E+000
C     0.1461562292E+000    0.5714919391E-001    0.9506879810E+001    0.2087577064E+000   -0.4878718000E-001    0.2358635522E+001
H    -0.8073902633E+000   -0.3113048776E+000    0.9710160622E+001   -0.2237792545E+001   -0.3180908589E+000    0.1840986482E+001
H     0.1424207600E+000    0.9191880663E+000    0.9038403775E+001   -0.3322500380E+000    0.1216436723E+001    0.2486502935E+001
H     0.1114672058E+001   -0.6483036746E+000    0.9365479341E+001    0.8798944500E+000   -0.1266919938E+000    0.3404572039E+001
           5
POT 007 TIME 0.1500000000E+003
I    -0.1804738825E-001   -0.6291764544E-002   -0.8157093262E+000   -0.5625816375E-002   -0.1559843800E-002   -0.2659921196E+000
C     0.1282950984E+000    0.7839154412E-001    0.9094816192E+001   -0.1351457809E+000    0.4998656086E+000    0.2059115701E+001
H    -0.2024570002E+000    0.3948410122E+000    0.1012826521E+002   -0.1023169392E+001   -0.5540362060E+000    0.3318763334E+001
H     0.9399951497E-001    0.4482072287E+000    0.8086146088E+001    0.1081524203E+001   -0.2883666649E+001    0.4050184886E+001
H     0.8612194959E+000   -0.8881014072E+000    0.9174102272E+001    0.2262683743E+001   -0.2278726707E+001    0.1629483707E+001
           5
POT 010 TIME 0.1500000000E+003
I    -0.1084183078E-003    0.2124351429E-002   -0.7717933745E+000    0.2571472115E-003   -0.3650942865E-003   -0.2450331837E+000
C     0.2214382889E-001   -0.2796064382E-001    0.8737857685E+001   -0.1240782537E-001   -0.1578897347E+000    0.2261574140E+001
H     0.9643856184E+000    0.3462484366E-001    0.8274011930E+001   -0.4378988217E+000    0.1282660997E+001    0.2746663148E+001
H    -0.3147166687E+000    0.2713688990E+000    0.9678291106E+001    0.2058174838E+001    0.7675607748E-001    0.1270665915E+001
H    -0.9070262444E+000   -0.2172744373E+000    0.8054207693E+001   -0.1509089123E+001    0.5788580418E+000   -0.9740961670E-001
           5
POT 009 TIME 0.1500000000E+003
I     0.1529613221E-002    0.3192619292E-002   -0.6859136665E+000    0.1215916130E-002    0.2324099201E-003   -0.2160115802E+000
C     0.2205612947E-001   -0.5740749097E-001    0.8007932349E+001    0.5821066875E-001    0.9797020226E-001    0.1590852154E+001
H     0.7300283832E+000    0.4584098050E+000    0.7305330454E+001    0.1700494665E+000    0.3081631397E-001    0.2599053940E+001
H    -0.5035229812E+000    0.6730896520E+000    0.8944668904E+001   -0.1457729324E+000   -0.3337033581E+000    0.3091811450E+001
H    -0.6933929393E+000   -0.8788095344E+000    0.7630901171E+001   -0.8766060960E+000   -0.9076345461E+000    0.2559133013E+001
           5
POT 011 TIME 0.1500000000E+003
I     0.6285894297E-004   -0.2383223584E-002   -0.7478788809E+000    0.4375343025E-004   -0.1004230931E-002   -0.2454022683E+000
C     0.9089694504E-002   -0.1531675719E-001    0.8543239899E+001   -0.1688293393E+000   -0.1305042162E+000    0.2268191684E+001
H     0.7469861114E+000    0.3112527494E+000    0.7814936339E+001    0.9337944532E+000    0.1168645140E+001    0.8685753079E+000
H     0.7105638099E-001    0.4518734484E+000    0.9558329339E+001    0.1188301595E+001    0.2385337333E+000    0.2117593886E+001
H    -0.9375962650E+000   -0.2817384883E+000    0.7947617302E+001   -0.1189266665E+000    0.2729546271E+000    0.9032156059E+000
           5
POT 011 TIME 0.1500000000E+003
I     0.1152557916E-001    0.8937002363E-002   -0.7307721395E+000    0.4182280963E-002    0.2511711054E-002   -0.2349251819E+000
C    -0.9220069642E-001   -0.6134557906E-001    0.8394301289E+001    0.1825883503E-001   -0.2865698136E-001    0.1917575329E+001
H    -0.5273568017E+000   -0.8193783593E+000    0.7647440436E+001    0.1717232286E+000    0.2166273375E+001    0.4494402663E+001
H    -0.3699332184E+000    0.9234981609E+000    0.8199593906E+001   -0.6726368200E-001   -0.2334613158E+001    0.1853222677E+001
H     0.5436970204E+000   -0.4987956493E+000    0.9090986976E+001   -0.8484983257E+000    0.1933755128E+000    0.3955945589E+000
           5
POT 006 TIME 0.1500000000E+003
I    -0.1259512886E-002    0.1311172163E-001   -0.9130643432E+000   -0.7881412956E-003    0.3725418133E-002   -0.2957948008E+000
C     0.8146537274E-001   -0.1378819097E+000    0.9934384710E+001    0.3516251358E-001    0.2994749112E+000    0.2659842330E+001
H    -0.1741119142E+000    0.2639658969E+000    0.1095548780E+002    0.5649069772E+000   -0.5072697248E+000    0.1143667010E+001
H     0.8614755531E-001    0.6338995316E+000    0.8917749044E+001    0.6169103194E+000   -0.1347733527E+001    0.3380737099E+001
H    -0.7132991455E+000   -0.9054180334E+000    0.9644986763E+001   -0.1496822998E+001   -0.2179204333E+001    0.1035467916E+001
           5
POT 004 TIME 0.1500000000E+003
I     0.1958119975E-002    0.5310611585E-002   -0.8607250376E+000   -0.2498689785E-003    0.1691424189E-002   -0.2815771628E+000
C     0.6864382509E-002   -0.2517185164E-001    0.9437757608E+001    0.1062517002E+000    0.3156052099E+000    0.2458526488E+001
H     0.1216457686E+000    0.8860573178E+000    0.9992250812E+001   -0.1614875503E+000    0.4496543822E+000    0.1676349050E+001
H     0.5816404744E+000   -0.9626360868E+000    0.9456397712E+001   -0.1854441376E+001   -0.2141311116E+001    0.3078531255E+001
H    -0.1056149666E+001   -0.3121775183E+000    0.9442110489E+001    0.7709732752E+000   -0.2287800604E+001    0.1428446297E+001
           5
POT 011 TIME 0.1500000000E+003
I    -0.3673828622E-003    0.5251521702E-002   -0.6952787029E+000   -0.1129972367E-003    0.1190188592E-002   -0.2285903525E+000
C     0.1277207258E-002   -0.2916047812E-001    0.8111234762E+001    0.3108396447E-001   -0.2336394095E+000    0.2198877083E+001
H     0.1048106306E+001   -0.3069064663E+000    0.7887533522E+001   -0.1206814209E+001    0.2140054823E+000    0.1461674095E+001
H    -0.3754616396E+000    0.7865330643E+000    0.7526070579E+001   -0.4287794955E+000    0.5556020265E+000    0.5987417797E+000
H    -0.6403551185E+000   -0.8045972537E+000    0.8436687180E+001    0.1280782933E+001    0.1857204467E+001    0.5384199239E+000
           5
POT 011 TIME 0.1500000000E+003
I    -0.9457115838E-002   -0.9184773845E-002   -0.6854395393E+000   -0.3021324506E-002   -0.3665527449E-002   -0.2207663782E+000
C     0.1053929979E+000    0.7165791371E-001    0.7996458458E+001   -0.5759541516E+000   -0.2297061858E-001    0.1454023245E+001
H     0.1141296796E+001   -0.1036822861E+000    0.8234672213E+001    0.2227144244E+000    0.8278442214E+000    0.2992462875E+001
H    -0.7063035366E+000   -0.6096630034E-002    0.8780113282E+001    0.3517340828E+001    0.4819665504E-001    0.2142507490E+000
H    -0.4468235728E+000    0.4078438726E+000    0.6971129839E+001    0.3523724962E+001   -0.1431349179E+000    0.7281646262E+001
           5
POT 006 TIME 0.1500000000E+003
I     0.6811795869E-002   -0.1262736079E-001   -0.8683681929E+000    0.1813200658E-002   -0.3388562157E-002   -0.2851042951E+000
C    -0.7064976304E-001    0.1327539720E+000    0.9587157628E+001   -0.9096824378E-001    0.2749149396E+000    0.2101806571E+001
H     0.9917753673E+000   -0.1617868326E+000    0.9982143239E+001   -0.8723961660E+000   -0.1379763619E+001    0.3432156553E+001
H    -0.9675461070E-001    0.5351557519E+000    0.8436838435E+001    0.7404395228E+000   -0.1291403118E+000    0.2823825798E+001
H    -0.8721448661E+000   -0.3852931043E+000    0.9726176151E+001    0.1008645963E+001   -0.1344912565E+001    0.4638422531E+001
           5
POT 010 TIME 0.1500000000E+003
I    -0.6241501249E-002   -0.1737269255E-002   -0.7480457347E+000   -0.2355039962E-002   -0.2094389576E-003   -0.2387954221E+000
C     0.3078956745E-001    0.1751727089E-001    0.8525686246E+001    0.1278232289E+000   -0.1225058231E+000    0.1753051035E+001
H     0.8933580463E+000    0.2329238673E+000    0.9329855951E+001   -0.2023130164E+000    0.9240668504E+000    0.3404650068E+001
H    -0.3053109505E+000    0.7658808245E+000    0.7784671257E+001   -0.2583749039E+000   -0.2784127027E+000    0.3206926915E+001
H    -0.2127088953E+000   -0.9704017532E+000    0.8534205363E+001   -0.7851964332E+000    0.8483210517E+000    0.2612265467E+001
           5
POT 004 TIME 0.1500000000E+003
I     0.1743218915E-002    0.5591277797E-002   -0.8064257224E+000    0.1227477312E-002    0.1473172193E-002   -0.2683339927E+000
C     0.4023927290E-001   -0.1406601297E-001    0.9013474343E+001    0.1062107201E+000   -0.8095550880E-001    0.2461855497E+001
H     0.1065931992E+000   -0.9071009485E+000    0.8260049927E+001   -0.7966840786E+000   -0.1415710018E+001    0.1775579169E+001
H    -0.6731987725E+000    0.1052652940E+001    0.8845164762E+001   -0.1227594255E+001    0.1509673345E+001    0.1951251484E+001
H    -0.1104453907E+000   -0.6739399400E+000    0.9986768831E+001    0.6148918687E+000    0.6881279501E+000    0.7426403335E+000
           5
POT 011 TIME 0.1500000000E+003
I    -0.1187522913E-002    0.2632662689E-002   -0.8120667629E+000   -0.7954944424E-004    0.1007077852E-002   -0.2637121702E+000
C     0.1570249060E-001   -0.1134402637E-001    0.9072362701E+001    0.1826291039E+000   -0.4919558755E-001    0.1886733908E+001
H     0.7408099577E+000   -0.2791013645E+000    0.8135069818E+001   -0.2172686430E+000    0.3174272702E+000    0.2609995320E+001
H    -0.2987333526E+000    0.1010078032E+001    0.9593921760E+001   -0.6259499537E+000    0.2579266092E+001    0.4154023786E+001
H    -0.4470176707E+000   -0.9627738644E+000    0.9394420890E+001   -0.1305596500E+001   -0.2454103613E+001    0.3979478864E+001
           5
POT 010 TIME 0.1500000000E+003
I     0.5270711613E-002   -0.3084342072E-002   -0.6841982020E+000    0.1615395942E-002   -0.1198123431E-002   -0.2163894196E+000
C    -0.5987115655E-001    0.3673405735E-001    0.7986671794E+001   -0.1648041999E+000   -0.1819996567E+000    0.1846433910E+001
H     0.5317280730E+000    0.8932730786E+000    0.7658793501E+001    0.1248760389E+001    0.6576612843E+000    0.2117168420E+000
H    -0.5708516542E+000    0.1575816278E+000    0.8980012797E+001   -0.4090618915E+000   -0.1629300063E+000    0.3379817259E+001
H     0.9908076527E-001   -0.1101398979E+001    0.7289320132E+001    0.9247225081E+000    0.1822625420E+001    0.1671112874E+001
           5
POT 009 TIME 0.1500000000E+003
I    -0.4392079433E-002    0.1061212151E-002   -0.7684431815E+000   -0.6786214477E-004    0.4468510309E-003   -0.2450359189E+000
C     0.4533160165E-001   -0.1647778631E-002    0.8680752689E+001   -0.3866756191E+000    0.3553701445E+000    0.2176587812E+001
H     0.1581554394E+000    0.1236505846E+000    0.7627683027E+001    0.7925357654E+000   -0.9777000487E+000    0.1936972876E+001
H    -0.2558375903E+000    0.7962956510E+000    0.9311261845E+001    0.2140514010E+001   -0.1724886073E+001    0.7402610638E+000
H     0.1330245868E+000   -0.1022934707E+001    0.9389393487E+001    0.1690440644E+001   -0.1579705753E+001    0.2274592073E+001
           5
POT 010 TIME 0.1500000000E+003
I    -0.1144169258E-001    0.3885258126E-002   -0.7180807456E+000   -0.3226319716E-002    0.1795627434E-002   -0.2300252968E+000
C     0.1072403270E+000   -0.4022898081E-001    0.8278089671E+001    0.5201212658E-001    0.6161178192E-002    0.2242297184E+001
H     0.8110731949E+000    0.6196744563E+000    0.8822392827E+001   -0.1398110663E+000    0.1073878548E+000    0.4281108411E+000
H     0.1804704372E+000   -0.1860127271E+000    0.7201877368E+001   -0.9377515103E-001   -0.5988939561E+000    0.1472092599E+001
H    -0.8243912097E+000   -0.4479038730E+000    0.8764083989E+001    0.2221654301E-001    0.1899051188E+000    0.3802397087E+000
           5
POT 009 TIME 0.1500000000E+003
I     0.9495484899E-002   -0.9168578947E-003   -0.7538533745E+000    0.2052118545E-002    0.2310130624E-003   -0.2368761645E+000
C    -0.9032208150E-001    0.2655982427E-001    0.8563067561E+001   -0.7132539037E-001   -0.2557703621E+000    0.2329715900E+001
H     0.6837937104E+000    0.4918985332E+000    0.9041627082E+001    0.1842017481E+001    0.2672225571E+001    0.1822695054E+001
H     0.1511535744E-001   -0.4858032210E+000    0.7438584650E+001   -0.1098433786E+001   -0.2032885397E+000    0.2304930359E+001
H    -0.8202057688E+000   -0.2288462034E+000    0.9377165184E+001   -0.1532027057E+000    0.5364237219E+000   -0.2038989655E+001
           5
POT 009 TIME 0.1500000000E+003
I    -0.4967529327E-002   -0.6345444512E-002   -0.7936197037E+000   -0.2005410716E-002   -0.2795629763E-002   -0.2539395163E+000
C     0.4376175162E-001    0.5784546153E-001    0.8903273524E+001    0.2908105181E-001    0.1911611622E+000    0.2060908149E+001
H     0.4970251502E+000   -0.7464284569E+000    0.9513979914E+001   -0.8217796755E+000    0.2263959582E+000    0.7285274436E+000
H    -0.7874710103E+000    0.6211679576E+000    0.9378694978E+001    0.4190127600E+000   -0.1298947532E+001    0.2155584743E+001
H     0.3999466523E+000    0.2323177944E+000    0.7886112287E+001    0.3114895728E+000   -0.8529005278E+000    0.4544122370E+001
           5
POT 004 TIME 0.1500000000E+003
I     0.1324285073E-001   -0.4626200330E-002   -0.9295579194E+000    0.3530414534E-002   -0.9638243446E-003   -0.3014511989E+000
C    -0.1162529354E+000    0.4419930304E-001    0.1004698152E+002    0.3767807695E-001    0.1239248305E+000    0.2675156963E+001
H     0.9134451906E+000   -0.5669521743E-001    0.9983856217E+001   -0.1174875780E+001   -0.1738373980E+001    0.2551030029E+001
H    -0.6068042446E+000    0.9393622462E+000    0.9967556109E+001   -0.1057675559E+001    0.1352195971E+000    0.1738678935E+001
H    -0.6036414491E+000   -0.7916825847E+000    0.1039682909E+002    0.1333509346E+001    0.2642026894E+000    0.1827790169E+001
           5
POT 009 TIME 0.1500000000E+003
I     0.2698033151E-002    0.7021252747E-002   -0.7849880261E+000    0.5396954664E-003    0.2163650807E-002   -0.2496880894E+000
C    -0.1324203192E-001   -0.7319600747E-001    0.8827525141E+001    0.8205288929E-001    0.1445896054E+000    0.2081123895E+001
H     0.7186420666E+000    0.7021240540E+000    0.9283159201E+001   -0.3228091177E+001   -0.2179483461E+001   -0.6440962903E+000
H    -0.4638532750E+000    0.8965109853E-001    0.7776737497E+001    0.2186531079E+001    0.6060655505E+000    0.4141099046E+001
H    -0.4267643874E+000   -0.7998012513E+000    0.9552858976E+001    0.8785175479E-003   -0.4187051315E+000    0.3161333427E+001
           5
POT 011 TIME 0.1500000000E+003
I     0.6222020974E-002    0.5513451781E-002   -0.6655499822E+000    0.2582914674E-002    0.2273092199E-002   -0.2103834098E+000
C    -0.7739611410E-001   -0.2214899352E-001    0.7831336330E+001    0.3961233778E+000   -0.3328398416E+000    0.1862026247E+001
H     0.3357767118E+000   -0.1203339014E+001    0.7737208489E+001   -0.2674493878E+001    0.2347774969E+001    0.2048382940E+001
H    -0.6127554931E+000    0.5734873369E+000    0.7173366433E+001   -0.7820062568E+000    0.5977903193E-001    0.2701714028E+001
H     0.4136812077E+000    0.2676185130E+000    0.8596533620E+001   -0.1585994874E+001    0.1303090746E+001   -0.4106385728E+000
           5
POT 011 TIME 0.1500000000E+003
I    -0.5197479768E-002    0.8578082921E-002   -0.7307085187E+000   -0.1575496235E-002    0.2515356959E-002   -0.2285481097E+000
C     0.3318836895E-001   -0.1133819901E+000    0.8330965227E+001   -0.2001392488E+000   -0.2711827823E+000    0.1755573834E+001
H     0.1165372267E+001   -0.2718275974E+000    0.8571770825E+001    0.1806546978E+001    0.1584554567E+001    0.1266882055E+001
H    -0.2746983924E+000    0.6517265281E+000    0.7747333106E+001    0.2535518787E+001    0.1155041698E+001    0.8029169205E+000
H    -0.6181665773E+000   -0.1043261050E+000    0.9392118010E+001   -0.1754244754E+001    0.1761795711E+000    0.5806874763E+001
           5
POT 011 TIME 0.1500000000E+003
I     0.4995484713E-004    0.3112846234E-002   -0.6835495696E+000    0.3943944218E-003    0.1578920558E-002   -0.2226214050E+000
C     0.3548825410E-002   -0.4725830357E-001    0.7985613591E+001    0.1062192640E+000   -0.1622133476E-001    0.1995954450E+001
H     0.9637161843E+000   -0.2694310237E+000    0.7602832654E+001   -0.1452821708E+001   -0.3855955320E-001    0.3377147028E+000
H    -0.8643572897E+000    0.2756288833E+000    0.7293945431E+001    0.5085663018E+000   -0.7133668197E+000    0.6487118364E+000
H    -0.1385073541E+000    0.1638732479E+000    0.9028077595E+001   -0.3647182284E+000    0.7460980309E+000    0.3295484821E+001
           5
POT 009 TIME 0.1500000000E+003
I    -0.1584180104E-002    0.1401593568E-001   -0.7340701906E+000   -0.7032171956E-003    0.4695331102E-002   -0.2360716548E+000
C     0.1173146818E-001   -0.8833178891E-001    0.8391075521E+001   -0.1993300963E+000   -0.1698397224E+000    0.2255289422E+001
H     0.7284279008E+000    0.4684109902E+000    0.8954851954E+001    0.1824124608E+001    0.1123504518E+001   -0.4423652012E+000
H     0.1067543096E+000   -0.5262870890E+000    0.7469180970E+001    0.9443456944E+000    0.3935744136E+000    0.4001140239E+001
H    -0.7700526655E+000   -0.6430124379E+000    0.8999882952E+001   -0.3038354017E+000   -0.7929328529E-001   -0.6815530985E+000
           5
POT 005 TIME 0.1500000000E+003
I     0.7150537694E-002   -0.9446266189E-002   -0.8760678781E+000    0.2112040902E-002   -0.2825783868E-002   -0.2823090201E+000
C    -0.7122817048E-001    0.6974753327E-001    0.9618478907E+001    0.3833916117E+000   -0.3122171923E+000    0.2181395173E+001
H    -0.5608381787E-001    0.5867238466E+000    0.8698474215E+001   -0.2066294257E+001    0.1617242998E+001    0.3152221346E+001
H     0.8746331622E+000    0.2679808605E+000    0.1010554756E+002   -0.2410610806E+001    0.8447877674E-001    0.2835118028E+001
H    -0.8683023351E+000   -0.4952386974E+000    0.9897687757E+001   -0.3535974757E+000    0.2371835344E+001    0.3595713705E+001
           5
POT 010 TIME 0.1500000000E+003
I     0.8252569979E-002    0.9587604349E-002   -0.6611576296E+000    0.1874696024E-002    0.2735837561E-002   -0.2097662247E+000
C    -0.1067525314E+000   -0.7920288511E-001    0.7798778283E+001    0.2882862603E+000    0.1279615251E+000    0.1871874702E+001
H     0.2922210304E+000    0.2649561485E+000    0.8793342343E+001   -0.2541511752E+001   -0.7312383119E+000   -0.1051175133E+001
H     0.1986883995E-001    0.6025275480E+000    0.6925342478E+001   -0.4664415519E+000    0.8518492947E+000    0.2693482265E+001
H    -0.6284624304E-001   -0.1144865130E+001    0.7548179894E+001   -0.6509055411E+000   -0.1995830834E+001    0.2478274337E+001
           5
POT 011 TIME 0.1500000000E+003
I    -0.7150352922E-002   -0.9595782147E-002   -0.7643307209E+000   -0.2730438099E-002   -0.2682267173E-002   -0.2456155028E+000
C     0.7231952156E-001    0.7656824954E-001    0.8658717136E+001    0.2269053441E+000   -0.1719025163E+000    0.1418751650E+001
H    -0.2986708519E+000    0.4496374169E+000    0.9527113882E+001   -0.1434640941E+001    0.1443867260E+001    0.4502016188E+001
H     0.9001687539E+000    0.6228420882E+000    0.8102485547E+001   -0.2301002674E+000    0.4920495157E+000    0.5057693544E+001
H    -0.5584454467E+000   -0.7830966638E+000    0.8425483260E+001   -0.6907986968E+000    0.4445485741E+000    0.4482961170E+001
           5
POT 001 TIME 0.1500000000E+003
I    -0.1102334736E-001    0.1154285721E-001   -0.8567845044E+000   -0.3803182905E-002    0.4185307797E-002   -0.2791057498E+000
C     0.7170235779E-001   -0.6854389031E-001    0.9427645687E+001    0.6257522941E-001   -0.8778316616E-001    0.2468677597E+001
H     0.1127553161E+001    0.2328644503E+000    0.9781181433E+001    0.3608408766E+000    0.4959464428E+000    0.1703215764E+001
H     0.3751957626E+000   -0.9914957981E+000    0.8933617792E+001   -0.8314376282E+000    0.2599976841E+000    0.3369688637E+001
H    -0.9246983807E+000    0.1153591591E+000    0.9796855292E+001    0.2237252847E+000   -0.2441476680E+000    0.6763082431E+000
           5
POT 008 TIME 0.1500000000E+003
I     0.5444380452E-002   -0.1324534338E-002   -0.8864202488E+000    0.2117545343E-002   -0.1873238964E-003   -0.2865672021E+000
C    -0.4442702396E-002    0.3600020048E-001    0.9701091564E+001   -0.3389031652E+000   -0.3519645084E+000    0.2082324053E+001
H    -0.2682714372E-001   -0.4580865080E+000    0.8832160407E+001    0.1373727379E+001    0.9379987942E+000    0.1346388492E+001
H    -0.6198439217E+000    0.8346481570E+000    0.9695849441E+001    0.9698124589E+000    0.1406107198E+001    0.4487370266E+001
H     0.2349530532E-001   -0.6442987810E+000    0.1047768932E+002    0.1428427925E+001    0.1868417369E+001    0.5459396331E+001
           5
POT 002 TIME 0.1500000000E+003
I     0.7820371212E-002    0.5038667495E-002   -0.8003727973E+000    0.3150028228E-002    0.1342203116E-002   -0.2542097575E+000
C    -0.7148425506E-001   -0.2135677960E-001    0.8973178669E+001   -0.6845497841E-001    0.1088850589E+000    0.2115758589E+001
H     0.7746328898E+000   -0.2158540479E+000    0.8059382545E+001   -0.1947326906E+001    0.2793293807E+000    0.3878593110E+001
H    -0.4178832262E+000    0.8135333934E+000    0.9312625147E+001    0.1717863980E+001    0.8495907499E+000    0.1004260914E+001
H    -0.5119014424E+000   -0.9593302972E+000    0.9426129001E+001    0.6400979821E+000   -0.2587063037E+001    0.1927219751E+001
           5
POT 001 TIME 0.1500000000E+003
I    -0.2710852340E-001   -0.5140012706E-002   -0.8335327820E+000   -0.7726595722E-002   -0.2130613857E-002   -0.2699021348E+000
C     0.2534474201E+000    0.6353449513E-001    0.9228556929E+001    0.3349658183E+000   -0.7170298891E-001    0.2472876312E+001
H     0.1668263403E+000   -0.5313044084E+000    0.1028597599E+002   -0.1112148688E+001    0.8181136209E+000    0.9360925549E+000
H    -0.2161760276E+000    0.9468155281E+000    0.9373026720E+001   -0.5519181943E+000   -0.1411021895E+001    0.1238160316E+001
H     0.4312183781E+000   -0.4919084475E+000    0.8280333800E+001   -0.1357507484E+001    0.1730734884E+001    0.2360844046E+001
           5
POT 009 TIME 0.1500000000E+003
I    -0.3127555425E-002    0.1175417737E-001   -0.6935813952E+000   -0.9100628092E-003    0.3558177098E-002   -0.2200558170E+000
C     0.3994239293E-001   -0.8995270573E-001    0.8082050635E+001   -0.3017550033E+000    0.5902893297E-001    0.1922374462E+001
H     0.9482782255E+000    0.2665981679E+000    0.8376017384E+001    0.2239987690E+001    0.2543400667E+000    0.1803951106E+001
H    -0.6161273374E+000    0.5522893033E+000    0.7481182373E+001    0.9381257858E+000   -0.1057638714E+001    0.1689607902E+001
H    -0.4126007288E+000   -0.1212437444E+001    0.8126594141E+001    0.5294802153E+000   -0.3388610101E+000    0.1324679637E+001
           5
POT 010 TIME 0.1500000000E+003
I     0.7813852718E-002    0.3328430955E-002   -0.7526345164E+000    0.2897581444E-002    0.2483740398E-003   -0.2458525109E+000
C    -0.6972997609E-001   -0.2271031722E-002    0.8563923080E+001   -0.8705617368E-001   -0.1232560714E+000    0.1709533077E+001
H     0.7004727452E+000   -0.4628951283E+000    0.8006380442E+001   -0.2836490074E+000   -0.3055885591E+000    0.3625889547E+001
H    -0.3867474533E+000    0.9402397092E+000    0.8388121052E+001    0.1585630044E-001    0.5546805854E+000    0.4343881141E+001
H    -0.4645086703E+000   -0.8729199498E+000    0.9243880351E+001    0.9418170623E+000    0.1185215945E+001    0.2616218715E+001
           5
POT 010 TIME 0.1500000000E+003
I    -0.6567247582E-002    0.4537195488E-002   -0.6526911725E+000   -0.2269916851E-002    0.1750199711E-002   -0.2091923961E+000
C     0.4403138989E-001   -0.2369122860E-001    0.7685363010E+001    0.1558688829E+000   -0.2381331284E-001    0.1794578188E+001
H     0.1048241223E+001   -0.4403895820E+000    0.8260031183E+001   -0.1354189132E+001    0.9455672857E+000    0.1283251297E+001
H    -0.2494053597E+000    0.1181360644E+001    0.7625692306E+001    0.5038002649E+000    0.7429664170E+000    0.1906371077E+001
H    -0.5398626876E+000   -0.1050399106E+001    0.7687198029E+001   -0.7417636578E+000   -0.1637386625E+001    0.1787457148E+001
           5
POT 011 TIME 0.1500000000E+003
I     0.2489739482E-002   -0.1442481632E-002   -0.7800446618E+000    0.1752786535E-002   -0.8745388271E-003   -0.2537289474E+000
C    -0.2286812341E-001    0.2111194998E-001    0.8794106322E+001    0.2534690519E+000   -0.1422079447E+000    0.2314507996E+001
H    -0.3910068619E+000    0.8833993337E+000    0.8311860868E+001   -0.7632901259E+000    0.6051797349E+000    0.2560816895E+001
H     0.9312126561E+000   -0.1215740477E+000    0.9316446227E+001   -0.2356603106E+000    0.1466271674E+001    0.5437495988E+000
H    -0.5803450795E+000   -0.8336273899E+000    0.8764013544E+001   -0.2239397422E+001   -0.2682688848E+000    0.1283715462E+001
           5
POT 010 TIME 0.1500000000E+003
I    -0.2320037631E-002    0.5363281877E-002   -0.6261640616E+000   -0.1582641743E-002    0.1149103720E-002   -0.1961975675E+000
C     0.9140400286E-002   -0.3229895960E-001    0.7486984307E+001   -0.1159372525E+000   -0.1866684212E+000    0.1661671718E+001
H     0.5484572804E+000   -0.3497424774E+000    0.8440394347E+001   -0.4337703756E+000    0.1469523348E+001    0.1523589803E+001
H    -0.2629359423E+000    0.9452598713E+000    0.7201655337E+001    0.1157991894E+001    0.1648944543E+001    0.2670899139E+001
H    -0.9540356512E-001   -0.8897922124E+000    0.6932012763E+001    0.8598487147E+000   -0.1041708291E+001    0.7212547099E+000
           5
POT 010 TIME 0.1500000000E+003
I     0.7217075714E-002    0.1046689713E-001   -0.8071868666E+000    0.2570564147E-002    0.3134928324E-002   -0.2592439518E+000
C    -0.5544686407E-001   -0.9702828743E-001    0.9025184733E+001   -0.9315310735E-001   -0.3374817909E+000    0.2062412884E+001
H     0.6480901523E+000   -0.4316506810E+000    0.8339070296E+001    0.8002196982E-001    0.9089358070E+000    0.2040638313E+001
H    -0.9996902760E+000    0.1862800835E+000    0.8644880317E+001    0.1677980136E+001    0.5807059261E+000    0.4519477830E+001
H     0.1048041937E+000    0.9447315727E-001    0.1006460132E+002   -0.9716087063E+000    0.2139500193E+001    0.1521116994E+001
           5
POT 008 TIME 0.1500000000E+003
I    -0.8102402426E-003   -0.7832632780E-003   -0.8864939064E+000   -0.1815380806E-003    0.2909547163E-003   -0.2888153224E+000
C    -0.1084399236E-001    0.2868585661E-001    0.9707222476E+001   -0.5318474467E-001    0.1401411115E+000    0.2502372598E+001
H     0.1140872777E+001    0.1443833618E-001    0.9765000202E+001    0.4086948867E+000   -0.8008923622E+000    0.2610136815E+001
H    -0.4498340881E+000    0.5231220328E+000    0.8934111826E+001   -0.2979799093E+000   -0.1389959109E+001    0.2372616926E+001
H    -0.4654566953E+000   -0.7829526873E+000    0.1027216768E+002    0.5433707943E+000    0.4844661623E+000    0.1601672431E+001
           5
POT 004 TIME 0.1500000000E+003
I    -0.1224953767E-001   -0.3537789085E-002   -0.8310981425E+000   -0.3113523274E-002   -0.1427391725E-002   -0.2747980226E+000
C     0.9085577861E-001    0.3978330787E-001    0.9185516503E+001    0.5069236268E-001   -0.1122332490E+000    0.2990197353E+001
H     0.1060696655E+001   -0.1488434201E+000    0.9720742331E+001   -0.2004466704E+001    0.7956498885E+000   -0.7530687906E+000
H    -0.1945782048E+000    0.1002964236E+001    0.9436420614E+001    0.9294029457E+000   -0.2903281245E+000   -0.1287962755E+000
H    -0.4059186348E+000   -0.8826638918E+000    0.9012969799E+001    0.8633822626E+000    0.1010879215E+001   -0.1188528824E+000
           5
POT 006 TIME 0.1500000000E+003
I     0.1076567856E-001    0.7286030680E-002   -0.8412973006E+000    0.3537564323E-002    0.3560115252E-002   -0.2742946079E+000
C    -0.4311682238E-001   -0.7767053214E-001    0.9308352831E+001   -0.3016309756E-001    0.2876509734E+000    0.2269044703E+001
H    -0.5967970825E+000   -0.1014335985E+001    0.9009804503E+001   -0.2476151308E+001   -0.4607818266E+001    0.1732202306E+001
H    -0.5082233564E+000    0.7608324112E+000    0.8760307404E+001    0.1436768795E+001   -0.5827654432E+000    0.3501639313E+001
H     0.2674398228E+000    0.2412219336E+000    0.1029500892E+002    0.9541619915E+000    0.1309673355E+001    0.2312088310E+001
           5
POT 008 TIME 0.1500000000E+003
I    -0.1542558554E-002   -0.5240110592E-002   -0.7996029757E+000   -0.6808937724E-003   -0.1825759116E-002   -0.2584081223E+000
C     0.3626531105E-001    0.1977981260E-001    0.8979574088E+001    0.9998147967E-001    0.9654770881E-001    0.1990551761E+001
H     0.9188722042E+000    0.5056544343E+000    0.9089390624E+001   -0.1580451399E+001   -0.1557945978E+000    0.4036313635E+001
H    -0.7621949210E+000    0.2992747568E+000    0.9523925615E+001    0.7393878327E+000    0.5719231122E+000    0.4413817924E+001
H    -0.3938301075E+000   -0.3807253235E+000    0.8081361979E+001   -0.2634175397E+000   -0.1335858031E+001    0.4007582436E+000
           5
POT 009 TIME 0.1500000000E+003
I     0.1096077006E-001    0.7509864592E-002   -0.7432125700E+000    0.3690215373E-002    0.3147584338E-002   -0.2386579509E+000
C    -0.7101228920E-001   -0.5039714828E-001    0.8450569286E+001   -0.1727470586E+000   -0.5107921613E-001    0.2245611895E+001
H    -0.5683856204E+000   -0.8756677563E+000    0.7992826605E+001   -0.4948443861E-001   -0.4453604956E-001    0.1896627571E+001
H    -0.5720918156E+000    0.8190874938E+000    0.8615483048E+001    0.7450071232E+000   -0.3304590976E+000    0.9079235368E+000
H     0.6066419605E+000   -0.2912869384E+000    0.9321279216E+001    0.8972460242E+000    0.5856016473E+000    0.5331847660E+000
           5
POT 011 TIME 0.1500000000E+003
I    -0.2849240157E-003    0.1521353240E-001   -0.7096134000E+000    0.1738015808E-003    0.5455618297E-002   -0.2174092007E+000
C     0.3853099575E-001   -0.1449044743E+000    0.8210697728E+001    0.6600258664E-001    0.4361529665E+000    0.1975786202E+001
H     0.7389401490E+000   -0.2837645336E+000    0.7285201206E+001   -0.3259417852E+000   -0.2511864871E+001    0.1060484354E+001
H    -0.1196800358E+001    0.3152168068E-001    0.8068464042E+001   -0.3240220001E+000   -0.1906187876E+001    0.1826586042E+001
H     0.4340769058E-001    0.4903732325E-001    0.9173235706E+001   -0.1540837241E+000   -0.1466339080E+001    0.9786569659E+000
           5
POT 009 TIME 0.1500000000E+003
I    -0.1414080834E-002    0.3568068027E-003   -0.7807212789E+000   -0.4169080834E-003    0.9869905592E-003   -0.2529492245E+000
C     0.2930963065E-001   -0.2073014586E-001    0.8780180649E+001    0.2019622360E+000    0.9353230588E-002    0.2199074409E+001
H     0.9332313982E+000   -0.6069343027E-001    0.8971711737E+001   -0.9071098427E+000    0.1518189210E+000    0.1199019150E+001
H    -0.4266426518E+000    0.6949353185E+000    0.8158427255E+001    0.5080207383E-001    0.5106054843E+000    0.5779535182E+000
H    -0.6914259217E+000   -0.4547288203E+000    0.9576609020E+001   -0.1502386432E+001   -0.9085797566E+000    0.3908043295E+001
           5
POT 010 TIME 0.1500000000E+003
I    -0.2578803978E-002   -0.4335284814E-002   -0.7755381893E+000   -0.4912641158E-004   -0.1941026707E-002   -0.2524775127E+000
C     0.8323748144E-002    0.2166741271E-001    0.8757451489E+001    0.1910743779E+000   -0.1005649767E+000    0.1749816938E+001
H     0.1171365654E+001   -0.4243190008E-001    0.8578382084E+001    0.7895473840E+000    0.8826561113E-001    0.4607663631E+001
H    -0.2663803283E+000    0.1494807182E+000    0.9809440065E+001   -0.3084358241E+000    0.2101319258E+000    0.2697332451E+001
H    -0.6758303754E+000    0.1769245164E+000    0.7858647959E+001   -0.2748267596E+001    0.1141872198E+001    0.3646437608E+001
           5
POT 011 TIME 0.1500000000E+003
I     0.1771762169E-002   -0.5227900886E-002   -0.6481132376E+000    0.6214030327E-003   -0.1307239784E-002   -0.2027329539E+000
C    -0.2728992376E-001    0.3818214382E-001    0.7661424334E+001    0.6957950432E-001   -0.3282442391E+000    0.1769049528E+001
H     0.1044803095E+001    0.7005070345E-001    0.7406937449E+001   -0.1245697971E+001   -0.7139561823E+000    0.2397280744E+001
H    -0.5027269841E+000    0.1026870731E+001    0.7611533711E+001   -0.1405127760E+001    0.2127833686E+001    0.1893063105E+001
H    -0.4528369331E+000   -0.8298615085E+000    0.8313835627E+001    0.1737396543E+001    0.2689287528E+001    0.1934724732E+000
           5
POT 011 TIME 0.1500000000E+003
I    -0.3842701266E-002   -0.2414626205E-002   -0.6841232655E+000   -0.9957636316E-003   -0.1068245818E-002   -0.2194286436E+000
C     0.2411808304E-001    0.4781700255E-001    0.7973540198E+001   -0.1817079287E+000    0.1779604588E-002    0.1845446277E+001
H     0.1102701450E+001   -0.1513991841E+000    0.7769696925E+001    0.6849681740E+000   -0.1112590148E+000    0.2023887621E+001
H    -0.3995493040E+000    0.3791425461E+000    0.8993518565E+001    0.8154264501E+000   -0.1435719463E+001   -0.2027872384E+000
H    -0.5030575241E+000   -0.4987233273E+000    0.7314875425E+001    0.7903050967E+000    0.1657551188E+001    0.3831448587E+001
           5
POT 009 TIME 0.1500000000E+003
I     0.5156059117E-005    0.7889768354E-004   -0.7191227503E+000    0.3279852526E-003    0.6130032940E-003   -0.2301957921E+000
C    -0.2032007150E-002    0.7230996786E-002    0.8261852027E+001    0.2594221371E+000   -0.9709747473E-002    0.1912019567E+001
H     0.4948061802E+000    0.1987063985E+000    0.7261949923E+001   -0.2363762787E+001   -0.1955947437E+000    0.3511488091E+001
H    -0.2308881549E+000    0.8244953357E+000    0.9261073166E+001   -0.3733871215E+000    0.2311818728E+000    0.1280671678E+001
H    -0.2331660269E+000   -0.1121201987E+001    0.8591956610E+001   -0.3894932755E+000    0.1923202752E-002    0.1442560092E+001
           5
POT 007 TIME 0.1500000000E+003
I    -0.1008149695E-001   -0.3643312797E-002   -0.8373530633E+000   -0.4140746984E-002   -0.9997907599E-003   -0.2744186666E+000
C     0.7001804817E-001    0.3129927885E-001    0.9225978001E+001    0.2160205502E-001    0.1485529948E+000    0.2091359233E+001
H    -0.5060265891E+000    0.1841951512E+000    0.1035304973E+002   -0.4706933127E+000    0.5949506424E+000    0.2166564140E+001
H     0.5318229191E+000    0.9216159823E+000    0.8793347627E+001   -0.3197301928E+000   -0.1598526191E+001    0.4451308380E+001
H     0.4082368308E+000   -0.1027050186E+001    0.9325585964E+001    0.1054537596E+001   -0.6426072285E+000    0.3035261927E+001
           5
POT 008 TIME 0.1500000000E+003
I    -0.1162859912E-002    0.1438028164E-002   -0.8123470538E+000   -0.3392287245E-003    0.9921495984E-003   -0.2620013006E+000
C    -0.1531023646E-001   -0.2388257296E-002    0.9063412538E+001   -0.2411145318E-001    0.1477040859E+000    0.2028423115E+001
H     0.1016024184E+001    0.4548931051E+000    0.9502624818E+001   -0.1599324833E+001   -0.1193168984E+001    0.2705605540E+001
H    -0.1630378509E+000   -0.1504766865E+000    0.8033570023E+001    0.4378963223E+000   -0.1133927322E+001    0.3759519810E+001
H    -0.5341331239E+000   -0.4272818650E+000    0.9747480806E+001    0.1487395665E+001    0.4549081951E+000    0.2380035733E+001
           5
POT 006 TIME 0.1500000000E+003
I     0.8802740341E-003   -0.3310810124E-002   -0.7465589939E+000    0.3873878871E-003   -0.1092749287E-002   -0.2380878602E+000
C    -0.6443035545E-001    0.2662229704E-001    0.8524466942E+001    0.1817846005E+000   -0.1944686050E+000    0.2000782118E+001
H     0.8672697368E-001    0.5863295212E+000    0.7681254697E+001   -0.1133639537E+001    0.3196479390E+000    0.1816893340E+001
H     0.2249158623E+000    0.5011081691E+000    0.9307834534E+001   -0.8116129132E-001    0.1154713034E+001    0.2924100708E+001
H     0.3439443574E+000   -0.9708565687E+000    0.8405722651E+001   -0.9987422853E+000    0.9851787921E+000    0.1416227633E+001
           5
POT 008 TIME 0.1500000000E+003
I    -0.7066132549E-002   -0.7367309402E-002   -0.7843614549E+000   -0.2004494826E-002   -0.2848238034E-002   -0.2583873805E+000
C     0.3347737999E-001    0.9740846145E-001    0.8825459266E+001   -0.3655736520E+000    0.1828973406E+000    0.1850053637E+001
H     0.1034066109E+001    0.2576666549E+000    0.9037718151E+001    0.2081600677E+001   -0.4127887498E+000    0.4290390938E+001
H    -0.6737718676E+000    0.1570540277E+000    0.9608917356E+001    0.1283998739E+001   -0.6016290193E+000    0.4671979864E+001
H     0.1555514215E+000   -0.6635637416E+000    0.7935523952E+001    0.1252084591E+001   -0.8085731200E+000    0.1553420143E+001
           5
POT 008 TIME 0.1500000000E+003
I     0.3691339072E-002    0.7282964645E-002   -0.8389679396E+000    0.9997334982E-003    0.2296666432E-002   -0.2723656635E+000
C    -0.3515951565E-001   -0.4220255514E-001    0.9286473712E+001    0.4263176322E-002    0.1957774081E+000    0.2057911737E+001
H     0.9588997537E+000   -0.3291471024E+000    0.8944294830E+001    0.1217293491E+001   -0.1231688404E+001    0.1993670629E+001
H    -0.8773180324E+000   -0.5892998426E-001    0.8469563820E+001   -0.1533568473E+001   -0.1213325090E+001    0.3341713872E+000
H    -0.1464489693E+000   -0.1934740629E-001    0.1052215180E+002    0.1326660008E+000   -0.1726811674E+000    0.7458935486E+001
           5
POT 009 TIME 0.1500000000E+003
I     0.7422639111E-002    0.5882887392E-002   -0.7097607574E+000    0.3209207869E-002    0.1879840201E-002   -0.2327782593E+000
C    -0.2209498837E-001   -0.2935801405E-001    0.8216111470E+001    0.8800942026E-001   -0.7418313951E-002    0.1757272682E+001
H     0.7510653486E-001   -0.2355255787E+000    0.7145705373E+001   -0.3555604617E+000    0.3063029279E+000    0.1649270798E+000
H    -0.7355370985E+000    0.6663770093E+000    0.8540384730E+001   -0.2507892018E+000   -0.1138429752E+001    0.3584300272E+001
H     0.9214964735E-002   -0.8222883818E+000    0.8698723616E+001   -0.8344086378E+000    0.6832035250E+000    0.4623412724E+001
           5
POT 008 TIME 0.1500000000E+003
I    -0.1068700193E-001    0.3762266642E-002   -0.8770196374E+000   -0.3109898224E-002    0.7510637347E-003   -0.2870564290E+000
C     0.9459775823E-001   -0.3011449916E-001    0.9605919408E+001   -0.1944007378E+000   -0.1232401748E+000    0.2482256691E+001
H     0.9966581462E+000    0.1194118476E+000    0.1018347883E+002    0.2071274293E+001   -0.1762271359E-001    0.2093763229E+001
H    -0.7506576523E+000    0.4003484360E+000    0.9975379900E+001    0.1071866024E-001   -0.7139151947E+000    0.8601910805E+000
H    -0.5381172335E-001   -0.6485279345E+000    0.8754223434E+001    0.6112832278E+000    0.2096597822E+001    0.3627751734E+001
           5
POT 010 TIME 0.1500000000E+003
I     0.2776663539E-002   -0.5240058405E-002   -0.6927833317E+000    0.1167375707E-002   -0.2033984975E-002   -0.2190224891E+000
C    -0.1205633449E-001    0.2539245225E-001    0.8048236694E+001    0.9600031894E-001    0.9026690540E-001    0.2233416000E+001
H     0.8891831119E+000    0.3820888347E+000    0.7584670839E+001   -0.1647468473E+001   -0.4640426886E+000    0.2849673807E+000
H    -0.1927376298E+000    0.4282469205E+000    0.9078746711E+001    0.7319055766E-001   -0.9643052545E+000    0.4709499094E+000
H    -0.9024765573E+000   -0.4601161726E+000    0.7625552781E+001    0.2839617299E+000    0.6058581426E+000    0.2283669220E+000
           5
POT 010 TIME 0.1500000000E+003
I     0.8224735391E-002   -0.1053898429E-001   -0.7280972804E+000    0.1863282443E-002   -0.4135352331E-002   -0.2369296326E+000
C    -0.7809704506E-001    0.1244125087E+000    0.8357677283E+001    0.1733588680E+000    0.7708417385E-001    0.1745013604E+001
H     0.1022207650E+001    0.2692818008E+000    0.8356381525E+001   -0.3118518487E+001   -0.1765351474E+000    0.2694151711E+001
H    -0.4242024262E+000   -0.5497727175E+000    0.9170425452E+001    0.6866230683E-001   -0.1494603408E+001    0.3436274159E+001
H    -0.7023777588E+000    0.1212402382E+000    0.7483405243E+001    0.7519498054E+000    0.1272141811E+001    0.2912724481E+001
           5
POT 001 TIME 0.1500000000E+003
I     0.1451236983E-002   -0.2040745926E-002   -0.7794802305E+000    0.9887065998E-003   -0.6252164306E-003   -0.2587863398E+000
C    -0.1552358445E-001   -0.8413456856E-002    0.8817135267E+001   -0.1337538166E+000    0.3743043848E-001    0.2321280491E+001
H     0.7538772730E+000    0.3883313994E+000    0.9230144395E+001    0.9307195324E+000    0.1299932158E+001    0.2443507462E+001
H    -0.6760217322E+000    0.7961317707E+000    0.8571976854E+001    0.2947482623E+000    0.5477713493E+000    0.2187741511E+001
H    -0.8097572197E-001   -0.8471759500E+000    0.8269516310E+001    0.2384544305E+000   -0.2225668544E+001    0.3231218912E+000
           5
POT 009 TIME 0.1500000000E+003
I    -0.7900144734E-003    0.4028070144E-002   -0.8014388089E+000   -0.4667352903E-003    0.1388753017E-002   -0.2581511780E+000
C     0.2069196743E-002   -0.4651747144E-001    0.8974248976E+001    0.3165713303E-001    0.9931202750E-001    0.2243412026E+001
H     0.8692565508E+000   -0.2134979268E-001    0.9555951625E+001   -0.6752122895E+000    0.1407250248E+001    0.2610116827E+001
H    -0.4527502719E+000    0.9940606583E+000    0.9054664254E+001    0.1411548822E+001   -0.1758688831E+001    0.2373437389E+001
H    -0.3401143596E+000   -0.9114103929E+000    0.8356928028E+001   -0.1053605847E+001   -0.9991132751E+000    0.8179567439E+000
           5
POT 010 TIME 0.1500000000E+003
I     0.3064710732E-002   -0.5124805548E-002   -0.7870263180E+000    0.1489546750E-002   -0.2010064791E-002   -0.2481413591E+000
C    -0.2266137260E-001    0.3168231233E-001    0.8860313641E+001   -0.1082226258E-001    0.4034659702E+000    0.2265628321E+001
H     0.3923543404E+000    0.6458982374E-002    0.7896685026E+001   -0.9666332453E+000   -0.2251924423E+000    0.3964281595E+001
H     0.4682444251E+000    0.8006288396E+000    0.9498682001E+001    0.9397309934E+000   -0.2619806958E+001   -0.5100108590E+000
H    -0.9458486116E+000   -0.5380118354E+000    0.9077816840E+001   -0.1696347310E-001   -0.1705669164E+001    0.8094296379E+000
           5
POT 010 TIME 0.1500000000E+003
I    -0.5946672396E-002   -0.1399006163E-002   -0.7581849711E+000   -0.2720775587E-002   -0.6450627776E-003   -0.2402190233E+000
C     0.4881929239E-001    0.1526913503E-001    0.8609624034E+001    0.3598483260E+000    0.1896856041E+000    0.2513838774E+001
H     0.6131185480E-001   -0.3637976093E+000    0.9574921121E+001   -0.2278793003E+001   -0.1379416277E+001   -0.2274677061E+000
H     0.2164175619E+000    0.9943410946E+000    0.8450949751E+001   -0.8405185679E+000    0.3188363031E+000   -0.5655747351E-001
H    -0.1158108798E+000   -0.6858398153E+000    0.7785639488E+001   -0.8260502369E+000   -0.1141738408E+001    0.5912637689E+000
           5
POT 003 TIME 0.1500000000E+003
I     0.1239912580E-001   -0.2077838040E-001   -0.8666928275E+000    0.3882628877E-002   -0.7255852799E-002   -0.2856979497E+000
C    -0.1023162949E+000    0.1704504945E+000    0.9526914852E+001    0.1339571432E+000   -0.2914990665E+000    0.2236450192E+001
H     0.8791606280E+000    0.2931350003E+000    0.9137228166E+001    0.1782109105E+000    0.1113290342E+001    0.3179561696E+001
H    -0.2274138707E+000   -0.7550568132E+000    0.9844719488E+001   -0.9797090090E+000    0.1659198748E+001    0.2031351065E+001
H    -0.1032969017E+001    0.1036429014E+001    0.9547646952E+001   -0.1298353249E+001    0.1606833355E+001    0.4117585601E+001
           5
POT 003 TIME 0.1500000000E+003
I     0.4305281075E-002   -0.9453700678E-002   -0.9498109386E+000    0.1218058475E-002   -0.2131599387E-002   -0.3084904501E+000
C    -0.2182926808E-001    0.7983412552E-001    0.1021694530E+002   -0.3838867382E-001   -0.7854464666E-001    0.2308985455E+001
H     0.9865288307E+000    0.1485934363E+000    0.1063165729E+002    0.1091154365E+000   -0.2911921436E+000    0.4101325334E+001
H    -0.6229294618E+000    0.8736212075E+000    0.1015167382E+002   -0.6434805833E+000   -0.2810683881E+000    0.3300361460E+001
H    -0.6391295735E+000   -0.7908346991E+000    0.1013021955E+002    0.8400322971E+000    0.1773466900E+001    0.3977900306E+001
           5
POT 011 TIME 0.1500000000E+003
I     0.1376240187E-002    0.3819782397E-002   -0.7344708968E+000   -0.5165668917E-003    0.1219997448E-002   -0.2343339279E+000
C    -0.5529286600E-002   -0.3731738947E-001    0.8410771789E+001   -0.7773436413E-002   -0.1721004319E+000    0.2184185402E+001
H     0.1116298619E+000    0.2533053972E+000    0.9435697194E+001   -0.6200040683E+000    0.5176398063E+000    0.1361259194E+001
H    -0.2218016779E-001    0.7620291477E+000    0.7705802372E+001    0.3817892718E+000    0.4778086555E-001    0.9775485988E+000
H    -0.1940811051E+000   -0.1053941442E+001    0.8061016883E+001    0.3976389254E+000    0.1328628990E+001    0.1154686616E+001
           5
POT 010 TIME 0.1500000000E+003
I    -0.1725858999E-002    0.3469154337E-002   -0.7258471077E+000   -0.9947710445E-003    0.4951073893E-003   -0.2309676217E+000
C     0.5581168104E-001   -0.1916489046E-002    0.8306588045E+001    0.1212057537E+000    0.9761519468E-001    0.1873135787E+001
H     0.8024530194E+000   -0.3194362367E+000    0.9113967699E+001   -0.6531155486E+000   -0.1199195274E+001    0.2228681390E+001
H    -0.6633477577E+000    0.8621802204E+000    0.8427817308E+001   -0.8854305119E+000   -0.3523752517E+000    0.1960357671E+001
H    -0.5486048112E+000   -0.9778134495E+000    0.7800018614E+001    0.2397432055E+000    0.3161896556E+000    0.2579498300E+001
           5
POT 004 TIME 0.1500000000E+003
I    -0.4138516039E-003   -0.2747750095E-001   -0.8398513826E+000   -0.7504769283E-003   -0.7853067956E-002   -0.2712776253E+000
C    -0.1905266604E-001    0.2025999104E+000    0.9323657651E+001   -0.4160821172E-002    0.5932710802E-001    0.2223512373E+001
H     0.1060395391E+001    0.5466730192E+000    0.9247433080E+001   -0.1244146295E+000   -0.1454489137E-001    0.1811791430E+001
H    -0.6217722992E+000    0.3184982604E+000    0.1017021427E+002   -0.3418031243E+000   -0.2680413054E+000    0.1927451023E+001
H    -0.1452687790E+000    0.2101553154E+000    0.8258043347E+001    0.6148821493E+000    0.5740129375E+000    0.3959484639E+001
           5
POT 006 TIME 0.1500000000E+003
I     0.2939468213E-003    0.5541150177E-002   -0.8242050578E+000   -0.6419849571E-003    0.1469022393E-002   -0.2676316182E+000
C     0.2094723531E-001   -0.5706067761E-001    0.9171132537E+001   -0.9928311540E-001   -0.1290263987E-001    0.2508225396E+001
H    -0.1953774407E+000    0.2552373556E+000    0.1032075172E+002   -0.1615931946E+000   -0.1236066103E+000    0.1518891022E+001
H     0.3083936068E+000    0.6006128627E+000    0.8348884478E+001    0.1485595925E+001    0.1450947471E+001    0.5361292757E+000
H    -0.3274443371E+000   -0.8770566543E+000    0.8796770251E+001   -0.3440489702E-001   -0.1358426788E+001    0.1779493793E+001
           5
POT 006 TIME 0.1500000000E+003
I    -0.1273519302E-001    0.2245356382E-001   -0.8733346375E+000   -0.3706719147E-002    0.7541025651E-002   -0.2838091421E+000
C     0.1202525526E+000   -0.2518464249E+000    0.9597719664E+001    0.2063265696E+000    0.2608806971E-001    0.2613620157E+001
H     0.7396855732E+000    0.5107550724E+000    0.8967356569E+001   -0.8520458793E+000    0.4088361061E+000    0.3239266070E+001
H    -0.4956359446E+000   -0.7510652999E+000    0.9105663963E+001   -0.1607377249E+001   -0.1569479458E+001    0.1866386080E+001
H    -0.7245372819E-001    0.4158306076E+000    0.1048042924E+002    0.4694155608E+000   -0.9777207031E-001   -0.4961264061E+000
           5
POT 006 TIME 0.1500000000E+003
I    -0.8678498318E-002   -0.6703860248E-002   -0.8351496824E+000   -0.2541101536E-002   -0.2050630128E-002   -0.2694339303E+000
C     0.5073376110E-001    0.3072812759E-001    0.9240643638E+001    0.2073499310E+000    0.1176477895E+000    0.2463524274E+001
H    -0.5121191328E-001   -0.1752538255E-002    0.1028835671E+002   -0.7004659091E+000    0.3473345474E+000   -0.2030689987E+001
H    -0.3417781378E-001    0.1139149873E+001    0.9019005215E+001   -0.6974334518E-001   -0.2815293286E+001    0.3220776992E+001
H     0.6107235911E+000   -0.6213932454E+000    0.8720486509E+001   -0.1364499360E+001    0.1340755352E+001    0.3406153646E+001
           5
POT 010 TIME 0.1500000000E+003
I     0.9997273844E-002   -0.7078159495E-003   -0.7689659910E+000    0.3592890337E-002    0.1418372500E-003   -0.2483487205E+000
C    -0.7763570763E-001   -0.7089575846E-002    0.8726278080E+001   -0.6783223542E-001    0.1369831615E+000    0.2337370968E+001
H    -0.4571321866E+000   -0.6019808482E+000    0.7888708593E+001   -0.9790973831E+000   -0.8622393011E+000    0.1175386652E+001
H    -0.7550863367E+000    0.8125137295E+000    0.8919697993E+001    0.4164952855E+000   -0.1046189756E+001    0.1306929268E+001
H     0.8762409477E+000   -0.2854368678E-001    0.9022162602E+001    0.9170896935E+000    0.2634536665E+000    0.9627328265E+000
           5
POT 002 TIME 0.1500000000E+003
I     0.6822769932E-002   -0.6186744226E-002   -0.9926683062E+000    0.1945916514E-002   -0.1055996390E-002   -0.3263434830E+000
C    -0.4446248766E-001    0.3157686838E-001    0.1059158891E+002   -0.2801622466E-001   -0.9379475260E-001    0.2801338359E+001
H    -0.3931871142E+000    0.3012213148E+000    0.9588578720E+001   -0.5754800966E+000    0.3646172753E+000    0.2723295085E+001
H     0.8521398084E-001    0.9973035709E+000    0.1111487801E+002    0.2890204057E+000    0.1430261349E+000    0.2390015564E+001
H    -0.2961755751E-001   -0.9108848270E+000    0.1113623362E+002    0.3709886326E+000    0.7358428603E+000    0.2646673367E+001
           5
POT 008 TIME 0.1500000000E+003
I     0.1516810582E-002   -0.4377041803E-002   -0.8343852794E+000    0.6152394745E-003   -0.1423083161E-002   -0.2741947974E+000
C    -0.1491806590E-001   -0.1318082658E-001    0.9253947828E+001    0.1322115328E+000    0.7757698357E-001    0.2122720728E+001
H     0.1025038972E+001   -0.2864180883E-001    0.9326474975E+001   -0.2109141239E+001   -0.4826445686E+000    0.1946985008E+001
H    -0.5087581025E+000    0.6021272954E+000    0.1010421783E+002   -0.6936660861E+000   -0.6273651573E+000    0.1301434482E+001
H    -0.5292045805E+000    0.1242496090E+000    0.8334706032E+001    0.1151359563E+001    0.3617163232E+000    0.6003734096E+001
           5
POT 006 TIME 0.1500000000E+003
I     0.1087165708E-001   -0.2797439687E-002   -0.8574017023E+000    0.3093962541E-002   -0.1165186851E-002   -0.2783232777E+000
C    -0.7056620942E-001    0.3372888645E-002    0.9465610598E+001   -0.1239386457E+000   -0.1493286425E+000    0.2651276419E+001
H     0.4815437435E+000    0.4337100060E+000    0.8660562543E+001    0.3296265084E+000    0.1493232011E+001    0.7284940765E+000
H    -0.3151174106E+000    0.7910504751E+000    0.1026933067E+002    0.7323240847E+000    0.4924809326E+000    0.1537415499E+001
H    -0.6506317364E+000   -0.9111179122E+000    0.9170116036E+001    0.4619547871E-001   -0.5969903554E-001    0.1194094719E+001
           5
POT 011 TIME 0.1500000000E+003
I     0.2147982419E-002    0.5106180585E-002   -0.6377572033E+000    0.1367238142E-002    0.1773713729E-002   -0.2009758672E+000
C    -0.1481525419E-001   -0.4237503001E-001    0.7602504363E+001   -0.1636169203E+000   -0.8347335854E-001    0.1725370380E+001
H     0.4754366289E+000   -0.6295701507E+000    0.6840113600E+001    0.1248035518E+001   -0.1549473144E+001   -0.3547382963E+000
H    -0.1076390649E+001    0.7130620536E-001    0.7434367931E+001    0.3515848380E+000    0.5244318469E+000    0.2886743741E+001
H     0.5063246777E+000    0.4251389686E+000    0.8405115890E+001    0.1758365945E+000    0.1798057928E+001    0.2233263927E+001
           5
POT 004 TIME 0.1500000000E+003
I    -0.1827285389E-002    0.8722463535E-004   -0.9086299105E+000   -0.8730591169E-003   -0.9845905364E-003   -0.2954938976E+000
C     0.6765445517E-001    0.2824667002E-002    0.9906115328E+001    0.1404863628E+000   -0.1371630658E+000    0.2803466150E+001
H    -0.5288897941E+000   -0.5548913068E+000    0.1054918281E+002   -0.8751298857E+000    0.1406050544E+001    0.9416851406E+000
H    -0.3694092130E+000    0.1052046188E+001    0.9716265215E+001   -0.1568751483E+001    0.1189532188E+001    0.2706052165E+001
H     0.3173366659E+000   -0.5206378124E+000    0.9053325158E+001    0.8782099976E+000   -0.8287851451E+000    0.1711116557E+000
           5
POT 011 TIME 0.1500000000E+003
I    -0.9906031907E-002    0.3058503910E-002   -0.7629616921E+000   -0.3930003096E-002    0.1275489030E-002   -0.2471568181E+000
C     0.8224587010E-001   -0.2269227517E-001    0.8639389292E+001   -0.2459729302E+000    0.1639167033E+000    0.2147760663E+001
H    -0.6642956487E-001    0.9051208503E+000    0.9385485279E+001   -0.3333278182E+000   -0.2641404361E+001    0.6060435550E+000
H     0.9676109331E+000   -0.1708746203E+000    0.7975194263E+001    0.1369190526E+001   -0.1547373316E+001    0.2595246826E+001
H    -0.6298343291E+000   -0.8478276961E+000    0.8738770941E+001    0.2389979902E+001    0.2076891825E+001    0.2352278964E+001
           5
POT 001 TIME 0.1500000000E+003
I    -0.5218882743E-002    0.3598226653E-002   -0.8329055279E+000   -0.1591788736E-002    0.9668668367E-003   -0.2717424240E+000
C     0.5285038714E-001   -0.3625567791E-001    0.9255122876E+001    0.4084237722E-001    0.2379688715E+000    0.2064526621E+001
H     0.9642811211E+000    0.2886144037E+000    0.9688742120E+001   -0.4280277636E+000   -0.1408111892E+001    0.3163575970E+001
H    -0.1118662389E+001    0.4851135774E+000    0.9252219759E+001    0.1031061841E+001   -0.2445776216E+001    0.2571297125E+001
H     0.1642132227E+000   -0.8079815931E+000    0.8656864844E+001   -0.8980355684E+000    0.8915155340E+000    0.3918947724E+001
           5
POT 011 TIME 0.1500000000E+003
I     0.9682226494E-002    0.9224209842E-002   -0.7267825801E+000    0.2308568889E-002    0.2719175362E-002   -0.2294389943E+000
C    -0.1138255221E+000   -0.5074627171E-001    0.8351433423E+001    0.1627701382E+000    0.2413583125E+000    0.2222702900E+001
H     0.7859294401E+000    0.4364862883E+000    0.8774117047E+001   -0.2765479088E+001   -0.1463308402E+001    0.6813770145E+000
H    -0.8752854008E-001   -0.5200297928E-001    0.7347773511E+001    0.4896374353E+000   -0.1298457653E+001    0.3684538567E+000
H    -0.5428871810E+000   -0.9382109528E+000    0.8811512071E+001    0.5648080994E-001   -0.4528208751E+000    0.1366348803E+001
           5
POT 011 TIME 0.1500000000E+003
I    -0.1754871108E-002   -0.2393519583E-002   -0.8282549269E+000   -0.8925887775E-003   -0.8724800922E-003   -0.2673235755E+000
C     0.1012348033E-001    0.3672178382E-001    0.9183182283E+001   -0.3487598523E-001   -0.3097267116E+000    0.2294638341E+001
H     0.8150325637E+000   -0.2071744064E+000    0.9719830020E+001    0.2084374476E+000    0.1224321862E+001    0.2511534120E+001
H    -0.1681219284E+000    0.1047668463E+001    0.9295502127E+001    0.4919222518E+000    0.2085842599E+001    0.2367486730E+001
H    -0.5439055991E+000   -0.9581826827E+000    0.8799127969E+001   -0.1716367906E+000    0.4958053579E+000    0.1454756497E+001
           5
POT 009 TIME 0.1500000000E+003
I     0.8783016657E-002    0.9578689382E-002   -0.7992092473E+000    0.2720395362E-002    0.3210537267E-002   -0.2544845546E+000
C    -0.8741656520E-001   -0.8752601749E-001    0.8961012197E+001   -0.2281158907E-001   -0.1599836872E+000    0.2451300275E+001
H     0.6386767891E+000   -0.7248028303E+000    0.8519379263E+001   -0.9605952404E+000    0.9116491309E+000    0.1581751970E+001
H    -0.5706000984E+000    0.6080730710E+000    0.8325802721E+001   -0.7904485457E-001    0.7270558151E+000   -0.9961711352E+000
H    -0.1304825405E+000   -0.5527187665E-001    0.1000331234E+002    0.9698496943E+000   -0.1418268713E+000    0.2278439522E+001
           5
POT 005 TIME 0.1500000000E+003
I    -0.1281377216E-002   -0.3632519284E-002   -0.8470101180E+000   -0.1282768062E-002   -0.1924029360E-002   -0.2792592035E+000
C    -0.3189689395E-001    0.2363478301E-001    0.9389159559E+001   -0.4543418148E-002    0.1746265220E-002    0.2186097069E+001
H     0.9675066362E+000   -0.2074454877E-001    0.1012366250E+002   -0.1711479043E+001    0.7332276928E+000    0.1696209138E+001
H    -0.4774889283E+000    0.9678323923E+000    0.9010147733E+001    0.1308325949E+001   -0.4991716272E+000    0.4274883734E+001
H     0.3794778535E-001   -0.7360366851E+000    0.8597526862E+001    0.6129226001E+000    0.2404428246E-002    0.3160290507E+001
           5
POT 011 TIME 0.1500000000E+003
I    -0.4788139350E-002    0.2175374345E-002   -0.6769529901E+000   -0.1027665059E-002    0.6709262097E-003   -0.2160516371E+000
C     0.7804320738E-002   -0.2815218190E-001    0.7909851189E+001   -0.2863555655E+000   -0.1531894707E+000    0.2114968732E+001
H     0.1259786173E+001    0.8203900352E-001    0.7678339380E+001   -0.1380694290E-001    0.4110587253E+000    0.1269123931E+001
H    -0.4608170873E+000    0.8540864207E+000    0.7845808007E+001    0.1685912173E+001   -0.4568456989E+000    0.8387075221E+000
H    -0.3766782370E+000   -0.8756919747E+000    0.8425602639E+001    0.1822289689E+001    0.1784455488E+001   -0.8402191188E-001
           5
POT 009 TIME 0.1500000000E+003
I    -0.1003058619E-001    0.3256515872E-002   -0.7637600003E+000   -0.3558960974E-002    0.7360535561E-003   -0.2470854743E+000
C     0.8106663065E-001   -0.4332416340E-001    0.8664560493E+001    0.2167932320E+000   -0.5478004912E-001    0.2054561781E+001
H    -0.3239495990E+000   -0.8476885092E-001    0.9735600740E+001   -0.2396516585E+001    0.1860109987E+000    0.5147750228E+001
H     0.1348543085E+001    0.1833507050E+000    0.8451023464E+001   -0.4610657161E+000   -0.4057044643E+000    0.7722258255E+000
H    -0.7257996787E+000    0.1094946427E-003    0.7699722889E+001    0.7248714080E+000    0.7765503016E+000    0.7251599509E+000
           5
POT 010 TIME 0.1500000000E+003
I    -0.8854866230E-002    0.5845932104E-002   -0.6550619358E+000   -0.2914262536E-002    0.1725866605E-002   -0.2100502655E+000
C     0.9630018064E-001   -0.7053630144E-001    0.7694289064E+001    0.9674859713E-001    0.2591205133E+000    0.1869951391E+001
H     0.6131316635E+000    0.6735398977E+000    0.8424706428E+001   -0.1060134528E+001    0.5382993687E+000    0.1148002688E+001
H    -0.9141840531E+000    0.5481283054E+000    0.7538424356E+001   -0.8862168868E+000    0.1233418570E+001    0.1635382476E+001
H     0.2763828854E+000   -0.1137500205E+001    0.7747890363E+001    0.1164486367E+001   -0.5084773409E+001    0.1385165374E+001
           5
POT 006 TIME 0.1500000000E+003
I    -0.6257249511E-002   -0.7644629536E-003   -0.8173483362E+000   -0.2053976286E-002   -0.2516508269E-003   -0.2629348598E+000
C     0.5062314651E-001    0.3404093004E-002    0.9084185584E+001   -0.2876563339E+000    0.3730585037E+000    0.2359132817E+001
H     0.1132573408E+001    0.2906474327E+000    0.9205737532E+001    0.2015016898E+001   -0.5831634067E+000    0.1243247897E+001
H    -0.7291374767E+000    0.5105692776E+000    0.8349512417E+001    0.1864598209E+001   -0.3188277583E+001    0.2870028633E+001
H    -0.1839792661E+000   -0.7502151172E+000    0.1008192936E+002   -0.1851020187E+000   -0.6413467976E+000    0.9068528273E+000
           5
POT 008 TIME 0.1500000000E+003
I     0.9515846030E-002    0.3925661664E-002   -0.7761589955E+000    0.2996770295E-002    0.8833777516E-003   -0.2532484351E+000
C    -0.7514359877E-001   -0.7824443777E-001    0.8787627248E+001    0.2174963408E+000    0.2062592370E+000    0.2162870829E+001
H     0.8780520589E+000   -0.1290867377E+000    0.8527554315E+001   -0.5857490638E+000   -0.5563492414E+000    0.3188439624E+001
H    -0.1899306807E+000    0.7032809698E+000    0.9476322253E+001   -0.1239480676E+001   -0.3170635750E+001   -0.5150508595E+000
H    -0.9581042149E+000   -0.2183884588E+000    0.7964635187E+001   -0.1129380664E+001    0.1125126569E+001    0.3458339280E+001
           5
POT 009 TIME 0.1500000000E+003
I     0.4602163340E-003   -0.1161252346E-001   -0.7795667072E+000    0.8980686531E-003   -0.4045146828E-002   -0.2536084115E+000
C     0.1430196576E-001    0.1151030565E+000    0.8806090297E+001    0.1819262182E+000    0.1659094127E+000    0.2083958609E+001
H     0.4483851685E+000    0.7680484812E+000    0.8196718633E+001   -0.3317484453E+000    0.2383490047E+000    0.2444155275E+001
H     0.4745428415E+000   -0.8521446493E+000    0.9084653207E+001   -0.1201506979E+001   -0.9044730384E+000    0.1454995385E+001
H    -0.1143248741E+001    0.1748028937E+000    0.8872906441E+001   -0.7423078592E+000   -0.8003089303E+000    0.3209833984E+001
           5
POT 011 TIME 0.1500000000E+003
I     0.8012145251E-002    0.4500336053E-003   -0.7643891462E+000    0.2590271808E-002    0.5943083388E-004   -0.2427805518E+000
C    -0.6607561850E-001    0.1205504085E-001    0.8656417370E+001    0.2357317971E+000   -0.2996874400E+000    0.2156218797E+001
H     0.9539498588E+000   -0.5297289315E+000    0.8295735699E+001   -0.2125456608E+001    0.2241088972E+000    0.1784855206E+001
H    -0.2219243098E+000    0.1108323497E+001    0.8806365047E+001   -0.8424601583E+000    0.3618124087E+001    0.1736331960E+001
H    -0.9009035846E+000   -0.8141636563E+000    0.8966414533E+001   -0.1402727600E+000   -0.2993685631E+000    0.1377854492E+001
           5
POT 010 TIME 0.1500000000E+003
I    -0.7181725490E-002   -0.6933724958E-002   -0.7702099532E+000   -0.1762735972E-002   -0.2588935161E-002   -0.2449756434E+000
C     0.6560076408E-001    0.2939006599E-001    0.8725836708E+001    0.2462494211E-001    0.9377724648E-001    0.1743421366E+001
H     0.1077290035E+001    0.2001774446E+000    0.8860681762E+001   -0.1361784607E+001   -0.2319275680E+000    0.3158719593E+001
H    -0.5708056653E+000    0.6193299404E+000    0.9294215588E+001    0.6415121516E+000   -0.2763162978E+000    0.3736516145E+001
H    -0.3808919631E+000   -0.2974033649E+000    0.7844991333E+001    0.6500239479E+000   -0.2822126134E+000    0.3201828982E+001
           5
POT 011 TIME 0.1500000000E+003
I    -0.1011144460E-001   -0.1052839281E-001   -0.7373403870E+000   -0.1840453836E-002   -0.4114935052E-002   -0.2417037812E+000
C     0.8644364959E-001    0.5817927554E-001    0.8442664364E+001    0.1791260948E+000   -0.1151375508E+000    0.2011073945E+001
H     0.9174259315E+000    0.3929551092E+000    0.7838403821E+001   -0.1131014498E+000    0.9823141098E+000    0.1931584161E+001
H     0.1730459791E+000    0.3328336902E+000    0.9398720812E+001    0.2465480131E+000    0.8639059597E-001    0.2931651173E+001
H    -0.8304521345E+000   -0.9376505176E-001    0.7973751813E+001   -0.2026212825E+001    0.8200071845E+000    0.1628161400E+001
           5
POT 009 TIME 0.1500000000E+003
I     0.5985294348E-002    0.3371054212E-002   -0.7614327645E+000    0.1557639106E-002    0.6926576025E-003   -0.2474983818E+000
C    -0.3430714203E-001   -0.1096425381E-001    0.8604802219E+001    0.2271963869E+000    0.5050463485E+000    0.1446698637E+001
H     0.2402088150E-001   -0.2810847599E+000    0.9794064068E+001   -0.1301581885E+001   -0.2358049343E+001    0.7452508275E+001
H    -0.4648882854E+000    0.8875473659E+000    0.8435772830E+001   -0.1203380411E+001   -0.8788212595E+000    0.3584469868E+001
H     0.1012088948E+000   -0.9283397481E+000    0.8094853126E+001   -0.3931073952E+000   -0.2877934881E+001    0.2909949909E+001
           5
POT 003 TIME 0.1500000000E+003
I     0.8409052570E-002    0.3872786901E-002   -0.8150012667E+000    0.2587854135E-002    0.1206076540E-002   -0.2667211540E+000
C    -0.7435040075E-001   -0.3578921100E-001    0.9083473988E+001    0.1603998420E+000   -0.3434748573E-001    0.2290471681E+001
H     0.7376988883E+000    0.1276609421E+000    0.8374153600E+001   -0.3436249104E+001    0.1444741604E+001    0.4444244091E+001
H    -0.4753362824E+000    0.8136844310E+000    0.9610408097E+001    0.1750478290E+001    0.4852244990E+000    0.2758834158E-001
H    -0.4286237146E+000   -0.1025354172E+001    0.9362721853E+001   -0.5463404112E+000   -0.1682288008E+001    0.1838555781E+001
           5
POT 004 TIME 0.1500000000E+003
I    -0.6034169097E-003    0.1811449128E-001   -0.8724718718E+000   -0.3537980079E-003    0.5155835272E-002   -0.2853072017E+000
C     0.1503798712E-002   -0.1621851517E+000    0.9551734516E+001   -0.3458072106E+000    0.1918731162E+000    0.2261999319E+001
H     0.8838626344E+000    0.1164056639E+000    0.1007024460E+002    0.8715931316E+000   -0.7161690707E+000    0.3198049433E+001
H    -0.3253701898E+000    0.6768740749E+000    0.9056357640E+001    0.1641382725E+001   -0.2022561001E+001    0.3057521983E+001
H    -0.5030444965E+000   -0.1131755913E+001    0.9796468100E+001    0.1648044278E+001   -0.1905500247E+000    0.2708249546E+001
           5
POT 011 TIME 0.1500000000E+003
I    -0.2600648389E-002    0.8600642126E-003   -0.7014194763E+000   -0.7853530624E-003   -0.2708212960E-003   -0.2245742631E+000
C     0.2825070036E-002   -0.5835250290E-002    0.8140318871E+001   -0.3022665895E-001   -0.6549977030E-001    0.1928024605E+001
H     0.9814379404E+000    0.6580946343E-001    0.7756715295E+001    0.6632683627E+000    0.4206751602E+000    0.1523778927E+001
H    -0.3186735221E+000    0.7801902000E+000    0.8824613029E+001   -0.3864100456E-001   -0.1312423080E+001    0.1079733375E+001
H    -0.3683396760E+000   -0.8858895963E+000    0.7643196720E+001   -0.1649551967E+000    0.1704721529E+001    0.2699442110E+001
           5
POT 009 TIME 0.1500000000E+003
I    -0.1552011079E-002    0.7996424465E-002   -0.7312922836E+000   -0.3778560290E-003    0.2809931502E-002   -0.2298874031E+000
C     0.3864350647E-001   -0.6695840610E-001    0.8379394876E+001    0.1531184099E+000    0.1023007292E+000    0.2105468288E+001
H     0.8650820580E+000   -0.1147127691E+000    0.7758428044E+001    0.6886700008E-001   -0.1402341636E+001    0.1361281498E+001
H    -0.8283057572E+000    0.5073611636E+000    0.8132326525E+001   -0.2180969832E+001    0.3005052534E+000    0.9675731222E+000
H    -0.3107844677E+000   -0.6090164787E+000    0.9373040623E+001    0.3314772538E+000   -0.4741915763E+000    0.1570959003E+001
           5
POT 009 TIME 0.1500000000E+003
I     0.7024785695E-002    0.1109301001E-001   -0.7557461409E+000    0.1894954197E-002    0.3547227108E-002   -0.2443212619E+000
C    -0.6366050939E-001   -0.9270510058E-001    0.8594779072E+001   -0.2935999462E+000   -0.6653425050E-001    0.2026842103E+001
H     0.1069787832E+001   -0.2798837925E+000    0.8522746831E+001   -0.1063162809E+001    0.9875566877E-001    0.1516496612E+001
H    -0.8338239134E+000   -0.2653708982E+000    0.7590779031E+001    0.3127351416E+001   -0.1077612063E+000    0.4087213788E+001
H    -0.3616916445E+000    0.2532248459E+000    0.9588686393E+001    0.1193856215E+001    0.3547522024E+000    0.1023920491E+001
           5
POT 009 TIME 0.1500000000E+003
I    -0.4970040997E-002   -0.1036121205E-001   -0.6821361451E+000   -0.9943753671E-003   -0.2940866371E-002   -0.2215049811E+000
C     0.3321189503E-001    0.9527934770E-001    0.7969192057E+001   -0.2216493327E+000    0.3397569517E+000    0.1852737896E+001
H     0.7581017958E+000    0.1775135383E+000    0.7082008156E+001    0.1971254917E+001    0.1065292716E+001   -0.1467229440E+001
H    -0.5360574603E+000    0.8075771482E+000    0.8251584797E+001    0.1474545052E+001   -0.2055597136E+001    0.1750162371E+001
H    -0.8084262411E-002   -0.7608100903E+000    0.8603243459E+001   -0.6912916350E+000   -0.2657781253E+001    0.5563561295E+001
           5
POT 010 TIME 0.1500000000E+003
I     0.7625673138E-002   -0.1548291463E-001   -0.6811045193E+000    0.3146320467E-002   -0.4957765081E-002   -0.2130019795E+000
C    -0.6744906735E-001    0.1452958422E+000    0.7968703018E+001    0.8628891405E-001    0.1120569646E-001    0.1656770275E+001
H     0.4263488547E+000    0.6844701642E+000    0.7218855692E+001   -0.2616311693E+000    0.3154829216E+000    0.3653548808E+001
H     0.5558191064E+000   -0.9655031920E-001    0.8907306110E+001   -0.4042737095E+000    0.1534223279E+000    0.5624736278E+000
H    -0.1159909455E+001   -0.3649412978E+000    0.7625593918E+001   -0.7684437371E+000    0.2363308566E-001    0.2873626281E+001
           5
POT 008 TIME 0.1500000000E+003
I     0.4529051488E-002   -0.1830454736E-001   -0.8260648260E+000    0.7974342079E-003   -0.5547764488E-002   -0.2641460659E+000
C    -0.2746221661E-001    0.1698455971E+000    0.9192153502E+001    0.1215820153E+000   -0.2418423032E+000    0.2501536064E+001
H     0.8933877495E+000   -0.4142795129E+000    0.9459737747E+001   -0.1612208744E+001    0.2085554782E+001    0.5698313668E+000
H    -0.8817966831E+000   -0.2007756379E+000    0.9773556437E+001   -0.3880065536E+000    0.5733850801E+000    0.1057649833E+001
H    -0.2071696034E+000    0.9059445458E+000    0.8242589827E+001    0.4705048119E+000    0.9214919170E+000    0.1854679980E+001
           5
POT 010 TIME 0.1500000000E+003
I     0.1195863059E-002   -0.7638098027E-002   -0.7552675411E+000    0.1253364599E-002   -0.1796823247E-002   -0.2451884935E+000
C    -0.4029159082E-001    0.7028622412E-001    0.8592111180E+001    0.6380796609E-001   -0.1451894807E+000    0.2156357529E+001
H     0.2259469758E+000    0.2035114128E-001    0.7532970608E+001   -0.1170299164E+001   -0.3337216860E+000    0.1533578001E+001
H     0.2655625386E+000    0.9630971019E+000    0.8963695984E+001    0.2019966372E+000    0.9303716303E+000    0.2526290475E+001
H    -0.1643579052E+000   -0.8859733767E+000    0.9219091469E+001    0.4949055577E-001    0.1344669520E+001    0.1149653227E+001
           5
POT 008 TIME 0.1500000000E+003
I     0.1777042499E-002    0.1522323800E-002   -0.8178084492E+000   -0.5927036420E-004    0.4540139195E-003   -0.2629587145E+000
C    -0.2889374672E-001   -0.2469167817E-001    0.9136854112E+001    0.2498481264E+000   -0.7277161327E-001    0.2013497013E+001
H     0.2171819829E+000    0.1138632653E+000    0.1018029089E+002   -0.1339063218E+001    0.7758124621E+000    0.4677918480E+001
H     0.1134610240E+000    0.8559702439E+000    0.8424650868E+001   -0.4151818341E+000    0.3908975061E+000    0.2436955210E+001
H    -0.2627498580E+000   -0.8266579047E+000    0.8476050434E+001   -0.1237448023E+001   -0.3369674512E+000    0.2025598465E+001
           5
POT 011 TIME 0.1500000000E+003
I     0.2983689515E-002    0.9245656756E-002   -0.7156665123E+000    0.5788222514E-003    0.3251362038E-002   -0.2299934686E+000
C    -0.3100067879E-001   -0.9449236241E-001    0.8246121968E+001    0.1246010074E+000    0.1748206952E+000    0.1985116816E+001
H     0.9537677150E+000    0.3437630864E+000    0.8476355026E+001   -0.1671573243E+001   -0.1113428702E+001    0.1357815089E+001
H    -0.2806890450E+000   -0.2535849922E+000    0.7145764129E+001    0.6017207704E+000   -0.1223323642E+001    0.6928815204E+000
H    -0.6764162773E+000   -0.1217880905E+000    0.9218637340E+001   -0.4848584250E+000   -0.1505534754E+000    0.3280225437E+001
           5
POT 011 TIME 0.1500000000E+003
I     0.1527672903E-002    0.2327783810E-002   -0.7782472656E+000    0.3309609601E-003    0.1495179397E-002   -0.2522739020E+000
C    -0.3093137648E-001   -0.1003925776E-001    0.8781681745E+001   -0.4510061095E-001   -0.1047619917E+000    0.2138900375E+001
H     0.9909571730E+000   -0.4195424434E+000    0.8665338173E+001    0.1250791069E+001    0.2331240180E+000    0.3240555224E+001
H    -0.7830903730E+000   -0.2211153872E+000    0.8023062404E+001   -0.1359256149E+001    0.2201684306E+000    0.2036550550E+001
H    -0.3139634198E-001    0.4754690860E+000    0.9662474536E+001    0.6042500662E+000    0.6092443301E+000    0.1030861119E+001
           5
POT 004 TIME 0.1500000000E+003
I    -0.4466402342E-004   -0.2093073509E-004   -0.8158908920E+000   -0.1367874566E-003    0.8772695127E-004   -0.2681335836E+000
C     0.1295421534E-001    0.6214674311E-002    0.9119747408E+001    0.4286283063E-001    0.1533522376E+000    0.2000260922E+001
H     0.9996738194E+000    0.2916789126E-001    0.8693191922E+001    0.3727041315E+000    0.1423252026E+000    0.3056106810E+001
H    -0.6349105432E+000    0.9021321330E+000    0.8971451895E+001    0.1188425422E+000    0.2824215785E+000    0.3040126976E+001
H    -0.5130209676E+000   -0.9752929128E+000    0.9382424047E+001   -0.9852207525E+000   -0.2251223147E+001    0.3854605295E+001
           5
POT 009 TIME 0.1500000000E+003
I    -0.3094835559E-002    0.2343486638E-002   -0.7406285260E+000   -0.1036883463E-002    0.1103343373E-002   -0.2403098919E+000
C     0.4035941749E-001   -0.1583860852E-001    0.8464997836E+001   -0.2056114679E+000   -0.3489567408E+000    0.2142557343E+001
H     0.6271348278E+000   -0.2462680050E+000    0.9244677600E+001   -0.1784296304E+000    0.1928904104E+001    0.5036966223E+000
H     0.1523742922E+000    0.8129028896E+000    0.7659168027E+001    0.4932802057E+000   -0.7227336390E+000    0.3044424672E+001
H    -0.8526096686E+000   -0.6486267468E+000    0.8476997380E+001    0.2272719695E+001    0.2822342128E+001    0.1208896924E+001
           5
POT 009 TIME 0.1500000000E+003
I    -0.3149726103E-002    0.4904883923E-002   -0.6593313073E+000   -0.1198214954E-002    0.1205011386E-002   -0.2107474642E+000
C     0.3093543810E-001   -0.5177430846E-001    0.7778937165E+001   -0.3087149727E+000   -0.4420848668E-001    0.1716274611E+001
H     0.6308926263E+000    0.1157097879E-001    0.8632170817E+001    0.1372948217E+001    0.2078479414E+000    0.2755957976E+001
H    -0.4683243209E+000    0.9046223182E+000    0.7484610061E+001    0.9336799202E+000    0.8452252211E+000    0.1982638458E+001
H    -0.1392593767E+000   -0.8968005279E+000    0.7150386099E+001    0.1517778140E+001   -0.6664232008E+000    0.1356863284E+001
           5
POT 010 TIME 0.1500000000E+003
I     0.5731180636E-002    0.3913585638E-002   -0.7171910300E+000    0.1967628686E-002    0.1561026295E-002   -0.2315775363E+000
C    -0.9604898240E-001   -0.6367946342E-001    0.8234854000E+001   -0.6043392142E-001    0.3920550082E-002    0.2250481422E+001
H     0.8163655617E+000   -0.2054382489E+000    0.7648611380E+001    0.7195119305E+000    0.5781369536E+000   -0.1812151550E+000
H    -0.3060592319E+000    0.1050121155E+001    0.8285927776E+001    0.5100956295E+000   -0.1064098355E+001    0.9509671651E+000
H    -0.9893271968E-001   -0.5810867279E+000    0.9232361916E+001   -0.7627826309E+000    0.2418790012E+000    0.1601464690E+001
           5
POT 011 TIME 0.1500000000E+003
I    -0.2027249549E-003    0.7382558051E-003   -0.6568834328E+000    0.1728306774E-005    0.4617568499E-004   -0.2114212160E+000
C     0.1983060732E-001   -0.9468523256E-002    0.7734886033E+001    0.9319816835E-001    0.3343320633E+000    0.1622604246E+001
H     0.8719589593E+000    0.2655910588E+000    0.8263200330E+001   -0.6901539122E+000   -0.1122535294E+001    0.2528139711E+001
H    -0.7862553504E+000    0.7770577613E+000    0.7701376619E+001    0.8655163306E+000   -0.4242760592E+001    0.2014064118E+001
H    -0.2845892903E+000   -0.1036329677E+001    0.7492233097E+001   -0.1278337701E+001    0.1370722088E+001    0.2745152105E+001
           5
POT 006 TIME 0.1500000000E+003
I    -0.2274147616E-001    0.7996327316E-004   -0.8840393200E+000   -0.7167335975E-002   -0.5735113693E-003   -0.2871222417E+000
C     0.2469952711E+000   -0.1891372465E-001    0.9679709564E+001    0.3796069370E+000    0.5367386717E-001    0.2160089668E+001
H    -0.3470518635E+000   -0.5904848277E+000    0.1043738028E+002   -0.2564746140E+001    0.2213773032E+000    0.3251965744E+001
H     0.6624653858E-001    0.1048312690E+001    0.9843783300E+001   -0.7878619797E+000   -0.2148016466E+001    0.2571984900E+001
H     0.2012430677E+000   -0.2437345737E+000    0.8632974971E+001   -0.2657888742E+000    0.1359640121E+001    0.4599808170E+001
           5
POT 008 TIME 0.1500000000E+003
I     0.1165599704E-001   -0.1501943731E-001   -0.9156985719E+000    0.3988247313E-002   -0.4040073875E-002   -0.2948720794E+000
C    -0.7007104326E-001    0.1607780464E+000    0.9992942013E+001    0.2320202282E+000    0.3323385656E+000    0.2398396251E+001
H    -0.1035997803E+000    0.9173319347E+000    0.9163837803E+001   -0.8794058235E+000   -0.9304254714E+000    0.3851262320E+001
H     0.5168346051E+000   -0.8560710256E+000    0.9934168378E+001   -0.4937994616E+000   -0.1583031299E+001    0.1640411594E+001
H    -0.1080636648E+001   -0.8219103293E-001    0.1017850800E+002   -0.1901059983E+001   -0.9355552579E+000    0.3103381608E+001
           5
POT 011 TIME 0.1500000000E+003
I     0.9863722334E-003    0.1524601260E-001   -0.7930417570E+000    0.5060587980E-004    0.5788058908E-002   -0.2556469580E+000
C    -0.1204346197E-001   -0.1232554153E+000    0.8878385823E+001    0.4501765778E+000    0.3984538295E+000    0.1789929356E+001
H     0.8487173409E+000    0.4348617639E+000    0.8495878193E+001   -0.2974403485E+001   -0.3011600875E+001    0.2953215728E+001
H    -0.2452037329E+000   -0.1150808965E+001    0.8850714797E+001   -0.4064997283E+000   -0.3461197444E+000    0.5148247607E+001
H    -0.5744120219E+000    0.2716409074E+000    0.9750262783E+001   -0.1980928663E+001   -0.2111258553E+001    0.2796246431E+001
           5
POT 009 TIME 0.1500000000E+003
I    -0.2474296518E-002   -0.3812036783E-002   -0.8090331311E+000    0.3383912713E-003   -0.1549373178E-002   -0.2609515440E+000
C     0.4098760513E-001    0.1767141114E-001    0.9044791604E+001    0.2494397534E+000   -0.2498816583E-001    0.2132168955E+001
H     0.1841707303E+000    0.2690877197E+000    0.7969378575E+001   -0.1079264706E+001    0.4135881091E+000    0.8846507937E-001
H     0.4860638194E-001    0.8867522080E+000    0.9773904657E+001   -0.2416364772E+000    0.1857995361E+001    0.4483027165E+001
H    -0.4552017805E+000   -0.8753839397E+000    0.9310050072E+001   -0.1713977779E+001   -0.1773247840E+001    0.2896377278E+001
           5
POT 010 TIME 0.1500000000E+003
I    -0.2455987841E-002    0.1463923425E-001   -0.7951023712E+000   -0.2469609859E-002    0.3964379199E-002   -0.2583498763E+000
C     0.1022568821E-001   -0.1298125247E+000    0.8910404329E+001   -0.1852073465E+000    0.2322538207E+000    0.2043495755E+001
H    -0.6065377347E+000    0.7286520608E+000    0.9106194847E+001    0.2696507000E+000   -0.5576687817E-001    0.1923133411E+001
H     0.1080588501E+001   -0.2525506745E-001    0.9272663209E+001    0.9568938554E+000   -0.1360839873E+001    0.4112484887E+001
H    -0.2906708791E+000   -0.9931548815E+000    0.8423103278E+001    0.1288183842E+001   -0.1844117299E+001    0.2127617838E+001
           5
POT 011 TIME 0.1500000000E+003
I     0.8067351607E-002    0.1728799516E-002   -0.8498542504E+000    0.2462680089E-002    0.1524778401E-002   -0.2747879600E+000
C    -0.4829595844E-001    0.2483789452E-001    0.9373908245E+001    0.1525450617E+000   -0.2507175139E+000    0.2547248982E+001
H     0.5682021048E+000   -0.7569014600E+000    0.8961813559E+001   -0.1214250719E+001    0.8758786262E+000    0.1954325689E+001
H    -0.1110901190E+001    0.4518100674E+000    0.8878752806E+001   -0.3419736546E+000   -0.1232120019E+000    0.2213949987E+001
H     0.1065242145E+000   -0.2213324096E+000    0.1049577348E+002   -0.5674831439E+000    0.2034148413E+001    0.1180962370E+000
           5
POT 011 TIME 0.1500000000E+003
I     0.5001092158E-002   -0.9674839677E-002   -0.8275672067E+000    0.2166833979E-002   -0.3561321481E-002   -0.2686849060E+000
C    -0.3430803111E-001    0.6798714202E-001    0.9169206634E+001   -0.4081987689E-001    0.2836503421E+000    0.2379752924E+001
H     0.4488494734E+000    0.8405555563E+000    0.8605061615E+001   -0.1313086833E+001   -0.1365977018E+001    0.1603737486E+001
H     0.3155461132E+000   -0.1615086752E+000    0.1032392077E+002   -0.6751869006E+000   -0.1937093435E+001    0.9828341717E+000
H    -0.9856942609E+000   -0.2628162627E+000    0.8973694152E+001    0.2201518547E+001    0.3778798361E+000    0.2906286543E+001
           5
POT 010 TIME 0.1500000000E+003
I    -0.1092925535E-001   -0.5897991494E-002   -0.8161218029E+000   -0.2980125839E-002   -0.1647572574E-002   -0.2607048382E+000
C     0.6830733909E-001    0.4790056300E-001    0.9119142939E+001    0.9865398893E-001   -0.2320210294E+000    0.1970894817E+001
H     0.8647329526E+000    0.1144384950E+000    0.9727457831E+001   -0.5598947255E+000    0.1249831712E+001    0.2883004548E+001
H    -0.1648267975E+000    0.1017480546E+001    0.8704370051E+001    0.2330169531E+000   -0.3991188693E+000    0.3168841505E+001
H    -0.1347216111E+000   -0.9276130037E+000    0.8662344475E+001   -0.4717321681E+000    0.2135188498E+001    0.3315638870E+001
           5
POT 007 TIME 0.1500000000E+003
I     0.3605552917E-002   -0.2328335117E-002   -0.8188533877E+000    0.9730775742E-003   -0.1534061039E-002   -0.2665362500E+000
C    -0.2488813324E-001    0.4380256956E-001    0.9128958666E+001   -0.1409869617E+000   -0.1340032698E+000    0.2254865659E+001
H     0.9733855775E+000    0.1352910639E+000    0.8601086192E+001    0.3391164204E+001    0.1444610578E+001    0.1444461350E+001
H    -0.2181056852E+000    0.1323577999E+000    0.1018970419E+002   -0.4351665822E-001    0.4531073360E-001    0.3129626954E+001
H    -0.9380180082E+000   -0.5076838556E+000    0.8476518950E+001   -0.1802611477E+001    0.2950455233E+000    0.2131875587E+001
           5
POT 009 TIME 0.1500000000E+003
I    -0.1328305971E-002   -0.1118463790E-001   -0.7243853634E+000   -0.4108652128E-003   -0.3704445605E-002   -0.2323659433E+000
C     0.3175301482E-001    0.8807661161E-001    0.8361643394E+001    0.3218857424E+000    0.1500212634E+000    0.1709333538E+001
H     0.1015126154E+001   -0.2764895404E-001    0.8241478685E+001    0.3908210214E+000    0.2525665609E-001    0.3883512571E+001
H    -0.7946809441E+000    0.1005675497E+001    0.8236179343E+001   -0.1598974324E+001    0.3818203452E+000    0.2988367847E+001
H    -0.4379341616E+000   -0.6770406766E+000    0.8048266865E+001   -0.2575886887E+001   -0.1754787150E+001    0.2029976924E+001
           5
POT 010 TIME 0.1500000000E+003
I     0.9753538847E-004    0.2452249501E-003   -0.7116683815E+000    0.8416861120E-003    0.3175999634E-003   -0.2276774850E+000
C     0.4057634007E-001    0.9906558827E-003    0.8235965248E+001   -0.1308252427E-002    0.1397533045E+000    0.2096434956E+001
H     0.3649695903E+000   -0.2455640311E+000    0.7273230970E+001   -0.1156146907E+000   -0.1759211866E+001   -0.2592816737E-001
H    -0.4972729411E+000    0.9937088020E+000    0.8357901067E+001   -0.2934108555E+000    0.9264463502E-001    0.2409323495E+001
H    -0.3637158164E+000   -0.7989823841E+000    0.8831036351E+001    0.3185540071E+000   -0.4167035175E-001    0.1333245629E+001
           5
POT 011 TIME 0.1500000000E+003
I     0.4996011088E-003   -0.6556510519E-002   -0.7127565663E+000    0.2120729860E-003   -0.2884655189E-002   -0.2283100486E+000
C     0.2660957409E-001    0.1722387395E-001    0.8233843030E+001    0.1334406167E+000   -0.1646423809E-001    0.1557747883E+001
H     0.5304862917E+000    0.9840824189E+000    0.7490091162E+001   -0.1904348636E+000    0.5648483299E+000    0.3268716116E+001
H    -0.3712342476E+000    0.4738997012E+000    0.9176411927E+001   -0.6062475183E+000    0.1154613506E+001    0.4366757940E+001
H    -0.5547807219E+000   -0.7800618697E+000    0.7846906846E+001   -0.8272524316E+000   -0.1131002471E+001    0.2532884206E+001
           5
POT 006 TIME 0.1500000000E+003
I    -0.7493379615E-002   -0.2704203368E-002   -0.8475965544E+000   -0.2681851116E-002   -0.1726141767E-002   -0.2754985194E+000
C     0.6569794549E-001   -0.1346980443E-002    0.9361844889E+001   -0.1159218202E+000    0.3551521395E+000    0.2395883079E+001
H     0.6069584790E+000   -0.3505773245E+000    0.1032360331E+002   -0.7375922881E+000   -0.1110483433E+001    0.1255423247E+001
H    -0.9242450239E+000    0.3495841639E+000    0.9418109745E+001    0.1730655223E+001   -0.2427913790E+001    0.2398332735E+001
H     0.4352917401E+000    0.3434242003E+000    0.8386234602E+001    0.7052358339E+000   -0.4791572199E+000    0.2503843411E+001
           5
POT 009 TIME 0.1500000000E+003
I     0.8461001935E-003   -0.1688258155E-002   -0.7718892933E+000   -0.1186613550E-005   -0.4885357750E-003   -0.2524719715E+000
C    -0.2281748684E-001   -0.2224023819E-002    0.8757582361E+001    0.2394318625E+000   -0.8411254536E-003    0.2143433957E+001
H     0.9859344682E+000   -0.2322093521E+000    0.9112540916E+001    0.2576040904E-001   -0.1028710559E+001    0.3076319140E+001
H    -0.3888371778E+000    0.1081353633E+001    0.8667004667E+001   -0.1761398425E+001    0.1411108825E+001    0.1849670565E+001
H    -0.4336272560E+000   -0.5915932021E+000    0.8040409260E+001   -0.1115472255E+001   -0.3018264291E+000    0.1349889439E+001
           5
POT 010 TIME 0.1500000000E+003
I    -0.4648528082E-002   -0.3228995632E-002   -0.7062331641E+000   -0.2302331034E-002   -0.1108201827E-002   -0.2299869732E+000
C     0.4591812104E-001    0.2435496869E-001    0.8212599705E+001   -0.4469959095E-001    0.3448414708E-001    0.2217476084E+001
H     0.8754519161E+000   -0.4846322859E+000    0.8609200066E+001   -0.3626646360E+000    0.2848788142E+000    0.1108585776E+001
H    -0.5416389087E+000    0.9395594567E+000    0.8328500877E+001    0.7984788823E+000   -0.5423868367E+000    0.1355092552E+001
H    -0.2860296264E+000   -0.3294068791E+000    0.7127541117E+001    0.3912743489E+000   -0.8378983131E-002    0.1053847039E+000
           5
POT 011 TIME 0.1500000000E+003
I     0.2328711088E-002    0.2937447198E-002   -0.7797814892E+000    0.1098077809E-002    0.8380285770E-003   -0.2555305317E+000
C    -0.3215620756E-001   -0.4627987329E-001    0.8784955676E+001    0.1903119525E-001    0.1318106374E+000    0.2445592584E+001
H     0.1802397010E+000   -0.7824712442E+000    0.8101385907E+001   -0.8556427910E+000    0.1183724280E+001    0.2484587501E+001
H    -0.5834778034E+000    0.8439745743E+000    0.8550127000E+001    0.1392287441E+001   -0.2591647905E+001    0.1830530472E+001
H     0.5328096771E+000    0.1222867238E+000    0.9851204888E+001   -0.8831251396E+000   -0.2655258874E+000   -0.1251821122E+001
           5
POT 011 TIME 0.1500000000E+003
I    -0.8863182978E-002    0.7946476475E-002   -0.6360519968E+000   -0.2261020033E-002    0.3173631525E-002   -0.2030287865E+000
C     0.8469751001E-001   -0.1432773894E-001    0.7568816885E+001   -0.9234729223E-001   -0.1297582129E+000    0.1752027539E+001
H     0.1164945684E+001   -0.5704382204E+000    0.7578459802E+001   -0.2622056970E+000    0.2985387342E+000    0.2115153589E+001
H    -0.7561928143E+000   -0.3330628756E+000    0.6798967846E+001    0.3809304523E+000   -0.3804236997E-001    0.2045945826E+001
H    -0.3000112313E+000    0.7281081906E-001    0.8533125660E+001    0.1266393784E+001    0.8846087428E+000    0.5588562110E+000
           5
POT 010 TIME 0.1500000000E+003
I     0.1758333547E-001   -0.8255331841E-002   -0.7676730922E+000    0.6067894800E-002   -0.2869612314E-002   -0.2457942602E+000
C    -0.1718602724E+000    0.7758732649E-001    0.8736144754E+001   -0.1558744532E+000   -0.1098771936E+000    0.1972022225E+001
H    -0.9497030478E-001    0.1157229991E+001    0.8336897197E+001   -0.1411607611E+001    0.5961634104E+000    0.3012800393E+001
H     0.9521054558E+000   -0.4939241038E+000    0.8565642092E+001    0.1355891879E+001   -0.1045713752E+001    0.1438121943E+001
H    -0.1018933838E+001   -0.5589800720E+000    0.8574896073E+001    0.1150367403E+001    0.2113778240E+001    0.3002930448E+001
           5
POT 006 TIME 0.1500000000E+003
I     0.1101383058E-001   -0.6408169069E-002   -0.7762950409E+000    0.3644063000E-002   -0.2034534061E-002   -0.2501583033E+000
C    -0.8225081026E-001    0.2187179665E-001    0.8764800470E+001   -0.1439072487E+000    0.5673208268E-001    0.1876218485E+001
H     0.8396597516E+000   -0.3973384142E+000    0.8407468768E+001   -0.2184268210E+001    0.9741239554E+000    0.4117150351E+001
H    -0.3128136377E+000    0.1363919290E+001    0.8456844148E+001    0.1840753798E+001    0.3746354582E+000    0.1746327758E+001
H    -0.9266721336E+000   -0.4144701875E+000    0.9439956718E+001    0.1602044365E+001   -0.1765571148E+001    0.3308709884E+001
           5
POT 006 TIME 0.1500000000E+003
I    -0.1179125999E-001   -0.1385020989E-001   -0.8953328722E+000   -0.3278952968E-002   -0.4425966157E-002   -0.2896116893E+000
C     0.1230118167E+000    0.1025950574E+000    0.9774342348E+001   -0.1336222134E+000   -0.2044533983E+000    0.2271101554E+001
H     0.1124670318E+001    0.1818201269E+000    0.9554367340E+001    0.2883624119E+001    0.1219857339E+001    0.2313691770E+001
H    -0.3516318761E+000    0.3710511945E+000    0.1070112493E+002   -0.1123319565E+001    0.2159636428E+000    0.2292580234E+001
H    -0.7428406546E+000   -0.4704697858E-001    0.9034569791E+001    0.2475061514E+000    0.1549946422E+001    0.4835267311E+001
           5
POT 009 TIME 0.1500000000E+003
I    -0.2131340465E-002   -0.3861868667E-002   -0.7623070722E+000   -0.1192180287E-002   -0.1982555699E-002   -0.2426043524E+000
C     0.4571632756E-001    0.8852183146E-001    0.8674675808E+001   -0.4581613513E-001   -0.1019659964E+000    0.2332795248E+001
H     0.8335391789E+000   -0.6200269002E+000    0.8647361137E+001    0.2404796884E+001   -0.1064323214E+001    0.1676782800E+001
H    -0.7491340270E+000   -0.3914034412E+000    0.9294846635E+001   -0.5963988117E+000    0.4906804709E+000    0.1375729566E+001
H    -0.3974706887E+000    0.4386827389E+000    0.7670598242E+001   -0.1131283670E+001    0.2035138643E+001   -0.2618831645E+000
           5
POT 004 TIME 0.1500000000E+003
I     0.9964159340E-002    0.3921213331E-002   -0.7814548285E+000    0.2924897252E-002    0.1115777291E-002   -0.2519790890E+000
C    -0.1068687792E+000   -0.5272714088E-001    0.8788911261E+001   -0.2405934271E+000   -0.9174400680E-001    0.2033798373E+001
H     0.9592119864E+000   -0.3329844951E+000    0.8289066844E+001   -0.1608612230E+000    0.6276555553E+000    0.2986172142E+001
H    -0.6280446250E+000    0.1013011380E+001    0.8667293416E+001    0.1473634979E+001   -0.1125360266E+001    0.2837109924E+001
H    -0.3042419791E+000   -0.5173184950E+000    0.9662481790E+001    0.1187183157E+001    0.1460538614E+001    0.1683626184E+001
           5
POT 004 TIME 0.1500000000E+003
I    -0.3588288902E-001    0.2754130677E-002   -0.9811078105E+000   -0.1150039740E-001    0.8977924052E-003   -0.3215466325E+000
C     0.3187895256E+000   -0.2637145099E-001    0.1048438736E+002    0.1513038718E+000   -0.1182675914E+000    0.2973392060E+001
H    -0.8654787602E+000    0.3246162241E+000    0.1060362227E+002   -0.1590873808E+001    0.1083427125E+001    0.8600532911E+000
H     0.1089617610E+001    0.8321507043E+000    0.1054793433E+002    0.9966191731E+000    0.2023941275E+001    0.2385799718E+001
H     0.5011581617E+000   -0.1183804007E+001    0.1045453835E+002    0.2421254778E+000   -0.1809760529E+001    0.1844121874E+001
           5
POT 010 TIME 0.1500000000E+003
I     0.4944053473E-003   -0.8639050937E-002   -0.7791810019E+000    0.4656544252E-003   -0.2372371416E-002   -0.2491750898E+000
C     0.3129143854E-002    0.6983532081E-001    0.8780734867E+001    0.5174198875E-001    0.5535798381E-001    0.2048722745E+001
H     0.9276169730E+000   -0.2367949674E+000    0.8517277518E+001   -0.8181898011E+000    0.4397210619E-001    0.2379302602E+001
H    -0.2659385203E+000    0.1088760684E+001    0.9334310379E+001   -0.1020297873E-001   -0.1065952955E+001    0.1970735491E+001
H    -0.7616319279E+000   -0.5918530040E+000    0.8635200200E+001    0.1533785353E+000    0.6635149803E+000    0.2643524889E+001
           5
POT 009 TIME 0.1500000000E+003
I     0.4097893848E-003   -0.4095927862E-002   -0.6320864658E+000    0.3804679981E-003   -0.2296969517E-002   -0.2032666242E+000
C     0.2860571367E-002    0.4540209310E-001    0.7543426543E+001   -0.2447320616E+000   -0.1748824410E+000    0.1782998962E+001
H     0.1047209160E+001    0.1714225037E+000    0.7562416489E+001    0.3484077047E+000    0.4258434454E+000    0.2719422558E+001
H    -0.4981091872E+000   -0.3305650454E+000    0.8474345344E+001    0.2391322285E+001    0.6211875351E+000   -0.3230309753E-001
H    -0.6285348966E+000    0.1148863101E+000    0.6623377388E+001    0.1301592113E+000    0.1313836567E+001    0.1679084856E+001
           5
POT 007 TIME 0.1500000000E+003
I     0.2881695752E-002    0.1108218234E-001   -0.8097848256E+000    0.1081448597E-002    0.4208137223E-002   -0.2685553489E+000
C    -0.3992298302E-001   -0.1516290623E+000    0.9074517658E+001   -0.5029567310E-002    0.4140413733E-002    0.2326827829E+001
H     0.9251562273E+000   -0.4616922902E+000    0.8909463224E+001    0.4080647086E-001   -0.6507187001E+000    0.2091596009E+001
H    -0.7215766050E+000    0.2914207893E+000    0.8160578581E+001   -0.7486021424E+000   -0.8544758175E+000    0.8547546870E+000
H    -0.5953472111E-001    0.6415058480E+000    0.9783517296E+001    0.6463878725E+000    0.9513788639E+000    0.3180953275E+001
           5
POT 011 TIME 0.1500000000E+003
I     0.6419057713E-002    0.1597190018E-002   -0.7093491901E+000    0.1944848576E-002    0.1826419627E-003   -0.2266743845E+000
C    -0.6908011942E-001   -0.2337875578E-001    0.8165580828E+001   -0.3217382650E+000    0.2068329723E+000    0.1894531399E+001
H     0.1053551767E+001    0.4397390191E+000    0.8265029637E+001    0.3074667789E+001   -0.1779250238E+000    0.2068871008E+001
H    -0.1020678177E+001    0.7600609820E+000    0.8327009714E+001    0.2061369249E+000   -0.2059146457E+001    0.1765488818E+001
H    -0.1747127640E-001   -0.1122970265E+001    0.8373636674E+001    0.3085333035E+000   -0.2487702939E+000    0.2145027868E+001
           5
POT 009 TIME 0.1500000000E+003
I     0.1319019592E-001   -0.2058254933E-002   -0.7687957458E+000    0.4125494694E-002   -0.3559386288E-003   -0.2454837865E+000
C    -0.1124748362E+000    0.2285016568E-001    0.8721446796E+001   -0.1518213833E+000   -0.3159845615E+000    0.1990721668E+001
H     0.5159139208E+000   -0.5836914954E-002    0.7630703383E+001    0.6524406155E+000    0.1067303122E+001    0.1113612512E+001
H    -0.8793587002E+000    0.9200902873E+000    0.8957103070E+001   -0.9320770485E+000    0.3414516809E+001    0.2461707518E+001
H     0.1501631671E-001   -0.8995556400E+000    0.9283623981E+001    0.1554207744E+001   -0.6607506446E+000    0.3638011909E+001
           5
POT 011 TIME 0.1500000000E+003
I    -0.4686869722E-002    0.1969178560E-002   -0.7022495676E+000   -0.1341498952E-002    0.3530668011E-003   -0.2232870639E+000
C     0.3455762454E-001   -0.8816741695E-003    0.8185281507E+001   -0.2134137341E+000   -0.1996322326E+000    0.2016093936E+001
H     0.1103693536E+001   -0.7152672070E-001    0.8114935907E+001    0.3462786735E+001   -0.1419112864E+000    0.1360860457E+001
H    -0.5888009142E+000    0.8908522250E+000    0.7874958624E+001   -0.1255992205E+001    0.3108290089E+001    0.9688385316E+000
H    -0.3237743114E+000   -0.1047967260E+001    0.7870493827E+001    0.5099841644E+000   -0.6296766275E+000    0.1785445104E+001
           5
POT 010 TIME 0.1500000000E+003
I    -0.1201663407E-001    0.9113524479E-002   -0.6803206405E+000   -0.2739276801E-002    0.3052005692E-002   -0.2133240909E+000
C     0.1158729525E+000   -0.9371728205E-001    0.7914499571E+001   -0.3624206100E+000   -0.4280164436E+000    0.1967758513E+001
H     0.1106322836E+001    0.4811341517E+000    0.8109427760E+001    0.3760190494E+001    0.8253127316E+000    0.2470660802E+001
H    -0.9462827991E+000    0.4954337514E+000    0.7770825010E+001   -0.5553830342E+000   -0.4968058948E+000    0.1345797957E+001
H     0.2462002170E-001   -0.1002353091E+001    0.8449836172E+001    0.1479600111E+001    0.4387469600E+001   -0.3822053138E+000
           5
POT 008 TIME 0.1500000000E+003
I    -0.1607310701E-002   -0.7131098075E-003   -0.8329537081E+000    0.5289628938E-004   -0.8545113230E-003   -0.2712355203E+000
C     0.1024247729E-002    0.2782715962E-001    0.9235606894E+001   -0.4274012710E+000    0.8314192877E-001    0.2293185242E+001
H     0.9237984438E+000    0.2456341100E+000    0.8608516528E+001    0.1511762478E+001   -0.2212922131E+000    0.2621727688E+001
H    -0.1216422484E+000    0.2279066334E+000    0.1031562021E+002    0.2181202758E+001   -0.9520883965E+000    0.1760661368E+001
H    -0.6096206651E+000   -0.7182040559E+000    0.8878434349E+001    0.1390410980E+001    0.2902334951E+000    0.2466412455E+001
           5
POT 010 TIME 0.1500000000E+003
I     0.5677143881E-002   -0.7759183110E-002   -0.8192856953E+000    0.1882173794E-002   -0.2183073698E-002   -0.2649899350E+000
C    -0.3095151278E-002    0.4955926793E-001    0.9141402469E+001   -0.2389552735E-001    0.3301093238E+000    0.2258177568E+001
H     0.3922949777E+000    0.3429445609E+000    0.8202080774E+001    0.6228562175E+000   -0.1414596607E+000    0.2899995271E+001
H    -0.1870509842E+000    0.6211854193E+000    0.1008610419E+002    0.9904369772E+000   -0.1957516032E+001    0.6992266679E+000
H    -0.8796665207E+000   -0.5737427387E+000    0.8956302825E+001   -0.1563860322E+001   -0.1555015865E+001    0.2893874008E+001
           5
POT 010 TIME 0.1500000000E+003
I    -0.6150616614E-002    0.1814304819E-002   -0.6903810090E+000   -0.2856251375E-002    0.2623723190E-003   -0.2204597925E+000
C     0.5837568381E-001   -0.1277300555E-001    0.8047146297E+001    0.1710094042E+000    0.3761134278E+000    0.1828288217E+001
H    -0.2924666055E+000   -0.1717154058E+000    0.8957146132E+001   -0.1657571825E+001   -0.5055345054E+000    0.2234759471E+001
H     0.1933662724E+000    0.1068193499E+001    0.7571867945E+001   -0.2912648703E+000   -0.1968896671E+001    0.2836660935E+001
H     0.1823959464E+000   -0.9602489184E+000    0.7446983858E+001    0.2746839640E+000   -0.2030926828E+001    0.9114306290E+000
           5
POT 004 TIME 0.1500000000E+003
I    -0.1231148727E-002    0.1888061272E-003   -0.8032384372E+000   -0.5113177986E-003    0.3000397611E-003   -0.2593198523E+000
C     0.1029217147E-001   -0.6957840649E-002    0.8940863033E+001   -0.1220609268E+000    0.1613644739E+000    0.2462598505E+001
H     0.8486289936E+000   -0.2180502902E-002    0.9617287179E+001    0.6405744002E+000   -0.1639411651E+001    0.2130059488E+001
H    -0.2300650562E+000    0.9891669185E+000    0.8725803845E+001   -0.9205212206E-001    0.4299297170E+000   -0.2075561135E+000
H    -0.5905437849E+000   -0.9254259256E+000    0.9215663249E+001    0.9674627485E+000   -0.7487541690E+000    0.1403301554E+001
           5
POT 002 TIME 0.1500000000E+003
I     0.9670135484E-002    0.2930183722E-002   -0.7893641692E+000    0.3270310123E-002    0.2335552562E-002   -0.2567290996E+000
C    -0.7861813707E-001   -0.1816303833E-001    0.8890841497E+001    0.9714680257E-001   -0.4075012874E+000    0.2452378453E+001
H     0.9684826594E+000    0.1415721793E+000    0.8409486184E+001   -0.2326157256E+001   -0.6227930729E+000    0.1349864083E+001
H    -0.4886791127E+000   -0.1149465180E+001    0.8892428185E+001    0.1891869193E+001    0.3998263051E+001    0.1911048940E+001
H    -0.7241693299E+000    0.8065608648E+000    0.9195678889E+001   -0.1115938836E+001    0.1161375479E+001   -0.1108035323E+000
           5
POT 003 TIME 0.1500000000E+003
I     0.1066402163E-001   -0.2477142524E-002   -0.9220602462E+000    0.2645090590E-002   -0.1008440515E-002   -0.2985618857E+000
C    -0.6740534990E-001    0.1398983208E-001    0.9945916768E+001   -0.2082171729E+000   -0.1686991450E+000    0.2324396165E+001
H     0.7666646634E+000   -0.2635451405E+000    0.1069263201E+002   -0.1379844056E+000   -0.1314460141E+001    0.3337025461E+001
H    -0.7446503192E+000   -0.7287752449E+000    0.9727746268E+001    0.3079607334E+001    0.5396944006E+000    0.2556826505E+001
H    -0.5976046005E+000    0.1177499967E+001    0.1014641536E+002   -0.8103653766E+000    0.2927702159E+001    0.4026415741E+001
           5
POT 011 TIME 0.1500000000E+003
I    -0.3888253370E-002   -0.7983939115E-002   -0.7330719172E+000   -0.1085879208E-002   -0.3298470972E-002   -0.2388958318E+000
C     0.5043624409E-002    0.1243064100E-001    0.8381377185E+001    0.1807146991E+000    0.8241191056E-001    0.1654796877E+001
H     0.1154330854E+001    0.4103548626E-001    0.8320011541E+001   -0.1071036454E+000   -0.7137498584E+000    0.2842395166E+001
H    -0.5505445018E+000    0.1257537346E+000    0.9549807255E+001   -0.1135968362E+001   -0.3851981616E-001    0.4151731866E+001
H    -0.1713041281E+000    0.6699144852E+000    0.7460781738E+001   -0.7701753923E+000    0.1753053356E+000    0.3362125486E+001
           5
POT 002 TIME 0.1500000000E+003
I     0.2035442843E-001    0.2240757744E-001   -0.8768635620E+000    0.6284802555E-002    0.6735179760E-002   -0.2790793221E+000
C    -0.1501505585E+000   -0.1757057308E+000    0.9639104936E+001   -0.5146793040E-002   -0.2819287471E+000    0.2004961388E+001
H    -0.7374562121E+000   -0.1069743209E+001    0.9811536767E+001   -0.1607280301E+001   -0.8927304679E+000    0.5858135704E+001
H    -0.7483016830E+000    0.6503278807E+000    0.9662892479E+001    0.2215837899E+000    0.1220269391E+001    0.3084310092E+001
H     0.7094406209E+000   -0.3106227163E+000    0.8986541189E+001    0.6551510079E+000    0.2181124133E+001    0.2305675548E+001
           5
POT 010 TIME 0.1500000000E+003
I    -0.1712436126E-002    0.2326746532E-002   -0.7101861871E+000   -0.1328981985E-002    0.7974721170E-003   -0.2304538680E+000
C     0.2523203247E-001   -0.3944987342E-001    0.8206784848E+001   -0.6927235876E-002    0.9516406539E-001    0.1866963910E+001
H     0.6688692476E+000    0.4427678777E+000    0.8839575512E+001    0.1177818711E+001    0.4313523042E+000    0.4353083618E+001
H    -0.3837415569E-001    0.6011477478E+000    0.7310765342E+001   -0.1739510643E+000   -0.6011486405E+000    0.4070415722E+000
H    -0.7128555337E+000   -0.8619989875E+000    0.8424659379E+001   -0.7528169793E+000   -0.1061514922E+001    0.2023355524E+001
           5
POT 004 TIME 0.1500000000E+003
I    -0.4395697896E-002   -0.9713151280E-003   -0.8027288898E+000   -0.1602738063E-002   -0.5945883508E-004   -0.2625671030E+000
C     0.4206028009E-001   -0.1953783639E-001    0.8940138641E+001    0.1872204368E+000    0.1132311104E+000    0.1927399623E+001
H     0.9875967974E+000    0.9334114526E-001    0.9812323520E+001   -0.7612283454E+000   -0.2267339303E+000    0.3420320758E+001
H    -0.6181704772E-001    0.9051882022E+000    0.8555115651E+001   -0.1412259596E+000   -0.7908959244E+000    0.2780569877E+001
H    -0.8619394094E+000   -0.6035854571E+000    0.9165345398E+001   -0.1118948189E+001   -0.3061784825E+000    0.3919944088E+001
           5
POT 008 TIME 0.1500000000E+003
I     0.7818114874E-002    0.7348785873E-002   -0.7744335100E+000    0.2722865616E-002    0.2149655834E-002   -0.2506128840E+000
C    -0.4470472591E-001   -0.4921437033E-001    0.8740893408E+001   -0.3492349968E+000   -0.2996030550E-001    0.2160335508E+001
H     0.3952826324E+000   -0.4913738727E+000    0.7686119510E+001    0.8388973071E+000    0.1481856902E+000    0.1376615815E+001
H    -0.7548276535E+000    0.7532013622E+000    0.8875045920E+001    0.2340069239E+001   -0.1745401775E+001    0.2726307096E+001
H    -0.9527550174E-001   -0.5788996258E+000    0.9770900011E+001    0.6356607159E+000    0.1691947591E+001    0.1732701670E+001
           5
POT 006 TIME 0.1500000000E+003
I    -0.1368914547E-001    0.2641251390E-002   -0.8136510652E+000   -0.5014749019E-002    0.1069881161E-002   -0.2626781729E+000
C     0.1977759697E+000   -0.6133352159E-001    0.9084599422E+001    0.1004599341E+000   -0.2424629615E-001    0.1961455802E+001
H    -0.2815507805E+000    0.8213885515E+000    0.9523252759E+001   -0.1322157239E+001    0.2060209388E+001    0.2485240947E+001
H     0.2752131832E+000    0.3511688763E+000    0.8006254347E+001    0.1618317016E+001   -0.9973899131E-001    0.3132473305E+001
H    -0.6230387508E+000   -0.7978762107E+000    0.9614355658E+001   -0.8592493235E+000   -0.1816208941E+001    0.4096667711E+001
           5
POT 006 TIME 0.1500000000E+003
I    -0.7284797085E-002   -0.8444970894E-002   -0.8519613332E+000   -0.2251425915E-002   -0.3057018038E-002   -0.2717477981E+000
C     0.1245195320E+000    0.9627641547E-001    0.9392765175E+001   -0.6546167077E-001   -0.2541148079E+000    0.2432836930E+001
H     0.1649181651E-001   -0.4150511848E+000    0.1050835155E+002    0.4115920984E+000    0.8219444177E+000    0.1468729276E+001
H    -0.5994191504E+000    0.9613828718E+000    0.9329971752E+001   -0.7614028504E+000    0.2461494394E+001    0.2426983252E+001
H     0.1846269423E-001   -0.6247568178E+000    0.8488549417E+001    0.1412949044E+001    0.1296940852E+000    0.1355369119E+001
           5
POT 009 TIME 0.1500000000E+003
I     0.4175387919E-003    0.3531044891E-003   -0.7497375409E+000   -0.6935217922E-004    0.6055630639E-003   -0.2431182935E+000
C    -0.1894881749E-001    0.4733075927E-002    0.8551633130E+001    0.1154449696E+000   -0.2762028080E+000    0.2347857586E+001
H     0.1103790182E+001    0.2273911991E+000    0.8875775611E+001   -0.1296777186E+001    0.2832801162E+001    0.7465022296E+000
H    -0.7366910731E+000    0.6254009681E+000    0.8128633988E+001    0.1472821607E+001    0.1043864203E+001    0.1056143823E+001
H    -0.1538196648E+000   -0.1008303273E+001    0.8482902809E+001   -0.1521705263E+001   -0.6909385493E+000    0.8596695096E+000
           5
POT 009 TIME 0.1500000000E+003
I     0.4688630465E-002    0.6708622709E-002   -0.6798849742E+000    0.1717820495E-002    0.3360418548E-002   -0.2188651479E+000
C    -0.4670516407E-001   -0.6409480694E-001    0.7934100817E+001    0.2023763832E+000   -0.3565321291E+000    0.1843284407E+001
H     0.1013441506E+001    0.2864227351E+000    0.7712476841E+001   -0.1177923898E+001   -0.1073299568E+000    0.6747782770E+000
H    -0.6762532418E+000   -0.9126179606E+000    0.7658940930E+001    0.9110038095E+000    0.2471151853E+001    0.3027261927E+001
H    -0.3868037390E+000    0.5568707371E+000    0.8737073053E+001   -0.2366927776E+001    0.1464109856E+001    0.1934859707E+001
           5
POT 011 TIME 0.1500000000E+003
I     0.2844992739E-002    0.9310728067E-002   -0.8177805730E+000    0.4324898134E-003    0.3560842603E-002   -0.2637544367E+000
C    -0.1980985608E-001   -0.1165376867E+000    0.9161608461E+001   -0.2450018869E+000   -0.1008613544E+000    0.2382894825E+001
H     0.8124976539E+000    0.5750648633E+000    0.9406882169E+001    0.3193677435E+000    0.1288491688E+001    0.2018260316E+001
H     0.1615725409E+000   -0.4221859501E+000    0.8146000041E+001    0.1358653036E+001   -0.1406463375E+001    0.5575144189E+000
H    -0.1091806209E+001    0.9767618061E-001    0.9237670637E+001    0.1187080306E+001    0.8869799769E+000    0.2267261910E+001
           5
POT 009 TIME 0.1500000000E+003
I     0.4953215430E-002    0.4566077135E-002   -0.7680339423E+000    0.1413913488E-002    0.1985106620E-002   -0.2452877918E+000
C    -0.4677626896E-001   -0.3200501520E-001    0.8704464600E+001   -0.3356284422E+000   -0.2094495826E-001    0.2097852081E+001
H     0.8706041721E+000    0.1896133496E+000    0.8233627975E+001    0.4685558561E+000   -0.7352075053E-001    0.1509889575E+001
H    -0.9499601837E+000   -0.4566700184E-001    0.7999047195E+001    0.1660899220E+001   -0.1999862740E+000    0.1309583154E+001
H     0.1356188875E-001   -0.3219070156E+000    0.9746791480E+001    0.1689346361E+001    0.2805456977E+000    0.3095711201E+001
           5
POT 009 TIME 0.1500000000E+003
I     0.3638962454E-002    0.1275956182E-002   -0.7211938193E+000    0.1256838100E-002   -0.1330531750E-003   -0.2302790466E+000
C    -0.1954825522E-001   -0.9544984093E-002    0.8298102862E+001    0.6136580350E-001   -0.3241897305E+000    0.1956241093E+001
H     0.8366405864E+000    0.3410522799E+000    0.7915422534E+001    0.4797133171E+000    0.2243292392E+001    0.1558060886E+001
H    -0.5637328253E+000    0.5753514926E+000    0.8984364886E+001   -0.3308152268E+000   -0.1009667456E+000    0.1575343036E+001
H    -0.4882571172E+000   -0.9538786179E+000    0.7982885384E+001   -0.1032432336E+001    0.1739634323E+001    0.2568468268E+001
           5
POT 011 TIME 0.1500000000E+003
I    -0.2169777948E-002    0.1299946640E-002   -0.6769883591E+000   -0.1057322152E-002    0.2685816007E-003   -0.2164750999E+000
C     0.3621491325E-001   -0.5883107558E-002    0.7919590227E+001   -0.1694525857E+000    0.1076253635E+000    0.1624596890E+001
H     0.7044617761E+000   -0.2751988224E+000    0.8663322947E+001    0.1552243258E+001   -0.8439443994E+000    0.4182250344E+001
H    -0.4132645503E+000    0.1034330811E+001    0.7693404081E+001    0.3917634734E+000   -0.7304464568E-001    0.2047543440E+001
H    -0.4754965361E+000   -0.8137733691E+000    0.7481568132E+001    0.1946924990E+000   -0.3774241698E+000    0.1686425307E+001
           5
POT 003 TIME 0.1500000000E+003
I    -0.1159181077E-001    0.8811664130E-002   -0.9762558278E+000   -0.3885808278E-002    0.3084921098E-002   -0.3227025760E+000
C     0.1019684881E+000   -0.9625053913E-001    0.1046744582E+002   -0.1176364217E+000    0.5920143171E-001    0.2571671327E+001
H     0.7352512659E+000    0.5903330142E+000    0.1114893946E+002    0.1311762171E+000    0.2966009002E-002    0.2247317840E+001
H     0.1395543686E+000    0.2251378780E+000    0.9406908565E+001    0.1480114310E+001   -0.5109661603E+000    0.4367755530E+001
H    -0.6304373480E+000   -0.7942967936E+000    0.1064384593E+002    0.2777276104E+000   -0.5916863183E+000    0.3404158950E+001
           5
POT 008 TIME 0.1500000000E+003
I     0.6483117339E-002    0.7123056386E-002   -0.7841121909E+000    0.2138688541E-002    0.1864326734E-002   -0.2527966334E+000
C    -0.5792217415E-001   -0.7085912940E-001    0.8859118271E+001   -0.4197151897E+000   -0.2452752952E+000    0.1780813681E+001
H     0.1099788566E+001   -0.4139254596E+000    0.8858019324E+001    0.9770760858E+000    0.4410484292E+000    0.2885235645E+001
H    -0.3344943614E+000    0.1001458222E+001    0.8977425063E+001    0.1313591629E+001    0.1176459182E+001    0.3444714582E+001
H    -0.8503079447E+000   -0.6533562843E+000    0.8293102965E+001    0.2454458464E+001    0.1063021188E+001    0.4292873181E+001
           5
POT 010 TIME 0.1500000000E+003
I    -0.6998065565E-002    0.4292503842E-003   -0.7821450435E+000   -0.1175177509E-002   -0.5673900551E-004   -0.2514962175E+000
C     0.5914619972E-001    0.6214150967E-003    0.8820644145E+001   -0.1044138416E+000    0.1440989086E+000    0.2525699654E+001
H     0.1063103667E+001    0.7321945920E-003    0.8510991393E+001   -0.2355784039E+000   -0.7285567720E+000    0.2770198677E+000
H    -0.4927945753E+000    0.6699961403E+000    0.9582936860E+001    0.6870815179E+000   -0.6509004108E+000    0.8269181078E+000
H    -0.3881756539E+000   -0.7468095384E+000    0.8235063290E+001    0.9419414851E+000   -0.3355427150E+000    0.4858139176E+000
           5
POT 009 TIME 0.1500000000E+003
I    -0.3884506726E-002    0.6705856207E-003   -0.7122873650E+000   -0.1689792994E-002   -0.3796227646E-003   -0.2327786037E+000
C     0.4496037988E-001    0.1197769284E-001    0.8204694875E+001   -0.6654368766E-001   -0.5517654295E-001    0.1927120063E+001
H     0.3455735228E+000   -0.5537799740E+000    0.9097514987E+001   -0.3538428934E+000    0.1619998587E+000    0.2245429433E+001
H    -0.3514407079E+000    0.9113331979E+000    0.8456156549E+001    0.4828970761E+000    0.3972811379E+000    0.2704707466E+001
H    -0.4405541579E-001   -0.5905154878E+000    0.7319221929E+001    0.8745488231E+000    0.1422881155E+000    0.1412445228E+001
           5
POT 004 TIME 0.1500000000E+003
I     0.1384291677E-001    0.1671888325E-001   -0.8309213172E+000    0.3890662512E-002    0.5463622635E-002   -0.2714964842E+000
C    -0.1362248192E+000   -0.1652610231E+000    0.9251484018E+001    0.1541754967E-001   -0.2487370880E+000    0.2625839426E+001
H     0.3635458324E+000   -0.1040844122E+001    0.8897117271E+001   -0.4418944181E+000    0.9102069432E-001    0.1396765359E+001
H    -0.9860983920E+000    0.2611186119E+000    0.8630568963E+001   -0.7301059820E+000    0.6422326031E+000    0.4484309587E+000
H     0.5121082628E+000    0.6388710231E+000    0.9813120133E+001    0.5032382608E+000    0.1538965771E+001    0.1070903029E+001
           5
POT 008 TIME 0.1500000000E+003
I    -0.3570063221E-002   -0.2876301163E-002   -0.7717464282E+000   -0.5067929614E-003   -0.8614292469E-003   -0.2506600148E+000
C     0.4708316418E-001   -0.7081378640E-002    0.8758070730E+001   -0.1929993578E+000   -0.2080157298E+000    0.1919539145E+001
H     0.9131863538E+000    0.1447536293E+000    0.8011532546E+001    0.6477414353E+000    0.1319891884E+001    0.2844411048E+001
H    -0.1617546647E+000    0.9316481041E+000    0.9241081857E+001    0.8191685913E+000    0.1046634342E+000    0.2124557382E+001
H    -0.8546338759E+000   -0.6353941353E+000    0.8543285535E+001    0.8981900093E+000    0.1158122603E+001    0.3742649680E+001
           5
POT 011 TIME 0.1500000000E+003
I    -0.9406365757E-003    0.9381585738E-002   -0.7056798959E+000   -0.9785240208E-003    0.4110271553E-002   -0.2252778029E+000
C    -0.7321973788E-002   -0.6849830324E-001    0.8191467531E+001   -0.8164219419E-001    0.2142681871E+000    0.1874192363E+001
H     0.1292728671E+001   -0.1178530384E+000    0.8005556240E+001   -0.2241796962E+000   -0.4381756018E+000    0.2313192193E+001
H    -0.4273651852E+000   -0.9038383331E+000    0.7630267539E+001    0.4373539661E+000   -0.2240489500E+001    0.2302183254E+001
H    -0.6471329316E+000    0.6742334771E+000    0.8640831999E+001    0.8885693410E+000   -0.3815660506E+000    0.1455124515E+001
           5
POT 004 TIME 0.1500000000E+003
I     0.3194597840E-002    0.1383413928E-001   -0.8385444342E+000    0.1190194686E-002    0.4524731455E-002   -0.2739037214E+000
C    -0.1692033383E-001   -0.7767615509E-001    0.9268453425E+001   -0.4932031108E+000   -0.1732355590E+000    0.2192238930E+001
H     0.8841528114E+000   -0.6089694555E+000    0.8973832205E+001    0.2220793067E+001    0.2724441732E-001    0.3701758471E+001
H    -0.9402281154E+000   -0.4224601632E+000    0.8761497621E+001    0.1827244508E+001    0.1419638194E+001    0.4130697489E+001
H    -0.1744793836E+000    0.1789622495E+000    0.1038878315E+002    0.1662957561E+001    0.3161086087E-001    0.5568518451E+000
           5
POT 010 TIME 0.1500000000E+003
I    -0.1531168469E-002    0.2978153374E-002   -0.7606390042E+000   -0.3767065514E-003    0.1240337520E-002   -0.2459378024E+000
C     0.2575362629E-001   -0.3029073435E-001    0.8625339910E+001    0.6860341549E-001   -0.9711132536E-001    0.2064459821E+001
H     0.8579667555E+000   -0.1088246080E+000    0.7874315805E+001    0.9508581171E+000    0.2419580233E+000    0.6823734551E+000
H    -0.6964498627E+000    0.8199644466E+000    0.8772478293E+001   -0.1096543132E+001    0.1045563760E+001    0.2331004211E+001
H    -0.2734968927E+000   -0.7282156691E+000    0.9360141705E+001   -0.6227623321E+000   -0.2885855790E+000    0.3386192295E+001
           5
POT 011 TIME 0.1500000000E+003
I    -0.6834968228E-003    0.7576476764E-002   -0.6987765595E+000   -0.7817824008E-003    0.3267923245E-002   -0.2258653539E+000
C    -0.5818675892E-002   -0.4416224144E-001    0.8134796977E+001    0.2430427281E+000   -0.2341907021E+000    0.1600391087E+001
H     0.1067507049E+001    0.2474604061E-001    0.8613565774E+001   -0.6200740009E+000    0.1158101091E+001    0.3927448915E+001
H     0.1025485145E+000   -0.1679365067E+000    0.7005514422E+001   -0.2814033181E+000    0.6477337331E-001    0.1500451453E+001
H    -0.1015553375E+001   -0.2826969608E+000    0.8435691766E+001   -0.1893912412E+001    0.1155047696E+001    0.3967662824E+001
           5
POT 008 TIME 0.1500000000E+003
I    -0.5622139364E-003    0.6396581351E-002   -0.8150534122E+000    0.9565512633E-003    0.2055102990E-002   -0.2677955266E+000
C     0.7210250863E-001   -0.4974229889E-001    0.9076863487E+001    0.2736485548E+000   -0.4034625855E+000    0.2272505650E+001
H    -0.7219366449E-001   -0.3237955928E+000    0.8176940409E+001   -0.1757750045E+001    0.1405223907E+001    0.2274607362E+001
H    -0.2211658205E+000    0.1722169596E+000    0.9213303889E+001   -0.9650256294E+000    0.9316562997E+000    0.2402046406E+001
H    -0.4461446123E+000   -0.6236617479E-001    0.1006401001E+002   -0.6345664837E+000    0.2207364128E+001    0.1992841768E+001
           5
POT 004 TIME 0.1500000000E+003
I    -0.5747074333E-002   -0.1730090682E-001   -0.8859342726E+000   -0.1956690354E-002   -0.6133028950E-002   -0.2870593074E+000
C    -0.3900923313E-001    0.1007841226E+000    0.9656515758E+001    0.6281511993E-001   -0.4641059215E-001    0.2573710680E+001
H     0.7272987607E+000    0.1467099686E+000    0.8929349581E+001   -0.6539807272E+000    0.2615033268E+001    0.3008136909E+001
H     0.7164562708E+000   -0.2307256521E+000    0.1028000446E+002   -0.6379285984E-002   -0.3528016579E+001    0.1622647735E+001
H    -0.2897052729E+000    0.1053884987E+001    0.1027150902E+002    0.1444629401E+000    0.2233556464E+001    0.8783398908E+000
           5
POT 006 TIME 0.1500000000E+003
I    -0.3165093698E-002    0.1570420213E-001   -0.8159929475E+000   -0.1496698659E-002    0.5174880191E-002   -0.2695530451E+000
C    -0.1758363622E-001   -0.1190402309E+000    0.9127098654E+001    0.5877214860E-001   -0.1961937798E+000    0.1964941556E+001
H     0.2569164761E+000    0.6716845724E+000    0.9964219256E+001   -0.2237979174E+000    0.5460233765E+000    0.2981721460E+001
H     0.3137183113E+000    0.2126942023E-001    0.7871051281E+001    0.8538577157E-001    0.1555962075E+001    0.2824970597E+001
H     0.5729526057E-001   -0.1259334177E+001    0.9121238246E+001   -0.3631636868E+000   -0.4203362414E+000    0.4738374803E+001
           5
POT 009 TIME 0.1500000000E+003
I     0.5484657853E-002   -0.8575893390E-002   -0.7450802152E+000    0.2714564142E-002   -0.2666465635E-002   -0.2599410178E+000
C    -0.9428311429E-001    0.9934003157E-001    0.8512929205E+001   -0.6197790738E-001    0.1753368992E+000    0.1882679324E+001
H    -0.5167395996E-001    0.5112800012E+000    0.7333942576E+001   -0.8604538365E+000   -0.9336461686E+000    0.5034654743E+001
H     0.9639881410E-001    0.4569932156E+000    0.9438867744E+001    0.6145015797E+000   -0.2361050052E+000    0.2759561114E+001
H     0.3640897854E+000   -0.1085990886E+001    0.8601848261E+001    0.6299376050E+000   -0.5890855758E+000    0.2530507337E+001
           5
POT 009 TIME 0.1500000000E+003
I    -0.5655391302E-002    0.9365304083E-002   -0.6958259978E+000   -0.1256227625E-002    0.3363797784E-002   -0.2271759264E+000
C     0.3264192566E-001   -0.1013787943E+000    0.8090525579E+001   -0.2347278794E+000    0.6106601576E-002    0.1818879308E+001
H     0.1174822394E+001    0.2625818961E+000    0.7987039647E+001    0.2857718620E+001    0.8891530025E+000    0.1823235213E+001
H    -0.5928582291E+000    0.8129828866E+000    0.7797817319E+001    0.6912424167E+000   -0.3098776585E+001    0.3083545003E+001
H    -0.2787613218E+000   -0.1039779522E+001    0.8384601602E+001   -0.6071186768E+000    0.1717598708E+001    0.2041791299E+001
           5
POT 006 TIME 0.1500000000E+003
I    -0.2739599874E-001    0.1557205349E-002   -0.8882304928E+000   -0.8184115190E-002    0.7039956128E-003   -0.2848438108E+000
C     0.2025597764E+000   -0.9881663866E-002    0.9711981649E+001    0.3215787695E+000    0.1289601837E+000    0.2251104731E+001
H    -0.4799764704E+000    0.4880204667E+000    0.1042554595E+002   -0.1410629687E+001   -0.2075293498E+001    0.1752970646E+001
H     0.1304709439E+001    0.3813794074E+000    0.9465528805E+001   -0.4423332665E+000   -0.1660928274E+001    0.2652112216E+001
H     0.2157464155E+000   -0.9468467944E+000    0.9259178295E+001   -0.9458703264E+000    0.2112914075E+001    0.4677191339E+001
           5
POT 004 TIME 0.1500000000E+003
I    -0.1148569716E-001   -0.4251783922E-002   -0.8650377095E+000   -0.3195202782E-002   -0.1396497730E-002   -0.2781973433E+000
C     0.8282888187E-001    0.4231662076E-001    0.9495266142E+001    0.4504803907E+000   -0.2656057498E+000    0.1762970620E+001
H     0.1958501209E+000    0.7784105195E+000    0.1036532532E+002   -0.1871544594E+001    0.1658358433E+001    0.5616588572E+001
H    -0.7082542800E+000   -0.2346628551E+000    0.8964387845E+001   -0.1488434322E+001    0.3066087013E+000    0.4703503925E+001
H     0.9926739773E+000   -0.5080097916E+000    0.9437832020E+001   -0.1593789070E+001    0.1376119791E+001    0.3723762784E+001
           5
POT 009 TIME 0.1500000000E+003
I    -0.2176374921E-003   -0.2290158514E-002   -0.6116041551E+000   -0.5024550666E-003   -0.6807425402E-003   -0.1910259068E+000
C     0.3868290167E-002    0.1011356725E-001    0.7390133818E+001    0.2678518390E+000   -0.7665934575E-002    0.1967156849E+001
H     0.8009836107E+000    0.6378877235E+000    0.7997459729E+001   -0.9981414442E+000    0.1187909265E+000    0.7253295860E+000
H    -0.9424758990E+000    0.5570327547E+000    0.7107502574E+001   -0.2217024364E+001    0.1371048124E+001    0.1879737342E+000
H     0.7963488632E-001   -0.1024702695E+001    0.6811381515E+001    0.6463816099E-001   -0.1311714496E+001   -0.2804018283E+000
           5
POT 010 TIME 0.1500000000E+003
I     0.7705746397E-002   -0.9928862210E-002   -0.7582415437E+000    0.1802832050E-002   -0.3843056941E-002   -0.2448110431E+000
C    -0.7053620493E-001    0.9791326280E-001    0.8618222745E+001   -0.6849832267E-001   -0.3688251549E+000    0.2067616963E+001
H     0.3810127746E+000    0.1042620165E+001    0.8515321109E+001   -0.8275710842E+000    0.6629011612E+000    0.1358560752E+001
H    -0.2368614246E-001   -0.4101730899E+000    0.9485971597E+001    0.3035410275E+000    0.6612442001E+000    0.1770346108E+001
H    -0.4952842734E+000   -0.5530155307E+000    0.7726222248E+001    0.1108908241E+001    0.3549105766E+001    0.3072205212E+001
           5
POT 009 TIME 0.1500000000E+003
I     0.4118357773E-002   -0.3686445247E-002   -0.7563995368E+000    0.2229819852E-002   -0.2038444589E-002   -0.2419585593E+000
C    -0.3903081557E-001    0.4176381424E-001    0.8569700121E+001   -0.1465674111E+000   -0.9344383593E-002    0.2352613230E+001
H    -0.5093978412E+000    0.9129101886E+000    0.8755333082E+001   -0.1712281202E+000   -0.1598313087E+000    0.1975585471E+001
H     0.1063359076E+001   -0.1435684900E-001    0.8621283405E+001    0.1996333185E+001    0.1071296169E+000   -0.3336946867E+000
H    -0.6061058057E+000   -0.9322658502E+000    0.8658674500E+001   -0.3603816059E+000    0.4211040282E+000    0.7956272300E+000
           5
POT 008 TIME 0.1500000000E+003
I    -0.6213725122E-002    0.2536777038E-002   -0.8294656652E+000   -0.1488042649E-002    0.7834103609E-003   -0.2678917277E+000
C     0.1037388583E+000   -0.2843972154E-001    0.9266365085E+001   -0.2967634226E-001   -0.1727736309E+000    0.2145423277E+001
H     0.1005318319E+001   -0.3593541540E+000    0.8777081721E+001   -0.3034910037E+001    0.1258100453E+001    0.3307454600E+001
H    -0.7182321086E+000    0.1117518665E+001    0.9100878903E+001    0.1202906488E+001   -0.2114554239E+000    0.2176028453E+001
H    -0.6050152573E+000   -0.6484955497E+000    0.9144782537E+001    0.2423644973E+001    0.9481281407E+000    0.2710328659E+001
           5
POT 010 TIME 0.1500000000E+003
I    -0.1979826789E-002    0.1915518082E-001   -0.7338129879E+000   -0.8889765745E-003    0.5825505683E-002   -0.2354091703E+000
C     0.1586765058E-001   -0.1208216538E+000    0.8444763382E+001    0.5925865212E-002    0.2647258784E+000    0.1782085975E+001
H     0.1079313100E+001   -0.6620978621E+000    0.8365973462E+001    0.1987165707E+001   -0.2092984113E+001    0.2932115915E+001
H    -0.2192755842E+000    0.3337327640E+000    0.7302473876E+001   -0.4770829946E+000   -0.8388615212E-001    0.1954950158E+001
H    -0.8005468878E+000   -0.6582426545E+000    0.9020705272E+001   -0.1469333813E+001   -0.1715678277E+001    0.3518086912E+001
           5
POT 010 TIME 0.1500000000E+003
I    -0.6615720871E-002    0.5955350552E-002   -0.6819337162E+000   -0.1419521002E-002    0.1603594179E-002   -0.2138027588E+000
C     0.4912033136E-001   -0.6812371607E-001    0.7957041975E+001    0.3746989855E+000    0.5279274822E-001    0.1682109192E+001
H     0.9453571250E+000    0.1789071657E-001    0.7474025574E+001   -0.3839860309E+001   -0.1562581900E+001    0.3149247593E+001
H    -0.2434716544E+000    0.9981680758E+000    0.8186854509E+001   -0.8223193618E+000    0.8816833500E+000    0.2309278552E+001
H    -0.4845773868E+000   -0.9655841292E+000    0.8311006475E+001    0.3638487738E+000   -0.1553269759E+000    0.1421488317E+001
           5
POT 002 TIME 0.1500000000E+003
I    -0.1367807183E-001    0.5690821045E-002   -0.9235020766E+000   -0.4705862289E-002    0.2361378444E-002   -0.3003121497E+000
C     0.1280347587E+000   -0.5074179426E-001    0.1002986523E+002    0.3040034333E-001    0.2206573052E+000    0.2423282016E+001
H    -0.7900244052E+000    0.5430448077E+000    0.1021656317E+002    0.1952021965E+001   -0.8424853534E+000    0.1097541468E+001
H     0.9627352596E+000    0.4859076078E+000    0.9483442683E+001   -0.1020802178E+001    0.3205268357E+000    0.4157428614E+001
H    -0.3633884517E-001   -0.1161372795E+001    0.1008209609E+002   -0.7271924395E+000   -0.2411416127E+001    0.3715937031E+001
           5
POT 009 TIME 0.1500000000E+003
I     0.2350317338E-002   -0.4328235021E-002   -0.8337544395E+000    0.2975587449E-003   -0.2300459053E-002   -0.2679479602E+000
C     0.2869228418E-001    0.1982303579E-001    0.9223195279E+001    0.1049130324E+000    0.2630676222E+000    0.2132641748E+001
H     0.8672810084E+000    0.2997243512E+000    0.9491040051E+001    0.6178863378E+000   -0.1538122318E+001    0.2230635454E+001
H    -0.9608406904E+000    0.4430156433E+000    0.9988347917E+001   -0.2383970511E+001   -0.1896727653E+000    0.4604042505E+001
H    -0.5601940167E+000   -0.4389700613E+000    0.8532672738E+001    0.4717856411E+000   -0.1117151467E+001    0.1498411788E+001
           5
POT 007 TIME 0.1500000000E+003
I    -0.1298738065E-001    0.5842700186E-002   -0.8371070970E+000   -0.4648977077E-002    0.1877967038E-002   -0.2745685867E+000
C     0.1873311829E+000   -0.6436546825E-001    0.9287913371E+001   -0.6396139749E-002    0.3088304183E+000    0.2347174126E+001
H    -0.3038544344E+000    0.3006436699E-001    0.1036018027E+002   -0.4205494704E+000   -0.9433837843E+000    0.3094411315E+001
H    -0.6187528821E-002    0.9253840847E+000    0.8654066503E+001    0.1217570146E+001   -0.2620307569E+001    0.2187283858E+001
H    -0.3060618715E+000   -0.9238477289E+000    0.8663341444E+001   -0.1447346393E+000   -0.3490951142E+000    0.1336089352E+001
           5
POT 011 TIME 0.1500000000E+003
I    -0.6315267608E-002    0.2212198397E-002   -0.7285076328E+000   -0.2008488561E-002    0.5055883371E-003   -0.2330222558E+000
C     0.2081190267E-001   -0.3217687289E-001    0.8366746438E+001    0.1348657661E+000    0.7302633187E-001    0.2138219868E+001
H     0.6128082951E+000   -0.1149888652E+000    0.9170155652E+001   -0.6985604544E+000   -0.7498068532E+000    0.2187247969E+001
H    -0.7122744592E-001    0.8644856485E+000    0.8537297584E+001   -0.4766207310E+000   -0.3660759365E-001    0.1284122603E+001
H     0.9494987317E-002   -0.6384902715E+000    0.7301808456E+001   -0.1758068315E+000   -0.1432634787E+000    0.4168670236E+000
           5
POT 008 TIME 0.1500000000E+003
I     0.1278978793E-001    0.1234344923E-001   -0.8112301363E+000    0.4284795663E-002    0.3770996154E-002   -0.2665461994E+000
C    -0.9771794871E-001   -0.7648040506E-001    0.9030205181E+001    0.1195945675E+000   -0.1665735166E+000    0.2279719856E+001
H     0.7009525462E-002   -0.3538164606E+000    0.8001731051E+001   -0.1139567141E+001   -0.3168552051E+000   -0.2293340678E+001
H    -0.9604845951E+000   -0.3834651248E+000    0.9643053323E+001   -0.2509254897E+001   -0.9072110118E+000    0.3694954893E+001
H     0.4934433419E+000    0.9461277272E-001    0.9829685790E+001    0.1680409873E+001    0.2733146307E+001    0.5004665941E+001
           5
POT 002 TIME 0.1500000000E+003
I     0.5900282125E-002    0.2619992296E-002   -0.8333413027E+000    0.2111531395E-002   -0.1726664397E-003   -0.2713178652E+000
C    -0.6593792519E-001    0.1913879501E-001    0.9282613412E+001   -0.3871697038E-001   -0.2032184137E+000    0.2498791957E+001
H     0.2690433419E+000    0.2910675306E+000    0.8303589363E+001    0.9177478719E+000    0.3866741298E-001    0.3519437733E+001
H     0.8363631361E+000   -0.2850805584E+000    0.9895450815E+001   -0.1110915369E+001    0.1131269433E+001   -0.1268171531E+001
H    -0.1037243303E+001   -0.5690212686E+000    0.9034417129E+001    0.4002287213E+000    0.1271155881E+001    0.2141250182E+001
           5
POT 011 TIME 0.1500000000E+003
I    -0.1143915957E-001    0.6454771765E-002   -0.7511750235E+000   -0.4733769473E-002    0.2625826219E-002   -0.2401126686E+000
C     0.7498695672E-001   -0.5085242756E-001    0.8510707855E+001    0.1383236977E+000   -0.1493787084E+000    0.2155723965E+001
H    -0.5211417242E+000    0.6341838229E+000    0.9107923284E+001   -0.1327563792E+001    0.8572326771E+000    0.9212457495E+000
H     0.1193652421E+001    0.2659111700E+000    0.8207762496E+001   -0.5528305443E+000   -0.9125141288E+000    0.2541693622E+001
H    -0.1223693652E+000   -0.1091323498E+001    0.8808690993E+001    0.8310985271E+000    0.1510674723E+001    0.1099588182E+001
           5
POT 009 TIME 0.1500000000E+003
I    -0.5985897860E-002   -0.6065268476E-002   -0.7258868276E+000   -0.1738047176E-002   -0.2245709672E-002   -0.2320394030E+000
C     0.4111819007E-001    0.2142590128E-001    0.8369068217E+001    0.2399179006E+000    0.3903993157E+000    0.1864538509E+001
H     0.1030130171E+001    0.5627750789E+000    0.8132441945E+001   -0.1804350532E+001   -0.1793187131E+001    0.2792022697E+001
H    -0.5721598778E+000    0.5875032786E+000    0.9114027195E+001   -0.8931061106E+000    0.2235456379E+000    0.5110570985E+001
H    -0.2118488515E+000   -0.6228019736E+000    0.7379384410E+001    0.5102890085E-001   -0.2786537997E+001   -0.8908362230E+000
           5
POT 006 TIME 0.1500000000E+003
I    -0.5650451430E-002   -0.2545900627E-002   -0.8350092286E+000   -0.1501941778E-002   -0.7732368484E-003   -0.2719658011E+000
C     0.5848056965E-001   -0.5979364763E-002    0.9247927868E+001   -0.1752708473E+000   -0.5306572883E-001    0.2336635421E+001
H     0.7696737189E+000    0.2809213763E+000    0.1013855697E+002    0.4606530844E+000    0.2286350693E+000    0.2165028569E+001
H    -0.7197444190E+000    0.9454877706E+000    0.9246064678E+001    0.3384434254E+000    0.7182375729E+000    0.2483459940E+001
H    -0.3548080068E-001   -0.7516063985E+000    0.8561571764E+001    0.1475475142E+001   -0.1836181037E+000    0.1787996066E+001
           5
POT 005 TIME 0.1500000000E+003
I     0.3808235148E-002    0.4059631881E-002   -0.8023281081E+000    0.1791944888E-002    0.2135247741E-002   -0.2686855197E+000
C    -0.8084627585E-001   -0.7305195697E-002    0.8962480403E+001   -0.3194844943E+000    0.2602771805E+000    0.2270768330E+001
H     0.5226151964E+000    0.8923937464E+000    0.9394610340E+001   -0.5802816771E+000   -0.3162089090E+001    0.1741251786E+001
H     0.4158628323E+000   -0.5504805979E+000    0.8126660140E+001    0.1265781154E+001   -0.1724725816E+001    0.4526770034E+001
H    -0.4169198439E+000   -0.7580308197E+000    0.9679412771E+001    0.2911690635E+001    0.1521775551E+001    0.5245258513E+000
           5
POT 011 TIME 0.1500000000E+003
I     0.5790031908E-002   -0.1376041355E-002   -0.6868745834E+000    0.1721692162E-002   -0.1261149951E-002   -0.2162130028E+000
C    -0.4433821446E-001   -0.3362533471E-001    0.8027124367E+001    0.3878350550E+000    0.1018438715E+000    0.1988006613E+001
H     0.9936291396E+000    0.2296796828E+000    0.8091381145E+001   -0.1630516585E+001   -0.3087230525E+000    0.2330597018E+001
H    -0.6751700422E+000    0.7816934751E+000    0.8505146220E+001   -0.6447855790E+000   -0.6467055418E+000    0.1420186456E+001
H    -0.5613753083E+000   -0.4217962766E+000    0.7181535850E+001   -0.2580456187E+001   -0.8954587554E-001   -0.1994286762E+000
           5
POT 008 TIME 0.1500000000E+003
I    -0.2125566671E-002   -0.6324749494E-002   -0.8400231990E+000   -0.8787811523E-003   -0.2758510434E-002   -0.2761742116E+000
C     0.6307822207E-001    0.1146921864E+000    0.9309548729E+001    0.1874536614E+000   -0.2263282690E+000    0.2269904450E+001
H     0.4282745468E+000   -0.1001525395E+001    0.9744766081E+001   -0.9138083908E+000    0.1908948702E+001    0.1634347606E+001
H    -0.9526237702E+000    0.2624028362E+000    0.9778339427E+001   -0.1473530509E+001   -0.4046488525E-001    0.2607400000E+001
H     0.8393363367E-002    0.1635562204E+000    0.8275371315E+001    0.2515260213E+000    0.1170572791E+001    0.3504375963E+001
           5
POT 010 TIME 0.1500000000E+003
I     0.8431696200E-004    0.6694628127E-002   -0.6693971260E+000   -0.4380565110E-003    0.2368086837E-002   -0.2123809605E+000
C     0.6727467755E-002   -0.2877646249E-001    0.7898732923E+001    0.1763019453E+000    0.1688119459E-001    0.1606390261E+001
H     0.1137674192E+001   -0.6137016119E-001    0.8024411006E+001    0.5819704553E+000    0.1921588584E+000    0.3160151505E+001
H    -0.4792206300E+000    0.7868494396E+000    0.7223750966E+001   -0.9902741476E+000    0.1028091233E+001    0.1730310564E+001
H    -0.7365680793E+000   -0.1210755209E+001    0.7932120131E+001   -0.1628221567E+001   -0.1712078241E+001    0.2750208958E+001
           5
POT 011 TIME 0.1500000000E+003
I     0.1623939973E-002   -0.5584911504E-002   -0.6825098043E+000    0.1195535419E-002   -0.2071729456E-002   -0.2209015632E+000
C    -0.3224130237E-001    0.4288584704E-001    0.7978537022E+001    0.4845921774E-001   -0.2931514347E+000    0.1667836196E+001
H     0.8312530298E+000    0.2411722343E+000    0.7232902699E+001   -0.1180523985E+001    0.1447268838E+001    0.2960028932E+001
H    -0.3106805633E+000    0.8888499443E+000    0.8643958761E+001    0.6970199710E+000    0.3101028328E+001    0.3132678897E+001
H    -0.3343682373E+000   -0.9393427748E+000    0.7929795496E+001   -0.2413033823E+000   -0.7990193280E+000    0.1855465552E+001
           5
POT 011 TIME 0.1500000000E+003
I     0.2515201951E-003    0.1438980785E-002   -0.7398009362E+000    0.1486887782E-003    0.3366153889E-003   -0.2405365175E+000
C     0.1462116785E-002   -0.2368690918E-001    0.8463386520E+001   -0.2207808312E+000   -0.1335329426E-001    0.2160234081E+001
H     0.1095543455E+001    0.1680067249E+000    0.8519936399E+001    0.1262028024E+001    0.9870184990E+000    0.1454042988E+001
H    -0.6557807038E+000    0.9016705694E+000    0.8300646352E+001    0.1443638490E+001   -0.1389284103E+001    0.1765186549E+001
H    -0.4577995743E+000   -0.9560491050E+000    0.8461058572E+001   -0.7891535914E-001    0.5256107815E+000    0.1352585842E+001
           5
POT 009 TIME 0.1500000000E+003
I    -0.1765365246E-002   -0.9765407148E-003   -0.7100811468E+000   -0.2638763302E-003   -0.5418490960E-003   -0.2233613893E+000
C     0.6090369812E-002    0.1458675458E-001    0.8229727184E+001   -0.3300658650E+000    0.1909797261E+000    0.2347587350E+001
H     0.9657523876E+000    0.3739217934E+000    0.7827815684E+001    0.2232716124E+001    0.4962056733E+000   -0.1258725915E+000
H    -0.7428180520E+000    0.5028278808E+000    0.8829242516E+001    0.1692046187E+001   -0.1980115783E+001   -0.3393433395E+000
H    -0.9979130371E-001   -0.9388652294E+000    0.7683690432E+001    0.2556617999E-001   -0.7288055857E+000    0.6513189541E+000
           5
POT 006 TIME 0.1500000000E+003
I    -0.3132309514E-002   -0.9304410891E-002   -0.8140372009E+000   -0.2158673501E-003   -0.3735565005E-002   -0.2687095395E+000
C     0.3767996581E-001    0.3087887300E-001    0.9077845485E+001   -0.3171796506E+000    0.2976823398E+000    0.1847192498E+001
H     0.9805523242E+000    0.3316392504E+000    0.9060321341E+001    0.2569537422E+001   -0.6466230546E+000    0.4682537592E+001
H    -0.3661353501E+000   -0.9317288505E-001    0.1010524077E+002    0.1372208500E+001   -0.1409238319E+001    0.4124399240E+001
H    -0.5975150488E+000    0.5769685170E+000    0.8128875765E+001   -0.1020914248E+000   -0.1011399832E+001    0.3040630174E+001
           5
POT 010 TIME 0.1500000000E+003
I     0.1745531906E-002   -0.4530736205E-003   -0.6724597083E+000    0.5403697086E-003   -0.7868485000E-003   -0.2151136791E+000
C    -0.2498014573E-001   -0.2614369866E-001    0.7868640589E+001    0.1255551587E+000   -0.1125900008E+000    0.1895852751E+001
H     0.1068679753E+001    0.3326848253E+000    0.7779915637E+001   -0.1666354807E+001    0.2350825779E-001    0.1088481807E+001
H    -0.3008800898E+000    0.4900692992E+000    0.8884386178E+001   -0.1441179526E+000    0.4878595816E+000    0.2752561211E+001
H    -0.7000319054E+000   -0.4683684450E+000    0.7189366433E+001    0.2421393493E+000    0.9202895654E+000    0.6688694881E+000
           5
POT 011 TIME 0.1500000000E+003
I     0.3451456723E-003    0.4387353577E-002   -0.6885551174E+000   -0.8120297674E-003    0.1087013428E-002   -0.2196073987E+000
C    -0.2565860151E-001   -0.4082273795E-001    0.8030293934E+001   -0.2250480288E+000   -0.4662643507E-001    0.1686401548E+001
H     0.3243896799E+000    0.7792061674E-001    0.9091405768E+001    0.1435446371E+001    0.1642167601E+001    0.3621171834E+001
H     0.3796584670E+000    0.6678382377E+000    0.7299766050E+001    0.1054229339E+001   -0.7708628252E+000    0.3406919305E+001
H    -0.4209999957E+000   -0.8682895934E+000    0.7565555346E+001    0.3020474404E+000   -0.4814773103E+000    0.5405018836E+000
           5
POT 011 TIME 0.1500000000E+003
I    -0.2372212028E-002    0.2136357180E-003   -0.6719438359E+000   -0.3637144134E-003    0.5377415718E-003   -0.2158602985E+000
C     0.1198660079E-001    0.2588087086E-002    0.7867952038E+001   -0.9399223919E-001   -0.2364284860E+000    0.1731931066E+001
H     0.1113193373E+001   -0.2706221593E+000    0.7617434418E+001   -0.1092499734E+001    0.1572408393E+001    0.2040870618E+001
H    -0.6131536756E+000    0.9123772736E+000    0.7537327007E+001    0.1658663711E+001    0.5585635738E-002    0.2215333693E+001
H    -0.3501545346E+000   -0.6876418705E+000    0.8667460802E+001    0.5957997501E+000    0.1175771771E+001    0.2304283494E+001
           5
POT 006 TIME 0.1500000000E+003
I    -0.1669928073E-001   -0.1707810043E-002   -0.7648282416E+000   -0.5016079945E-002   -0.7654687959E-003   -0.2489779570E+000
C     0.1518039302E+000   -0.4546655999E-002    0.8653924703E+001   -0.1998465427E+000    0.4375202600E-002    0.2036963332E+001
H     0.8170736656E+000   -0.2696796654E-001    0.9527808651E+001    0.1554460586E+001   -0.5666181792E+000    0.4149363160E+001
H     0.1219167995E+000    0.8587972066E+000    0.7941879473E+001   -0.1867389301E+000   -0.7760799854E+000    0.1569843649E+001
H    -0.6491332658E+000   -0.5706191346E+000    0.8665908500E+001    0.1641321367E+001    0.1384179648E+001    0.1372503888E+001
           5
POT 007 TIME 0.1500000000E+003
I    -0.3972138114E-002    0.7016396602E-002   -0.8365372100E+000   -0.9507896770E-003    0.2511595786E-002   -0.2685785576E+000
C     0.1641598783E-001   -0.7179189799E-001    0.9289818395E+001    0.9125858324E-001   -0.3279628705E-002    0.2220095219E+001
H     0.1133784356E+001   -0.1523666279E+000    0.8680923857E+001    0.3090275547E+000   -0.3399727115E+000    0.2883824731E+001
H    -0.7616723883E+000    0.1341075074E+000    0.8603290001E+001   -0.1329213425E+001   -0.3975078638E+000    0.2724754227E+001
H    -0.6576618871E-001   -0.1205021307E-001    0.1033970105E+002    0.5317881112E-001    0.4592489396E+000    0.1781104202E+001
           5
POT 010 TIME 0.1500000000E+003
I     0.2692325522E-002    0.3218646700E-002   -0.7460132287E+000    0.5880096930E-003    0.1945972256E-003   -0.2416607597E+000
C    -0.2552658156E-001   -0.6498572987E-001    0.8529221529E+001    0.1272122713E-001   -0.2315750170E-001    0.2112972878E+001
H     0.9441259129E+000    0.3773959482E-001    0.8569197606E+001   -0.1305949768E+001    0.4813854971E-001    0.1603335860E+001
H    -0.5828591699E+000    0.5694075927E+000    0.9156920776E+001    0.5561640514E+000   -0.9853810309E+000    0.8457932796E+000
H    -0.3934686352E+000   -0.2213130947E+000    0.7482467569E+001    0.5261834656E+000    0.1197064808E+001    0.2803741960E+001
           5
POT 010 TIME 0.1500000000E+003
I     0.7309278738E-002   -0.1258640661E-001   -0.7583924663E+000    0.2594135134E-002   -0.4799064359E-002   -0.2469580701E+000
C    -0.4775763225E-001    0.1044141675E+000    0.8570470873E+001   -0.6519719322E-001   -0.1327551896E+000    0.2019292413E+001
H     0.2400731684E+000    0.1097907078E+001    0.8520759127E+001   -0.4989257601E+000    0.1628176811E+000    0.3467298571E+001
H     0.4475705283E+000   -0.5232702450E+000    0.9313282158E+001    0.3013077067E+000    0.7319655124E+000    0.9374581428E+000
H    -0.1044123675E+001   -0.2356974195E+000    0.8473867045E+001    0.6448737733E+000    0.1289640186E+001    0.2640299024E+001
           5
POT 008 TIME 0.1500000000E+003
I    -0.4660116396E-003   -0.1459554420E-001   -0.8600691560E+000   -0.9879960303E-004   -0.4353713494E-002   -0.2835397823E+000
C    -0.9373218675E-003    0.1569240451E+000    0.9481353291E+001   -0.3943785665E-001   -0.2738381815E-001    0.2071610200E+001
H     0.9108242982E+000   -0.4376769303E+000    0.9064122832E+001   -0.8346904005E+000    0.7007833951E+000    0.3161928357E+001
H     0.3211433867E-001    0.5064338564E-001    0.1053468983E+002   -0.7092027956E+000   -0.7443585550E-001    0.2093851616E+001
H    -0.8675745025E+000    0.3653866160E+000    0.8724299344E+001    0.2028960908E+001    0.2518770200E+000    0.5793010037E+001
           5
POT 011 TIME 0.1500000000E+003
I    -0.1369085385E-002    0.2468897861E-002   -0.7776688104E+000    0.6854037116E-003    0.1266082303E-002   -0.2520921266E+000
C     0.2570894467E-001   -0.2699210198E-002    0.8802984470E+001   -0.1891009023E+000    0.3115844717E+000    0.1884110940E+001
H     0.4125585584E+000    0.1411556339E+000    0.7776926558E+001    0.1419489275E+001   -0.1380627567E+001    0.1728905579E+001
H    -0.9013876312E+000    0.4560869556E+000    0.8817834469E+001   -0.1486223772E+000   -0.1053361330E+001    0.4300706902E+001
H     0.3245318010E+000   -0.8053958022E+000    0.9406697881E+001    0.8791389058E+000   -0.1401022269E+001    0.3281184307E+001
           5
POT 011 TIME 0.1500000000E+003
I    -0.3678318713E-002   -0.1749781278E-001   -0.7194448612E+000   -0.1226715987E-002   -0.5507645348E-002   -0.2309921584E+000
C     0.4338960180E-001    0.1064541380E+000    0.8277078169E+001    0.1315039303E+000   -0.4078504833E-001    0.1840587477E+001
H     0.9726494194E+000    0.7107267611E+000    0.8000104616E+001   -0.1790635900E+001   -0.2887032315E+000    0.3111889721E+001
H    -0.2281372712E+000   -0.2969597964E+000    0.9246534818E+001    0.9109469499E+000   -0.6283208784E-001    0.2437355031E+001
H    -0.8439898917E+000    0.5213489815E+000    0.7765624020E+001   -0.5546056899E+000    0.1530502670E+001    0.1651872530E+001
           5
POT 005 TIME 0.1500000000E+003
I    -0.3134996888E-001   -0.1124690264E-001   -0.8639431891E+000   -0.9192492983E-002   -0.3463845711E-002   -0.2797477965E+000
C     0.2557358825E+000    0.1124100814E+000    0.9492682964E+001    0.2257229107E+000   -0.1887035434E+000    0.2571625152E+001
H    -0.3043518672E+000   -0.9256659039E+000    0.9329765151E+001    0.2041233008E+001    0.2612673049E+001    0.1147092967E+001
H    -0.1605201590E+000    0.1047838742E+001    0.9739864442E+001   -0.1948806727E+001    0.1445202871E+001    0.1699522407E+001
H     0.1376363463E+001   -0.4512374176E-001    0.9625730392E+001   -0.1618864030E+001   -0.1375033474E+001    0.1775135905E+001
           5
POT 006 TIME 0.1500000000E+003
I     0.8724504668E-002    0.1013882453E-001   -0.9253274230E+000    0.2587241501E-002    0.4491306739E-002   -0.3064931424E+000
C    -0.7335283676E-001   -0.7710705709E-001    0.1002117836E+002    0.1116101669E+000   -0.1630556401E+000    0.2948201082E+001
H     0.7424610026E+000   -0.8608241005E+000    0.1016033955E+002   -0.7326540126E+000    0.1824574959E+001    0.2353791084E+001
H    -0.9868393985E+000   -0.3199831957E+000    0.9450906811E+001   -0.1304575874E+001    0.4240759380E+000    0.1673726715E+001
H    -0.2881170163E-001    0.8273201301E+000    0.1052359700E+002    0.3608684788E+000   -0.8705859080E+000   -0.5220579187E+000
           5
POT 004 TIME 0.1500000000E+003
I     0.1748829832E-003   -0.9988915267E-002   -0.8527314791E+000    0.6317040937E-003   -0.3336876660E-002   -0.2771269158E+000
C    -0.1924948677E-001    0.1345889273E+000    0.9374248281E+001   -0.4517162693E-001   -0.2550192982E+000    0.2364798568E+001
H     0.1057208888E+001    0.1944191495E+000    0.9502252781E+001   -0.1755541525E+001    0.6273442194E+000    0.2591486731E+001
H    -0.4656933709E+000    0.2211196411E+000    0.1044147260E+002    0.1454649188E+001    0.5044371298E+000    0.1592198832E+001
H    -0.3843692014E+000   -0.7595302001E+000    0.8722334209E+001    0.7591720897E+000    0.2325827885E+001    0.2562173136E+001
           5
POT 006 TIME 0.1500000000E+003
I     0.3042231532E-002   -0.7834077186E-003   -0.7833943123E+000    0.8279781953E-003   -0.1130463728E-002   -0.2585800247E+000
C    -0.5062553775E-001   -0.3808089633E-001    0.8828165820E+001   -0.2000944227E-001    0.5563777260E-001    0.2096296116E+001
H     0.1108904613E+001    0.3300972449E-001    0.8593426182E+001    0.6562242219E+000   -0.2201587117E+000    0.2324056974E+001
H    -0.3009154166E-001    0.4847379129E+000    0.9806982104E+001   -0.7160668348E+000   -0.8167200723E+000    0.1646895839E+001
H    -0.9013953870E+000    0.3826737674E-001    0.7937296767E+001    0.1747655766E+000    0.5206456970E+000    0.3603059639E+001
           5
POT 006 TIME 0.1500000000E+003
I    -0.1948020870E-002   -0.2455532345E-002   -0.8619532380E+000   -0.3648984187E-003   -0.9947328488E-003   -0.2846973545E+000
C     0.1211205986E-001   -0.9117942141E-002    0.9521903282E+001   -0.1233119683E-001   -0.1782341446E+000    0.2409245050E+001
H     0.1238315445E+001    0.1187793325E+000    0.9413382727E+001   -0.9407095307E+000    0.1415356484E+001    0.2687397844E+001
H    -0.7282007936E+000    0.9859029155E+000    0.9811258304E+001    0.1158616477E+001    0.8280418204E+000    0.2543302174E+001
H    -0.3878177067E+000   -0.7066492932E+000    0.8811654345E+001   -0.1669388830E-001   -0.4444259434E-002    0.1927824549E+001
           5
POT 006 TIME 0.1500000000E+003
I     0.2866830631E-002    0.1661765237E-002   -0.8928675560E+000    0.1018853819E-002    0.1274239862E-002   -0.2932711199E+000
C    -0.1724236264E-001    0.2862385955E-001    0.9739510834E+001    0.2148695394E+000   -0.1430653785E+000    0.2423397479E+001
H     0.9456764929E+000   -0.4847133062E+000    0.9587518826E+001   -0.7981994441E+000    0.7510865975E+000    0.2879739627E+001
H    -0.8046455678E+000   -0.1275862109E+000    0.9026617168E+001   -0.1582496292E+001   -0.2616623460E+000    0.1785777778E+001
H    -0.2968507016E+000    0.6464472604E-001    0.1078726384E+002   -0.3056497427E+000    0.1054736358E+001    0.3424274978E+001
           5
POT 011 TIME 0.1500000000E+003
I     0.1261890157E-001    0.4131055970E-002   -0.6705303448E+000    0.3316475636E-002    0.1454610506E-002   -0.2105568059E+000
C    -0.1081243508E+000   -0.1626245282E-001    0.7889150686E+001   -0.3682229636E+000   -0.3087236516E+000    0.1617503705E+001
H     0.8419085626E+000   -0.3886026776E+000    0.8454687587E+001    0.2234600746E+001    0.4887703748E+000    0.3830402360E+001
H     0.3614323265E-001    0.5522421136E+000    0.7154519469E+001   -0.2179410186E+000    0.3231085090E+000    0.1748394345E+001
H    -0.1194714856E+001   -0.4684824693E+000    0.7780500866E+001    0.1942403302E+001    0.2692647287E+001    0.1675933024E+001
           5
POT 010 TIME 0.1500000000E+003
I     0.1426963445E-002    0.1171024381E-002   -0.8072773336E+000    0.7271373118E-004   -0.1770329634E-003   -0.2637662662E+000
C    -0.5480777363E-002   -0.3287744044E-001    0.9013311767E+001    0.3178222032E-001   -0.1755424063E+000    0.2083122414E+001
H     0.9109826699E+000    0.3545278814E+000    0.9386529871E+001   -0.1684188825E+001   -0.9515664347E+000    0.1594423011E+001
H    -0.7982625166E+000    0.7786466767E+000    0.9391145928E+001   -0.2698507463E+000    0.4348507252E+000    0.2753094638E+001
H    -0.2486093927E+000   -0.8849183251E+000    0.8380914831E+001    0.1556386098E+001    0.2630022049E+001    0.4044477140E+001
           5
POT 004 TIME 0.1500000000E+003
I     0.3158917107E-002   -0.2273704376E-002   -0.8692423338E+000    0.1748779013E-002   -0.7816782227E-003   -0.2814010204E+000
C    -0.3849435298E-001    0.3257668387E-001    0.9544495909E+001   -0.8116854097E-001    0.2809157097E+000    0.2475138908E+001
H    -0.5950910912E+000    0.7772814418E+000    0.9013595664E+001   -0.2946796313E+000   -0.2084966531E+000    0.2363586769E+001
H     0.9906540253E+000    0.1933327433E+000    0.9954132797E+001   -0.2500822366E+000   -0.2050312327E+001    0.1078998038E+001
H    -0.3409421657E+000   -0.1066705091E+001    0.9710325965E+001    0.1287483997E+001   -0.9853815417E+000    0.2515359956E+001
           5
POT 011 TIME 0.1500000000E+003
I    -0.2341290592E-003    0.5027383203E-002   -0.6477699368E+000   -0.2697839371E-003    0.1573221715E-002   -0.2057897818E+000
C     0.8268224116E-003   -0.2888619501E-001    0.7636437471E+001    0.1387520460E+000    0.1362919733E-001    0.1759958458E+001
H     0.1088223954E+001   -0.7350274169E-002    0.8217368900E+001   -0.1055591459E+001    0.1102234134E+001    0.1278896949E+001
H    -0.5773013380E+000    0.9443368574E+000    0.7502622110E+001    0.5633501003E+000    0.3052759496E+000    0.1969894365E+001
H    -0.5008432874E+000   -0.1210403094E+001    0.7801306080E+001   -0.1130706895E+001   -0.1760001168E+001    0.1708342820E+001
           5
POT 011 TIME 0.1500000000E+003
I     0.6614598001E-003    0.2759475080E-002   -0.6966365143E+000   -0.6956258586E-003    0.5167533226E-003   -0.2143181502E+000
C     0.4161713126E-002   -0.2216233418E-001    0.8083419919E+001    0.1986917882E+000   -0.3942402991E+000    0.1808315567E+001
H     0.2663875689E+000   -0.6107938807E-001    0.9066326057E+001   -0.1820749985E+001    0.7274618921E+000    0.8250748576E-001
H    -0.4524177991E+000    0.7682785045E+000    0.7648015519E+001   -0.6580640194E+000    0.1350320237E+001    0.2097448230E+001
H     0.1926334908E-001   -0.7757362197E+000    0.7636966416E+001    0.1834549364E+000    0.2558681790E+001    0.3275355841E+001
           5
POT 009 TIME 0.1500000000E+003
I    -0.8639519183E-002    0.2456207584E-003   -0.6879189388E+000   -0.2454768558E-002    0.4297740821E-004   -0.2177155291E+000
C     0.7985053756E-001   -0.8706644439E-002    0.7980776584E+001   -0.8252998596E+000    0.1122673449E-001    0.2143374659E+001
H     0.9063668370E+000    0.7942187023E+000    0.7856896262E+001    0.2999755487E+001    0.1905754359E+001    0.1018238175E+001
H    -0.9511724583E+000    0.2931304720E+000    0.8307165964E+001    0.6193062254E+001   -0.2396704419E+001   -0.5470658300E+000
H     0.1506289862E+000   -0.1026239645E+001    0.8345931324E+001    0.9272354641E+000    0.3456568466E+000    0.1430413879E+001
           5
POT 005 TIME 0.1500000000E+003
I     0.3949980838E-002   -0.5795712988E-002   -0.7993783244E+000    0.1482670585E-002   -0.1063584518E-002   -0.2609893536E+000
C    -0.3270358467E-001    0.6597589307E-001    0.8993539391E+001    0.8508064262E-001   -0.2957856690E+000    0.2085907492E+001
H     0.9883603670E+000   -0.5275530770E+000    0.8793730820E+001    0.2992785773E+000    0.9178714842E+000    0.2452859720E+001
H    -0.3896066762E+000    0.8205822836E+000    0.8112400284E+001   -0.1940102936E-001    0.3161101658E+001   -0.6679444263E+000
H    -0.6639322367E+000   -0.3636380649E+000    0.9653101655E+001   -0.1463047973E+001   -0.4297782420E+000    0.6276472726E+001
           5
POT 006 TIME 0.1500000000E+003
I    -0.1033023038E-002   -0.2547637659E-003   -0.8469828654E+000   -0.8454640600E-003   -0.3889609256E-003   -0.2790379848E+000
C    -0.3773330968E-001   -0.1484689497E-001    0.9362623296E+001    0.2357328510E+000   -0.2878161742E+000    0.2231098793E+001
H     0.5852561432E+000   -0.7233301249E+000    0.9900932054E+001   -0.2397618285E+001    0.1844251721E+001    0.7332744102E+000
H    -0.2468848833E+000    0.1016409222E+001    0.9824852352E+001   -0.3591945664E-001    0.6733173525E+000    0.2671687964E+001
H     0.2773132206E+000   -0.1647586856E+000    0.8303684323E+001   -0.2487620307E+000    0.9219226482E+000    0.5158318080E+001
           5
POT 006 TIME 0.1500000000E+003
I    -0.2246791093E-001    0.2092514202E-002   -0.8916370150E+000   -0.6973192510E-002    0.7401537066E-003   -0.2879571669E+000
C     0.1785797332E+000   -0.1749239401E-001    0.9734547678E+001    0.1092077654E+000   -0.3460000383E-001    0.2763617339E+001
H    -0.6659384336E+000    0.5627905317E+000    0.1015147252E+002   -0.7754839024E+000   -0.8448375865E-001    0.1847732796E+000
H     0.1225474604E+001    0.4494791973E+000    0.9612981614E+001    0.8927258166E+000    0.2810973963E+000    0.1793986297E+001
H     0.1528844578E+000   -0.1063661052E+001    0.9497930265E+001   -0.5338519787E+000    0.1249133173E+000    0.1380339848E+001
           5
POT 004 TIME 0.1500000000E+003
I    -0.4933972510E-002    0.2041886135E-002   -0.8022251762E+000   -0.1199656917E-002    0.9869490226E-003   -0.2602719867E+000
C     0.5642220834E-001   -0.1070068922E-001    0.8996304924E+001   -0.4672851481E+000   -0.1998404807E+000    0.2157582609E+001
H     0.1076137885E+001   -0.2415373320E+000    0.8678591919E+001   -0.4869766905E-002    0.8453180964E+000    0.2714415211E+001
H    -0.6214132871E+000    0.5722079929E+000    0.8253725445E+001    0.2714487047E+001   -0.7136550442E+000    0.3691198191E+001
H    -0.4982228803E+000   -0.4565274576E+000    0.9887172641E+001    0.3008072513E+001    0.2125240921E+001    0.6873929927E+000
           5
POT 010 TIME 0.1500000000E+003
I     0.3906099110E-002   -0.1931531285E-002   -0.7760046878E+000    0.6265613708E-003    0.6311913092E-003   -0.2467296653E+000
C    -0.5794079350E-001    0.5341301937E-001    0.8769069822E+001   -0.7720547888E-001    0.3524180308E-001    0.2187282332E+001
H     0.9469923695E+000    0.3771872377E+000    0.9139567464E+001    0.8898748921E+000    0.6202120761E+000    0.2082075551E+001
H    -0.7228517098E-001   -0.3272653491E+000    0.7738783173E+001    0.1228122439E+000   -0.1401273839E+001    0.1860958854E+001
H    -0.6766891028E+000   -0.4330322079E+000    0.9372152996E+001   -0.1721139801E+000    0.2862448924E+000    0.1100042025E+001
           5
POT 009 TIME 0.1500000000E+003
I     0.4652426414E-002   -0.4190371443E-002   -0.7439920565E+000    0.2453290301E-002   -0.1350161087E-002   -0.2359797233E+000
C    -0.5107620702E-001    0.5781715041E-001    0.8494852971E+001    0.5679876379E+000   -0.4005787530E+000    0.1955759670E+001
H    -0.7488189635E+000   -0.1692094476E+000    0.7759168573E+001   -0.2715739472E+001    0.8080954416E+000    0.3118442066E+001
H    -0.1671323229E+000    0.3818165763E+000    0.9527053461E+001   -0.2086766885E+001    0.1337799847E+001    0.1591231803E+001
H     0.9365626531E+000   -0.3848308337E+000    0.8144999219E+001   -0.2270439240E+001    0.2788728381E+001    0.1720495528E+001
           5
POT 010 TIME 0.1500000000E+003
I    -0.2993495231E-002    0.2824717179E-002   -0.7030356773E+000   -0.1307394375E-002    0.1102359462E-002   -0.2324896256E+000
C     0.2726217986E-001   -0.2419790910E-001    0.8145854787E+001   -0.6954820190E-001   -0.5570761509E-001    0.2196372110E+001
H     0.4456230982E+000    0.6803548302E-001    0.9146775902E+001    0.1250399044E+000    0.1339214593E+000    0.1678723919E+001
H    -0.1831241446E+000    0.8174729567E+000    0.7629901717E+001    0.4220999147E+000    0.7585153500E+000    0.6332710929E+000
H    -0.2027373625E+000   -0.9578583335E+000    0.7641429165E+001    0.4501085527E+000   -0.3710570216E+000    0.8111284951E+000
           5
POT 002 TIME 0.1500000000E+003
I    -0.1042875725E-001   -0.6107798546E-002   -0.8944488764E+000   -0.4335178496E-002   -0.2400176041E-002   -0.2913236639E+000
C     0.6201906451E-001    0.5393230316E-001    0.9729128395E+001    0.3502855846E+000   -0.9521420308E-001    0.2441267444E+001
H    -0.2118980558E+000   -0.7584939572E+000    0.1042783284E+002   -0.2303490080E+001    0.1901936951E+001    0.1787750095E+001
H    -0.3031068316E+000    0.1021541705E+001    0.1000904569E+002   -0.1099111204E+001   -0.1159278667E+001    0.3414644595E+001
H     0.1069052644E+001   -0.1285958871E+000    0.9214355400E+001   -0.2322365061E+000    0.6969058541E+000    0.2404832970E+001
           5
POT 010 TIME 0.1500000000E+003
I    -0.5639429022E-002    0.2146186332E-002   -0.7367627084E+000   -0.2804623017E-002    0.8257770813E-003   -0.2624540950E+000
C     0.4703618481E-001    0.3293847593E-002    0.8393284133E+001    0.1143093004E+000    0.2134800108E-001    0.2358805213E+001
H     0.1120646074E+001   -0.4392693534E+000    0.9021803013E+001   -0.2249166609E+001    0.5611849234E+000    0.1029669098E+001
H    -0.4890355079E+000    0.7937695540E+000    0.9044805077E+001    0.7191949798E+000   -0.7281642306E+000    0.2088395293E+001
H    -0.4975425889E+000   -0.6850454244E+000    0.7653821035E+001    0.5133642796E+000   -0.2039383282E+000    0.1844735009E+001
           5
POT 010 TIME 0.1500000000E+003
I     0.1418763109E-003   -0.8861272831E-003   -0.7368204828E+000   -0.2502748208E-003   -0.5006745024E-006   -0.2354797622E+000
C    -0.4300485347E-002    0.2145178341E-001    0.8404221646E+001   -0.2740041012E+000    0.3592708965E+000    0.1832332126E+001
H     0.8850746115E+000   -0.2444297956E+000    0.8935215968E+001    0.1950613474E+000   -0.2399369878E+001    0.2996935238E+001
H    -0.3070333546E+000    0.1085701851E+001    0.8096067047E+001    0.1090097450E+001    0.4873450147E-001    0.1693594730E+001
H    -0.5606853478E+000   -0.9825096164E+000    0.8557337282E+001    0.2000884805E+001   -0.1924998383E+001    0.3139800388E+001
           5
POT 010 TIME 0.1500000000E+003
I     0.8034905022E-002   -0.3541137798E-002   -0.6785382854E+000    0.3035519874E-002   -0.1610474552E-002   -0.2176207731E+000
C    -0.7801953580E-001    0.3697894869E-002    0.7914489491E+001    0.1129045071E+000    0.2963551251E-001    0.1604276476E+001
H     0.2263533911E+000    0.6368805887E+000    0.6990215667E+001   -0.8792015850E+000   -0.9748638273E-001    0.3975331293E+001
H     0.3477374015E+000    0.3439908447E+000    0.9121415063E+001    0.2790541669E+000    0.1437722590E+000    0.1988095911E+001
H    -0.6547490424E+000   -0.5756582540E+000    0.7972541692E+001   -0.1125434686E+001   -0.1938000051E+000    0.2336393121E+001
           5
POT 010 TIME 0.1500000000E+003
I    -0.9966800779E-003   -0.7797427261E-002   -0.7068762230E+000    0.2272900383E-003   -0.2601709187E-002   -0.2294818504E+000
C     0.9639316081E-002    0.6307726315E-001    0.8158342612E+001    0.8972357082E-001    0.1663732019E+000    0.1961330054E+001
H     0.5300127812E+000    0.4512905001E+000    0.7449116964E+001   -0.1346590395E+001   -0.7154472113E-001    0.3750813531E+001
H     0.5597631141E-001    0.5664436273E+000    0.9074766082E+001    0.9827936264E+000   -0.3954723441E+000    0.9761590837E-001
H    -0.5727431139E+000   -0.8021212443E+000    0.8252252560E+001   -0.7319933839E+000   -0.1193685645E+001    0.1701284257E+001
           5
POT 004 TIME 0.1500000000E+003
I    -0.2122484992E-001    0.5062426368E-002   -0.8958638573E+000   -0.7298211950E-002    0.1807723241E-002   -0.2910713291E+000
C     0.1822397708E+000   -0.4495398121E-001    0.9797427995E+001    0.3527000578E+000   -0.5100710459E-001    0.2487161701E+001
H    -0.7742301535E+000    0.3893687549E+000    0.9547147233E+001   -0.1294618086E+001   -0.1779129458E+000    0.8011153513E+000
H     0.8796391390E+000    0.6108405489E+000    0.9478674250E+001   -0.1511474020E+001   -0.2856592596E+001    0.4279840538E+001
H     0.4573267633E+000   -0.1111213101E+001    0.9994060463E+001   -0.4502786676E+000    0.3410071002E+001    0.1950541158E+001
           5
POT 003 TIME 0.1500000000E+003
I     0.1078282234E-001   -0.1352262287E-001   -0.9299238059E+000    0.3185159661E-002   -0.3727040191E-002   -0.3008395948E+000
C    -0.9947742624E-001    0.1130285890E+000    0.1004321244E+002   -0.1636581787E-001    0.1804400859E-002    0.2321494430E+001
H     0.1648645779E-001    0.1027754478E+001    0.9533017774E+001   -0.5623671652E+000    0.9722664106E+000    0.3127539321E+001
H     0.5416232035E+000    0.2162949369E-001    0.1095242484E+002    0.2048578134E+001    0.2662144833E+000    0.4604471787E+001
H    -0.7371448374E+000   -0.6787147205E+000    0.9994366442E+001   -0.1694521528E+001   -0.7848414151E+000    0.2533971790E+001
           5
POT 007 TIME 0.1500000000E+003
I    -0.5326667984E-002    0.6974315582E-002   -0.8263007713E+000   -0.2477371878E-002    0.2177980055E-002   -0.2746511273E+000
C     0.2541821518E-001   -0.7102395433E-001    0.9175770261E+001    0.4496525467E-001   -0.5378250082E+000    0.2660136541E+001
[truncated: 204,332 more chars]
