# Supplementary material for: Few-femtosecond time-resolved study of the UV-induced dissociative dynamics of iodomethane
Source: Nat Commun. 2024 Oct 25;15:9196. doi: 10.1038/s41467-024-53183-8 (PMC11511850; doi:10.1038/s41467-024-53183-8)
Supplement: Supplementary file 4 — Supplementary Data 1 [file 41467_2024_53183_MOESM4_ESM.zip › Supplementary Data File/README.txt]

xyz files for initial and final steps:
- positions in Angstrom
- velocities as extra columns in atomic units (multiplied by 1000)

geom0.xyz:
- Initial potential POT
- Probability of the trajectory PROB

geomf.xyz:
- Final potential POT
- Final time TIME (in fs)
