# Supplementary material for: Few-femtosecond time-resolved study of the UV-induced dissociative dynamics of iodomethane
Source: Nat Commun. 2024 Oct 25;15:9196. doi: 10.1038/s41467-024-53183-8 (PMC11511850; doi:10.1038/s41467-024-53183-8)
Supplement: Supplementary file 5 — Source Data [file 41467_2024_53183_MOESM5_ESM.zip]

Archive with 4 entries (3 files):
- Source Data/
- Source Data/Figure2.xlsx
- Source Data/Figure3abc.xlsx
- Source Data/Figure4.xlsx
