# Supplementary material for: Few-femtosecond time-resolved study of the UV-induced dissociative dynamics of iodomethane
Source: Nat Commun. 2024 Oct 25;15:9196. doi: 10.1038/s41467-024-53183-8 (PMC11511850; doi:10.1038/s41467-024-53183-8)
Supplement: Supplementary file 5 — Source Data [file 41467_2024_53183_MOESM5_ESM.zip › Source Data/Figure2.xlsx]

## Sheet: Figure 2a
	NIR delay (fs)	ion yield (pc/shot)	error bar (pc/shot)
	-28.0456	4.44393	0.223832
	-27.1963	4.50921	0.223832
	-24.1963	4.5146	0.223832
	-24.0456	4.519	0.223832
	-21.1963	4.62407	0.223832
	-20.0456	4.36198	0.223832
	-18.1963	4.56116	0.223832
	-16.0456	4.61786	0.223832
	-15.1963	4.59055	0.223832
	-12.1963	4.71653	0.223832
	-12.0456	4.56581	0.223832
	-9.1963	4.68403	0.223832
	-8.04561	4.62008	0.223832
	-6.1963	4.8399	0.223832
	-4.04561	5.09158	0.223832
	-3.1963	5.57322	0.223832
	-0.196298	8.6122	0.223832
	-0.0456064	7.68973	0.223832
	2.8037	10.9218	0.223832
	3.95439	9.60672	0.223832
	5.8037	9.9461	0.223832
	7.95439	7.96725	0.223832
	8.8037	8.37551	0.223832
	11.8037	7.26496	0.223832
	11.9544	6.82398	0.223832
	14.8037	6.43272	0.223832
	15.9544	6.13749	0.223832
	17.8037	6.15462	0.223832
	19.9544	5.84459	0.223832
	20.8037	5.91997	0.223832
	23.8037	5.91179	0.223832
	23.9544	5.79855	0.223832
	26.8037	5.92165	0.223832
	27.9544	5.65972	0.223832
	29.8037	6.00966	0.223832
	31.9544	5.73141	0.223832
	32.8037	5.84379	0.223832
	35.8037	6.00677	0.223832
	35.9544	5.74189	0.223832
	38.8037	5.8058	0.223832
	39.9544	5.66095	0.223832
	41.8037	5.87942	0.223832
	43.9544	5.64781	0.223832
	44.8037	5.85578	0.223832
	47.8037	5.83949	0.223832
	47.9544	5.74623	0.223832
	50.8037	5.91572	0.223832
	51.9544	5.80609	0.223832
	53.8037	5.97047	0.223832
	55.9544	5.73189	0.223832
	56.8037	5.87535	0.223832
	59.8037	5.89715	0.223832
	59.9544	5.74069	0.223832
	62.8037	6.09351	0.223832
	63.9544	5.9433	0.223832
	65.8037	6.00114	0.223832

## Sheet: Figure 2b
	NIR delay (fs)	ion yield (pc/shot)	error bar (pc/shot)
	-28.0456	0.013884	0.00172613
	-27.1963	0.0135961	0.00172613
	-24.1963	0.0135294	0.00172613
	-24.0456	0.0141116	0.00172613
	-21.1963	0.0142103	0.00172613
	-20.0456	0.0136454	0.00172613
	-18.1963	0.0137209	0.00172613
	-16.0456	0.0154928	0.00172613
	-15.1963	0.0140135	0.00172613
	-12.1963	0.0147242	0.00172613
	-12.0456	0.0145384	0.00172613
	-9.1963	0.0140849	0.00172613
	-8.04561	0.0151583	0.00172613
	-6.1963	0.0149957	0.00172613
	-4.04561	0.0173101	0.00172613
	-3.1963	0.0174666	0.00172613
	-0.196298	0.0266996	0.00172613
	-0.0456064	0.0265359	0.00172613
	2.8037	0.0341849	0.00172613
	3.95439	0.0336664	0.00172613
	5.8037	0.0340055	0.00172613
	7.95439	0.0313185	0.00172613
	8.8037	0.0311757	0.00172613
	11.8037	0.0296383	0.00172613
	11.9544	0.0289767	0.00172613
	14.8037	0.0273652	0.00172613
	15.9544	0.0271292	0.00172613
	17.8037	0.0268114	0.00172613
	19.9544	0.0253646	0.00172613
	20.8037	0.0261478	0.00172613
	23.8037	0.0257449	0.00172613
	23.9544	0.025182	0.00172613
	26.8037	0.025108	0.00172613
	27.9544	0.0245653	0.00172613
	29.8037	0.0271062	0.00172613
	31.9544	0.0269601	0.00172613
	32.8037	0.0270584	0.00172613
	35.8037	0.0305074	0.00172613
	35.9544	0.0287413	0.00172613
	38.8037	0.0309821	0.00172613
	39.9544	0.030759	0.00172613
	41.8037	0.033577	0.00172613
	43.9544	0.0322728	0.00172613
	44.8037	0.0341484	0.00172613
	47.8037	0.0345835	0.00172613
	47.9544	0.0328475	0.00172613
	50.8037	0.0346532	0.00172613
	51.9544	0.0333145	0.00172613
	53.8037	0.0351981	0.00172613
	55.9544	0.0321728	0.00172613
	56.8037	0.0335359	0.00172613
	59.8037	0.0327716	0.00172613
	59.9544	0.0312167	0.00172613
	62.8037	0.0339152	0.00172613
	63.9544	0.0325421	0.00172613
	65.8037	0.0336077	0.00172613

## Sheet: Figure 3c
	NIR delay (fs)	ion yield (pc/shot)	error bar (pc/shot)
	-28.0456	4.44393	0.223832
	-27.1963	4.50921	0.223832
	-24.1963	4.5146	0.223832
	-24.0456	4.519	0.223832
	-21.1963	4.62407	0.223832
	-20.0456	4.36198	0.223832
	-18.1963	4.56116	0.223832
	-16.0456	4.61786	0.223832
	-15.1963	4.59055	0.223832
	-12.1963	4.71653	0.223832
	-12.0456	4.56581	0.223832
	-9.1963	4.68403	0.223832
	-8.04561	4.62008	0.223832
	-6.1963	4.8399	0.223832
	-4.04561	5.09158	0.223832
	-3.1963	5.57322	0.223832
	-0.196298	8.6122	0.223832
	-0.0456064	7.68973	0.223832
	2.8037	10.9218	0.223832
	3.95439	9.60672	0.223832
	5.8037	9.9461	0.223832
	7.95439	7.96725	0.223832
	8.8037	8.37551	0.223832
	11.8037	7.26496	0.223832
	11.9544	6.82398	0.223832
	14.8037	6.43272	0.223832
	15.9544	6.13749	0.223832
	17.8037	6.15462	0.223832
	19.9544	5.84459	0.223832
	20.8037	5.91997	0.223832
	23.8037	5.91179	0.223832
	23.9544	5.79855	0.223832
	26.8037	5.92165	0.223832
	27.9544	5.65972	0.223832
	29.8037	6.00966	0.223832
	31.9544	5.73141	0.223832
	32.8037	5.84379	0.223832
	35.8037	6.00677	0.223832
	35.9544	5.74189	0.223832
	38.8037	5.8058	0.223832
	39.9544	5.66095	0.223832
	41.8037	5.87942	0.223832
	43.9544	5.64781	0.223832
	44.8037	5.85578	0.223832
	47.8037	5.83949	0.223832
	47.9544	5.74623	0.223832
	50.8037	5.91572	0.223832
	51.9544	5.80609	0.223832
	53.8037	5.97047	0.223832
	55.9544	5.73189	0.223832
	56.8037	5.87535	0.223832
	59.8037	5.89715	0.223832
	59.9544	5.74069	0.223832
	62.8037	6.09351	0.223832
	63.9544	5.9433	0.223832
	65.8037	6.00114	0.223832
