# Supplementary material for: Few-femtosecond time-resolved study of the UV-induced dissociative dynamics of iodomethane
Source: Nat Commun. 2024 Oct 25;15:9196. doi: 10.1038/s41467-024-53183-8 (PMC11511850; doi:10.1038/s41467-024-53183-8)
Supplement: Supplementary file 5 — Source Data [file 41467_2024_53183_MOESM5_ESM.zip › Source Data/Figure4.xlsx]

## Sheet: Sheet1
	Trajectory index	Excitation energy energy (eV)	Time until conical (fs)
	1	4.85842	11
	2	4.41455	8
	3	5.12549	11
	4	4.753	13.5
	5	4.82484	11
	6	4.69515	11
	7	4.99417	10
	8	5.23355	12
	9	5.01725	11.5
	10	4.98927	11.5
	11	4.98606	14.5
	12	4.53175	5.5
	13	4.77338	10.5
	14	4.91983	10.5
	15	4.86897	12.5
	16	4.77333	8
	17	5.21945	9.5
	18	4.82067	10.5
	19	4.83722	10.5
	20	4.98603	8.5
	21	5.37708	13
	22	4.98576	10
	23	5.05218	10
	24	4.54546	9
	25	5.1007	7
	26	5.04584	12
	27	4.74495	12.5
	28	4.87088	11
	29	4.61251	12
	30	4.56081	12.5
	31	4.95659	7
	32	4.72571	8
	33	5.05719	13
	34	5.11186	8
	35	4.74454	6.5
	36	4.46375	10
	38	5.15787	12
	39	4.61128	8
	40	5.24745	10
	42	4.61907	13
	44	4.40538	4
	45	4.89901	11.5
	46	5.11736	11.5
	47	5.12293	9
	48	5.02672	12
	49	4.97632	12.5
	50	4.67591	8.5
	51	4.66987	6
	52	4.80429	5.5
	53	4.88005	11.5
	54	4.83382	9.5
	55	4.87847	8
	56	4.91221	8.5
	57	4.88593	10
	58	4.92595	11
	59	5.11583	11.5
	60	4.84767	12
	61	4.88922	9
	62	4.7825	9
	63	4.52946	11
	64	5.07749	9.5
	65	5.01091	9
	66	4.60108	2.5
	67	5.18244	11
	68	4.7807	6.5
	69	4.73792	14
	70	5.08138	14
	71	5.20435	10
	72	4.91705	10.5
	73	4.97295	12
	74	5.10402	10.5
	75	4.92465	9
	76	5.19063	9.5
	77	5.28478	11
	78	4.75991	12
	79	5.00081	8.5
	80	4.62007	8.5
	81	4.76971	9.5
	82	4.82946	10
	83	5.07711	8.5
	84	5.14119	9.5
	85	4.75997	9
	86	4.93156	15.5
	87	4.84927	7
	88	4.7456	11.5
	89	5.00786	10.5
	90	5.08976	14.5
	91	4.5099	13
	92	5.01186	11
	93	4.85493	13.5
	94	4.93488	8.5
	95	4.85012	10.5
	96	4.72633	4.5
	97	5.02593	9.5
	98	4.52552	10.5
	99	4.85458	11.5
	100	5.29502	13.5
	101	5.10457	12.5
	102	4.93605	11
	103	5.26391	15.5
	104	5.1148	10
	105	5.616	12
	106	4.73398	11.5
	107	4.60097	11.5
	109	4.98614	8
	110	4.70916	8
	111	4.89289	6
	112	5.18446	11.5
	113	5.13463	10
	114	4.69651	9.5
	115	5.01167	11
	116	5.31542	13.5
	117	5.12892	7
	118	4.8149	12
	119	5.32195	14
	120	4.9672	12.5
	121	4.84933	9.5
	122	4.65757	12
	123	4.53855	11.5
	124	4.87907	9
	125	4.95096	11
	127	4.65213	9
	128	4.53126	7.5
	129	5.07485	10.5
	130	4.9847	12.5
	131	4.46059	10
	132	4.6905	7
	133	5.18481	12.5
	134	4.69463	10
	135	4.57855	3.5
	136	4.50957	12.5
	137	4.75624	10.5
	138	4.62315	6.5
	140	5.20255	14
	141	4.81025	8
	142	5.105	12
	143	4.58987	7
	144	4.70919	10.5
	145	5.18903	10
	146	4.67012	10
	147	5.50579	10
	148	4.66394	8
	149	5.11425	9.5
	151	5.07205	10
	152	4.75213	8.5
	153	5.09278	7.5
	154	4.82527	12
	155	5.19608	12.5
	156	5.22653	13
	157	4.93164	11.5
	158	4.76081	10
	159	4.98424	3.5
	160	4.81474	8.5
	161	4.9145	12
	162	4.50252	10
	163	4.93809	9.5
	164	4.79017	10
	165	4.89643	10
	166	5.01907	10
	167	5.28402	12
	168	4.59841	9
	169	4.83817	10.5
	170	5.27583	11.5
	171	4.42905	7
	172	4.82429	11
	173	4.76212	7
	174	4.86952	10
	175	5.16767	10.5
	176	5.08296	8
	177	4.6668	10
	178	5.08135	11.5
	179	5.20576	10.5
	180	5.06296	11
	182	5.07697	8
	183	5.09213	11
	184	4.71847	5
	185	5.00296	10.5
	186	5.3527	12
	187	4.60611	13
	188	4.76252	4
	189	5.08133	11
	190	5.28851	12.5
	191	4.96897	10.5
	192	5.17344	9
	193	4.83191	13
	194	4.4638	9.5
	195	4.97629	12
	196	5.16631	9
	197	5.04802	10.5
	198	5.23714	14.5
	199	5.29409	12
	200	5.11346	10.5
	201	4.73901	13
	202	4.76756	9
	203	5.18193	9
	204	4.62731	9
	205	4.91003	10.5
	206	5.36468	11
	207	4.81559	6
	208	4.66456	9
	209	4.98636	12.5
	210	4.79316	13.5
	211	4.90881	11.5
	212	4.26962	6.5
	213	4.86416	8
	214	4.82067	7.5
	215	5.11659	6.5
	217	4.65376	5.5
	218	4.87953	11.5
	219	5.03594	9
	220	5.34329	9
	221	4.889	11
	222	5.10127	9
	223	4.99542	10
	224	4.70954	6.5
	225	5.22484	12.5
	226	5.18478	10
	227	4.62086	1
	228	5.10108	11
	229	4.9745	10
	230	4.93798	10.5
	232	5.36609	10.5
	233	5.04348	10.5
	237	4.52108	8
	238	5.06459	6
	239	5.0899	10.5
	240	5.22138	10.5
	241	4.62835	150
	243	5.14617	14.5
	245	4.80579	7.5
	246	5.0194	13.5
	248	4.92263	9.5
	249	4.88993	10
	250	4.98974	12
	251	4.81161	4.5
	252	4.94369	9
	253	5.23738	11.5
	254	4.70203	11.5
	255	4.60141	11
	256	5.19436	6.5
	257	4.83613	11
	258	4.93082	10.5
	259	4.48481	11.5
	260	4.66021	9.5
	261	4.69439	11
	262	5.07442	10.5
	263	4.70826	12
	264	4.45713	8.5
	265	4.83991	10
	266	4.68329	11.5
	267	4.81248	9.5
	268	4.7684	6
	269	4.873	9
	270	4.72296	8.5
	271	4.94848	11
	272	5.13793	11.5
	273	4.89569	13
	274	5.00612	12
	275	4.76018	11
	276	4.91265	11
	277	4.81877	10
	278	5.13942	12.5
	280	4.66908	10.5
	281	5.0548	12.5
	282	5.07039	10
	283	4.65338	8.5
	284	4.98435	11
	285	4.81338	10.5
	286	4.98364	9
	287	5.00848	11
	288	4.96557	10
	289	4.44821	8.5
	290	4.94413	7.5
	291	4.9084	9.5
	292	4.92051	9
	294	4.49798	8.5
	295	4.6822	7.5
	296	4.95485	12.5
	297	4.5318	4.5
	298	4.82628	11.5
	299	4.99455	8
	300	4.86176	3.5
	301	5.00367	11
	302	5.12057	10
	303	5.15213	12.5
	304	5.23572	13
	305	4.54565	5.5
	306	4.77107	8.5
	307	5.15627	12.5
	309	4.85186	7.5
	310	4.88813	9.5
	311	4.81406	12
	312	4.87031	9
	313	4.91725	9
	314	5.22944	12
	315	4.68448	13.5
	316	4.8358	10.5
	317	4.95077	10
	318	4.38103	150
	319	4.74631	10
	320	5.00274	9
	321	5.03899	9
	322	5.31727	13
	323	4.52919	5.5
	324	5.20595	10
	325	5.16544	10
	326	4.93945	8
	327	4.37697	7.5
	328	5.12644	10.5
	329	5.17722	11.5
	330	4.87251	4.5
	331	5.00696	6.5
	332	4.9287	11
	333	4.81569	12.5
	334	5.28356	10.5
	335	4.77235	11
	336	4.65757	9
	337	4.9244	8
	338	4.52916	6
	339	5.16889	11
	340	5.15831	9
	341	5.09346	11.5
	342	5.19597	12.5
	343	4.70884	12
	344	4.62244	12
	346	4.54916	11.5
	347	4.72758	11
	348	4.86182	9
	349	5.18288	10.5
	350	4.73205	4
	351	5.49219	10
	352	4.59782	7.5
	353	4.72497	11
	354	4.9041	11.5
	355	4.35662	5.5
	357	4.67752	8
	358	4.95063	8.5
	359	4.96356	4.5
	360	5.07624	11.5
	361	4.26837	6
	363	4.4016	1.5
	364	4.99099	10
	365	4.78726	9
	366	5.21281	12
	367	5.30846	12
	368	4.9511	11
	369	4.89322	11.5
	370	4.72018	9.5
	371	4.98832	7.5
	372	4.70674	10.5
	373	5.05828	15
	375	4.98982	9.5
	376	5.21899	8.5
	377	4.67395	8
	378	4.81752	15.5
	380	4.86748	13.5
	381	5.05877	12.5
	382	5.13469	12
	383	4.78157	14.5
	384	5.48617	10.5
	385	4.94593	9.5
	386	5.0158	10.5
	387	4.78263	8.5
	388	4.73607	9.5
	389	5.04563	4
	390	5.06361	2
	391	5.24288	9.5
	392	4.61496	10.5
	393	4.9481	10
	394	4.86255	12
	395	5.00005	9
	396	5.02723	6
	397	4.68775	9.5
	398	4.87904	11
	399	4.74742	5
	400	4.98016	9
